# Supplementary material for: Functional redundancy buffers the effect of poly-extreme environmental conditions on southern African dryland soil microbial communities
Source: FEMS Microbiol Ecol. 2024 Nov 20;100(12):fiae157. doi: 10.1093/femsec/fiae157 (PMC11636270; doi:10.1093/femsec/fiae157)
Supplement: fiae157_Supplemental_Files [file fiae157_supplemental_files.zip › Table_S1_supplementary_data.xlsx]

## Sheet: Metadata
SANParks	Sampling date	Site	Sample	GPS	Aridity Zone	Land cover (LC) classification	Soil Chemistry											Soil Structure			Molecular analyses performed and when
							pH	K	Ca	Mg	Na	Cl	EC	Nitrate	Ammonium	P	C	Sand	Silt	Clay	16S	ITS	Shotgun
								mg L-1	mg L-1	mg L-1	mg L-1	mg L-1	MS m-1	mg L-1	mg L-1	mg L-1	%	%	%	%	metabarcoding	metabarcoding	metagenome
Namaqua (NNP)	2017-03-20	Site 1	NNP1A	30°02'27.6''S 017°34'57.2''E	Arid	Bare areas	7	18.17	13.54	9.89	23.47	27.6	13	1	0.2	0.59	0.17	61	35	4	yes / 2017	yes / 2017	No
			NNP1B	30°02'28.8''S 17°34'56.8''E	Arid	Bare areas	7.4	18.94	4.18	3.87	51.79	38.3	16	1.1	1.6	0.55	0.17	60	34	6	yes / 2017	yes / 2017	No
			NNP1C	30°02'27.9''S 017°34'56.3''E	Arid	Bare areas	6.8	8.6	8.46	6.92	11.08	13.6	8	0.6	2.6	0.36	0.13	60	36	4	yes / 2017	yes / 2017	No
			NNP1D	30°02'27.9''S 17°34'57.7''E	Arid	Bare areas	6.9	8.33	7.92	6.59	9.8	8.9	6	0.5	0.5	0.71	0.08	61	35	4	yes / 2017	yes / 2017	No
		Site 2	NNP2A	30°10'05.6''S 17°21'10.3''E	Arid	Bare areas	6.4	115.15	257.91	59.01	539.18	66.3	18	1.9	1.5	0.6	0.52	60	34	6	yes / 2017	yes / 2017	No
			NNP2B	30°10'04.6''S 17° 21'09.5''E	Arid	Bare areas	6.2	84.67	131.9	84.52	2115.26	2113.1	467	0.7	0.4	0.05	0.09	60	36	4	yes / 2017	yes / 2017	No
			NNP2C	30°10'04.6''S 17°21'10.4''E	Arid	Bare areas	6.6	210.97	239.85	176.06	4845.27	4763.3	1089	5.2	5.9	1.21	0.62	58	32	10	yes / 2017	yes / 2017	No
			NNP2D	30°10'05.5''S 17°21'10.4''E	Arid	Bare areas	6.4	75.1	33.15	39.96	507.15	417.2	150	2	0.2	0.42	0.37	59	37	4	yes / 2017	yes / 2017	No
		Site 3	NNP3A	30°08'28.1''S 17°22'36.3''E	Arid	Bare areas	6.4	711.18	2198.89	109.54	24080.4	2800.7	735	16.6	12.8	0.78	1.38	59	31	10	yes / 2017	yes / 2017	yes / 2018
			NNP3B	30°08'28.6''S 17 22'37.2''E	Arid	Bare areas	6.6	465.57	3005.78	137.96	11730.7	3531.3	784	4.5	18.3	0.76	1.32	60	32	8	yes / 2017	yes / 2017
			NNP3C	30°08'28.9''S 17°22'36.5''E	Arid	Bare areas	7	480.79	1183.31	137.94	8600.13	8480.9	1584	18.3	8	0.99	2.1	58	26	16	yes / 2017	yes / 2017
			NNP3D	30°08'27.6''S 17°22'37.1''E	Arid	Bare areas	6.6	632.76	2651.1	115.92	20358.9	205.6	55	10.5	17.9	0.8	1.6	57	35	8	yes / 2017	yes / 2017
Richtersveld (RNP)	2017-03-21	Site 1	RNP1A	28°11'24.1''S 17°07'04.3''E	Hyper Arid	Bare areas	6.8	11.91	23.21	6.17	14.25	18.6	9	0.7	0.7	0.54	0.14	63	31	6	yes / 2017	yes / 2017	No
			RNP1B	28°11'23.9''S 17°07'05.0''E	Hyper Arid	Bare areas	7.2	8.75	20.6	4.42	10.84	16.8	9	0.1	0.4	0.46	0.1	58	38	4	yes / 2017	yes / 2017	No
			RNP1C	28°11'24.0''S 017°07'04.3''E	Hyper Arid	Bare areas	6.8	7.68	22.32	4.35	11.59	17.9	9	0.1	0.4	0.3	0.11	60	34	6	yes / 2017	yes / 2017	No
			RNP1D	28°11'23.2''S 017°07'05.2''E	Hyper Arid	Bare areas	6.8	13.27	24.99	6.09	14.39	20.8	10	0.1	0.5	0.58	0.08	60	36	4	yes / 2017	yes / 2017	No
		Site 2	RNP2A	28°12'55.8''S 017°07'06.2''E	Hyper Arid	Bare areas	7.1	20.53	11.18	3.19	63.59	15	17	1.9	0.5	1.57	0.17	60	34	6	yes / 2017	yes / 2017	No
			RNP2B	28°12'55.7''S 17°07'05.5''E	Hyper Arid	Bare areas	7.1	13.09	9.76	4.77	43.39	17.9	12	0.4	0.8	0.71	0	59	35	6	yes / 2017	yes / 2017	No
			RNP2C	28°12'58.0''S 17°07'06.0''E	Hyper Arid	Bare areas	7.3	17.56	4.89	8.05	121.56	10.7	2	1.1	2.2	2.15	0.04	63	31	6	yes / 2017	yes / 2017	No
			RNP2D	28°12'58.2''S 17°07'05.3''E	Hyper Arid	Bare areas	7.1	14.98	5.05	5.65	63.43	15.4	13	0.7	0.8	1.29	0.05	59	35	6	yes / 2017	yes / 2017	No
		Site 3	RNP3A	28°06'41.7''S 016°54'27.4''E	Hyper Arid	Bare areas	6.9	8.9	25.92	3.05	39.21	20.1	15	0.4	0.1	0.31	0.05	63	31	6	yes / 2017	yes / 2017	yes / 2018
			RNP3B	28°06'40.8''S 16°54'28.9''E	Hyper Arid	Bare areas	7	9.77	36.51	2.96	26.07	19.7	15	2.3	3.4	0.31	0.04	59	37	4	yes / 2017	yes / 2017
			RNP3C	28°06'42.3''S 16°54'30.5''E	Hyper Arid	Bare areas	7	9.03	16.11	2.8	78.27	12.2	2	0.2	1.2	0.89	0.14	61	35	4	yes / 2017	yes / 2017
			RNP3D	28°06'42.6''S 16°54'29.8''E	Hyper Arid	Bare areas	7.1	9.89	33.21	3.05	36.41	17.6	18	1.9	3.3	0.37	0.04	60	34	6	yes / 2017	yes / 2017
