# Supplementary material for: Functional redundancy buffers the effect of poly-extreme environmental conditions on southern African dryland soil microbial communities
Source: FEMS Microbiol Ecol. 2024 Nov 20;100(12):fiae157. doi: 10.1093/femsec/fiae157 (PMC11636270; doi:10.1093/femsec/fiae157)
Supplement: fiae157_Supplemental_Files [file fiae157_supplemental_files.zip › Table_S3_supplementary_data.xlsx]

## Sheet: Archaea and Bacteria
place	Sample	Kingdom	Phylum	Class	Order	Family	Genus	Abundance
Namaqua	NNP3D	Bacteria	Bacteroidota	Bacteroidia	Flavobacteriales	Flavobacteriaceae	Salinimicrobium	0.213545
Namaqua	NNP3B	Bacteria	Bacteroidota	Bacteroidia	Flavobacteriales	Flavobacteriaceae	Salinimicrobium	0.191329
Namaqua	NNP1D	Bacteria	Actinomycetota	Rubrobacteria	Rubrobacterales	Rubrobacteriaceae	Rubrobacter	0.189447
Namaqua	NNP2C	Bacteria	Deinococcota	Deinococci	Deinococcales	Trueperaceae	Truepera	0.186378
Namaqua	NNP1B	Bacteria	Actinomycetota	Rubrobacteria	Rubrobacterales	Rubrobacteriaceae	Rubrobacter	0.181288
Namaqua	NNP2A	Bacteria	Actinomycetota	Rubrobacteria	Rubrobacterales	Rubrobacteriaceae	Rubrobacter	0.177552
Namaqua	NNP3B	Bacteria	Firmicutes	Bacilli	Bacillales	Planococcaceae	Planococcus	0.176856
Namaqua	NNP2D	Bacteria	Actinomycetota	Rubrobacteria	Rubrobacterales	Rubrobacteriaceae	Rubrobacter	0.165478
Namaqua	NNP1C	Bacteria	Actinomycetota	Rubrobacteria	Rubrobacterales	Rubrobacteriaceae	Rubrobacter	0.163855
Namaqua	NNP3A	Bacteria	Bacteroidota	Bacteroidia	Flavobacteriales	Flavobacteriaceae	Salinimicrobium	0.160141
Namaqua	NNP3C	Bacteria	Gemmatimonadota	Longimicrobia	Longimicrobiales	Longimicrobiaceae	Longimicrobiaceae	0.158246
Namaqua	NNP2B	Bacteria	Actinomycetota	Rubrobacteria	Rubrobacterales	Rubrobacteriaceae	Rubrobacter	0.144487
Namaqua	NNP1A	Bacteria	Actinomycetota	Rubrobacteria	Rubrobacterales	Rubrobacteriaceae	Rubrobacter	0.143057
Richtersveld	RNP1A	Bacteria	Actinomycetota	Rubrobacteria	Rubrobacterales	Rubrobacteriaceae	Rubrobacter	0.140944
Richtersveld	RNP1D	Bacteria	Actinomycetota	Rubrobacteria	Rubrobacterales	Rubrobacteriaceae	Rubrobacter	0.131277
Namaqua	NNP3D	Bacteria	Firmicutes	Bacilli	Bacillales	Planococcaceae	Planococcus	0.131062
Richtersveld	RNP2B	Bacteria	Actinomycetota	Rubrobacteria	Rubrobacterales	Rubrobacteriaceae	Rubrobacter	0.122204
Richtersveld	RNP1C	Bacteria	Actinomycetota	Rubrobacteria	Rubrobacterales	Rubrobacteriaceae	Rubrobacter	0.119379
Namaqua	NNP2B	Bacteria	Deinococcota	Deinococci	Deinococcales	Trueperaceae	Truepera	0.116022
Richtersveld	RNP1B	Bacteria	Actinomycetota	Rubrobacteria	Rubrobacterales	Rubrobacteriaceae	Rubrobacter	0.109533
Namaqua	NNP2D	Bacteria	Deinococcota	Deinococci	Deinococcales	Trueperaceae	Truepera	0.109259
Namaqua	NNP2C	Bacteria	Actinomycetota	Rubrobacteria	Rubrobacterales	Rubrobacteriaceae	Rubrobacter	0.108343
Richtersveld	RNP3D	Bacteria	Actinomycetota	Rubrobacteria	Rubrobacterales	Rubrobacteriaceae	Rubrobacter	0.107544
Richtersveld	RNP2C	Bacteria	Chloroflexi	Chloroflexia	Kallotenuales	AKIW781	AKIW781	0.107527
Namaqua	NNP2A	Bacteria	Deinococcota	Deinococci	Deinococcales	Trueperaceae	Truepera	0.106965
Richtersveld	RNP2D	Bacteria	Actinomycetota	Rubrobacteria	Rubrobacterales	Rubrobacteriaceae	Rubrobacter	0.100859
Richtersveld	RNP1A	Bacteria	Chloroflexi	Chloroflexia	Kallotenuales	AKIW781	AKIW781	0.0976258
Namaqua	NNP2C	Archaea	Halobacterota	Halobacteria	Halobacterales	Halococcaceae	Halococcus	0.0969943
Richtersveld	RNP1D	Bacteria	Chloroflexi	Chloroflexia	Kallotenuales	AKIW781	AKIW781	0.092922
Richtersveld	RNP3C	Bacteria	Actinomycetota	Rubrobacteria	Rubrobacterales	Rubrobacteriaceae	Rubrobacter	0.0911131
Richtersveld	RNP3A	Bacteria	Actinomycetota	Rubrobacteria	Rubrobacterales	Rubrobacteriaceae	Rubrobacter	0.0908419
Richtersveld	RNP1B	Bacteria	Pseudomonadota	Alphaproteobacteria	Rhizobiales	Beijerinckiaceae	Microvirga	0.0865074
Richtersveld	RNP2C	Bacteria	Deinococcota	Deinococci	Deinococcales	Trueperaceae	Truepera	0.084535
Namaqua	NNP3C	Bacteria	Deinococcota	Deinococci	Deinococcales	Trueperaceae	Truepera	0.0832375
Richtersveld	RNP3D	Bacteria	Chloroflexi	Chloroflexia	Kallotenuales	AKIW781	AKIW781	0.0826954
Richtersveld	RNP1C	Bacteria	Chloroflexi	Chloroflexia	Kallotenuales	AKIW781	AKIW781	0.0820381
Richtersveld	RNP1A	Archaea	Crenarchaeota	Nitrososphaeria	Nitrososphaerales	Nitrososphaeraceae	Candidatus_Nitrocosmicus	0.0814485
Richtersveld	RNP1C	Bacteria	Pseudomonadota	Alphaproteobacteria	Rhizobiales	Beijerinckiaceae	Microvirga	0.0768817
Richtersveld	RNP3A	Bacteria	Chloroflexi	Chloroflexia	Kallotenuales	AKIW781	AKIW781	0.0753283
Richtersveld	RNP3B	Bacteria	Pseudomonadota	Alphaproteobacteria	Rhizobiales	Beijerinckiaceae	Microvirga	0.0750982
Richtersveld	RNP3B	Bacteria	Actinomycetota	Rubrobacteria	Rubrobacterales	Rubrobacteriaceae	Rubrobacter	0.0749955
Richtersveld	RNP1C	Archaea	Crenarchaeota	Nitrososphaeria	Nitrososphaerales	Nitrososphaeraceae	Candidatus_Nitrocosmicus	0.0748289
Namaqua	NNP3D	Bacteria	Bacteroidota	Bacteroidia	Cytophagales	Cyclobacteriaceae	Nafulsella	0.0732493
Richtersveld	RNP2A	Bacteria	Chloroflexi	Chloroflexia	Kallotenuales	AKIW781	AKIW781	0.0727113
Richtersveld	RNP2A	Bacteria	Actinomycetota	Rubrobacteria	Rubrobacterales	Rubrobacteriaceae	Rubrobacter	0.0721398
Richtersveld	RNP2A	Bacteria	Gemmatimonadota	Longimicrobia	Longimicrobiales	Longimicrobiaceae	Longimicrobiaceae	0.0717881
Richtersveld	RNP1B	Bacteria	Chloroflexi	Chloroflexia	Kallotenuales	AKIW781	AKIW781	0.0698018
Richtersveld	RNP2D	Bacteria	Chloroflexi	Chloroflexia	Kallotenuales	AKIW781	AKIW781	0.0696457
Richtersveld	RNP2C	Bacteria	Gemmatimonadota	Longimicrobia	Longimicrobiales	Longimicrobiaceae	Longimicrobiaceae	0.0684261
Namaqua	NNP2C	Bacteria	Gemmatimonadota	Longimicrobia	Longimicrobiales	Longimicrobiaceae	Longimicrobiaceae	0.0680652
Richtersveld	RNP2D	Bacteria	Gemmatimonadota	Longimicrobia	Longimicrobiales	Longimicrobiaceae	Longimicrobiaceae	0.0680623
Namaqua	NNP3C	Bacteria	Chloroflexi	Chloroflexia	Thermomicrobiales	JG30-KF-CM45	JG30-KF-CM45	0.0678045
Richtersveld	RNP1D	Bacteria	Pseudomonadota	Alphaproteobacteria	Rhizobiales	Beijerinckiaceae	Microvirga	0.0657553
Namaqua	NNP2A	Bacteria	Chloroflexi	Anaerolineae	Ardenticatenales	Ardenticatenaceae	uncultured	0.0654643
Richtersveld	RNP1D	Archaea	Crenarchaeota	Nitrososphaeria	Nitrososphaerales	Nitrososphaeraceae	Candidatus_Nitrocosmicus	0.0625712
Namaqua	NNP1B	Archaea	Crenarchaeota	Nitrososphaeria	Nitrososphaerales	Nitrososphaeraceae	Candidatus_Nitrososphaera	0.0624725
Richtersveld	RNP2C	Bacteria	Actinomycetota	Rubrobacteria	Rubrobacterales	Rubrobacteriaceae	Rubrobacter	0.0619022
Richtersveld	RNP1B	Archaea	Crenarchaeota	Nitrososphaeria	Nitrososphaerales	Nitrososphaeraceae	Candidatus_Nitrocosmicus	0.0610591
Richtersveld	RNP3C	Archaea	Crenarchaeota	Nitrososphaeria	Nitrososphaerales	Nitrososphaeraceae	Candidatus_Nitrocosmicus	0.0603312
Namaqua	NNP3A	Bacteria	Bacteroidota	Bacteroidia	Cytophagales	Cyclobacteriaceae	Nafulsella	0.0596229
Richtersveld	RNP2C	Bacteria	Pseudomonadota	Alphaproteobacteria	Rhizobiales	Beijerinckiaceae	Microvirga	0.0577853
Namaqua	NNP3C	Bacteria	Bacteroidota	Bacteroidia	Cytophagales	Hymenobacteraceae	Pontibacter	0.0572224
Namaqua	NNP1D	Bacteria	Chloroflexi	Chloroflexia	Kallotenuales	AKIW781	AKIW781	0.0562554
Richtersveld	RNP3B	Bacteria	Chloroflexi	Chloroflexia	Kallotenuales	AKIW781	AKIW781	0.0561247
Namaqua	NNP3A	Bacteria	Bacteroidota	Bacteroidia	Cytophagales	Hymenobacteraceae	Pontibacter	0.0560557
Namaqua	NNP3B	Bacteria	Pseudomonadota	Gammaproteobacteria				0.0557614
Richtersveld	RNP3B	Archaea	Crenarchaeota	Nitrososphaeria	Nitrososphaerales	Nitrososphaeraceae	Candidatus_Nitrocosmicus	0.0549436
Richtersveld	RNP2D	Bacteria	Deinococcota	Deinococci	Deinococcales	Trueperaceae	Truepera	0.0541868
Richtersveld	RNP2A	Bacteria	Deinococcota	Deinococci	Deinococcales	Trueperaceae	Truepera	0.0541378
Namaqua	NNP2C	Bacteria	Cyanobacteria	Cyanobacteriia	Cyanobacteriales	Coleofasciculaceae	Coleofasciculus_PCC-7420	0.0540605
Richtersveld	RNP3A	Bacteria	Cyanobacteria	Cyanobacteriia	Cyanobacteriales	Coleofasciculaceae	uncultured	0.0513548
Namaqua	NNP1A	Archaea	Crenarchaeota	Nitrososphaeria	Nitrososphaerales	Nitrososphaeraceae	Candidatus_Nitrocosmicus	0.0511301
Richtersveld	RNP3C	Bacteria	Pseudomonadota	Alphaproteobacteria	Rhizobiales	Beijerinckiaceae	Microvirga	0.0507869
Namaqua	NNP2A	Bacteria	Gemmatimonadota	Longimicrobia	Longimicrobiales	Longimicrobiaceae	Longimicrobiaceae	0.0503262
Richtersveld	RNP1A	Bacteria	Pseudomonadota	Alphaproteobacteria	Rhizobiales	Beijerinckiaceae	Microvirga	0.0499885
Richtersveld	RNP3B	Bacteria	Pseudomonadota	Alphaproteobacteria	Rhizobiales	Beijerinckiaceae	uncultured	0.0499371
Richtersveld	RNP2A	Bacteria	Bacteroidota	Bacteroidia	Cytophagales	Hymenobacteraceae	Pontibacter	0.0495659
Namaqua	NNP3B	Archaea	Halobacterota	Halobacteria	Halobacterales	Haloferacaceae	Halorussus	0.0492542
Richtersveld	RNP2B	Bacteria	Chloroflexi	Chloroflexia	Kallotenuales	AKIW781	AKIW781	0.0486278
Richtersveld	RNP2B	Bacteria	Actinomycetota	Thermoleophilia	Solirubrobacterales	67-14	67-14	0.0480781
Richtersveld	RNP3A	Archaea	Crenarchaeota	Nitrososphaeria	Nitrososphaerales	Nitrososphaeraceae	Candidatus_Nitrocosmicus	0.0463027
Namaqua	NNP1D	Archaea	Crenarchaeota	Nitrososphaeria	Nitrososphaerales	Nitrososphaeraceae	Candidatus_Nitrocosmicus	0.0462612
Namaqua	NNP3B	Bacteria	Bacteroidota	Bacteroidia	Cytophagales	Cyclobacteriaceae	Nafulsella	0.0458122
Namaqua	NNP3B	Bacteria	Pseudomonadota	Alphaproteobacteria	Rhodobacterales	Rhodobacteraceae		0.0456974
Namaqua	NNP3D	Bacteria	Pseudomonadota	Alphaproteobacteria	Rhodobacterales	Rhodobacteraceae		0.0454868
Richtersveld	RNP2D	Archaea	Crenarchaeota	Nitrososphaeria	Nitrososphaerales	Nitrososphaeraceae	Candidatus_Nitrososphaera	0.0449275
Richtersveld	RNP3C	Bacteria	Verrucomicrobiota	Verrucomicrobiae	Chthoniobacterales	Chthoniobacteraceae	Candidatus_Udaeobacter	0.0449087
Namaqua	NNP3A	Bacteria	Firmicutes	Bacilli	Bacillales	Planococcaceae	Planococcus	0.0449083
Namaqua	NNP3D	Archaea	Halobacterota	Halobacteria	Halobacterales	Haloferacaceae	Halorussus	0.0448423
Namaqua	NNP1C	Bacteria	Cyanobacteria	Cyanobacteriia	Cyanobacteriales	Phormidiaceae	Tychonema_CCAP_1459-11B	0.0447718
Richtersveld	RNP1C	Bacteria	Actinomycetota	Actinobacteria	Frankiales	Geodermatophilaceae	Geodermatophilus	0.0447458
Namaqua	NNP1A	Bacteria	Pseudomonadota	Alphaproteobacteria	Rhizobiales	Beijerinckiaceae	Microvirga	0.044494
Richtersveld	RNP1B	Bacteria	Pseudomonadota	Alphaproteobacteria	Rhizobiales	Beijerinckiaceae	uncultured	0.0443256
Namaqua	NNP3A	Bacteria	Pseudomonadota	Alphaproteobacteria	Rhodobacterales	Rhodobacteraceae		0.0441863
Richtersveld	RNP3D	Archaea	Crenarchaeota	Nitrososphaeria	Nitrososphaerales	Nitrososphaeraceae	Candidatus_Nitrocosmicus	0.0438326
Richtersveld	RNP2A	Bacteria	Pseudomonadota	Alphaproteobacteria	Rhizobiales	Beijerinckiaceae	Microvirga	0.0437191
Namaqua	NNP1A	Bacteria	Chloroflexi	Chloroflexia	Kallotenuales	AKIW781	AKIW781	0.0434165
Namaqua	NNP1C	Bacteria	Chloroflexi	Chloroflexia	Kallotenuales	AKIW781	AKIW781	0.0429999
Namaqua	NNP3A	Archaea	Halobacterota	Halobacteria	Halobacterales	Haloferacaceae	Halorussus	0.0424452
Namaqua	NNP2D	Bacteria	Firmicutes	Bacilli	Bacillales	Bacillaceae	Bacillus	0.0422196
Richtersveld	RNP1C	Bacteria	Pseudomonadota	Alphaproteobacteria	Rhizobiales	Beijerinckiaceae	uncultured	0.0416178
Namaqua	NNP3A	Archaea	Halobacterota	Halobacteria	Halobacterales	Halomicrobiaceae	Natronomonas	0.0412986
Namaqua	NNP2A	Archaea	Crenarchaeota	Nitrososphaeria	Nitrososphaerales	Nitrososphaeraceae	Candidatus_Nitrocosmicus	0.0410975
Richtersveld	RNP2A	Bacteria	Actinomycetota	Actinobacteria	Micrococcales	Micrococcaceae	Kocuria	0.0409935
Namaqua	NNP2C	Bacteria	Bacteroidota	Bacteroidia	Cytophagales	Hymenobacteraceae	Pontibacter	0.0407234
Richtersveld	RNP2B	Bacteria	Cyanobacteria	Cyanobacteriia	Oxyphotobacteria_Incertae_Sedis	Unknown_Family	Leptolyngbya_EcFYyyy-00	0.040488
Richtersveld	RNP1A	Bacteria	Armatimonadota	Armatimonadia	Armatimonadales	Armatimonadales	Armatimonadales	0.0404304
Richtersveld	RNP2B	Bacteria	Deinococcota	Deinococci	Deinococcales	Trueperaceae	Truepera	0.0402765
Namaqua	NNP2C	Bacteria	Cyanobacteria	Cyanobacteriia	Cyanobacteriales	Coleofasciculaceae		0.0400706
Richtersveld	RNP2B	Archaea	Crenarchaeota	Nitrososphaeria	Nitrososphaerales	Nitrososphaeraceae	Candidatus_Nitrososphaera	0.0393886
Richtersveld	RNP1D	Bacteria	Chloroflexi	TK10	TK10	TK10	TK10	0.0393188
Richtersveld	RNP2B	Bacteria	Actinomycetota	Thermoleophilia	Solirubrobacterales	Solirubrobacteraceae	Solirubrobacter	0.0392617
Namaqua	NNP2A	Bacteria	Chloroflexi	Chloroflexia	Thermomicrobiales	JG30-KF-CM45	JG30-KF-CM45	0.039198
Namaqua	NNP1A	Bacteria	Cyanobacteria	Cyanobacteriia	Cyanobacteriales	Phormidiaceae	Tychonema_CCAP_1459-11B	0.0391067
Richtersveld	RNP2B	Bacteria	Gemmatimonadota	Longimicrobia	Longimicrobiales	Longimicrobiaceae	Longimicrobiaceae	0.0390503
Richtersveld	RNP3C	Bacteria	Chloroflexi	Chloroflexia	Kallotenuales	AKIW781	AKIW781	0.0389988
Namaqua	NNP2B	Archaea	Crenarchaeota	Nitrososphaeria	Nitrososphaerales	Nitrososphaeraceae	Candidatus_Nitrocosmicus	0.038883
Richtersveld	RNP1A	Bacteria	Chloroflexi	TK10	TK10	TK10	TK10	0.0388714
Richtersveld	RNP1D	Archaea	Crenarchaeota	Nitrososphaeria	Nitrososphaerales	Nitrososphaeraceae	Candidatus_Nitrososphaera	0.0385885
Richtersveld	RNP2B	Bacteria	Firmicutes	Bacilli	Bacillales	Bacillaceae	Bacillus	0.0380143
Namaqua	NNP3C	Archaea	Halobacterota	Halobacteria	Halobacterales	Haloferacaceae	Halorussus	0.0379806
Namaqua	NNP1D	Bacteria	Pseudomonadota	Alphaproteobacteria	Rhizobiales	Beijerinckiaceae	Microvirga	0.0379004
Namaqua	NNP3C	Archaea	Halobacterota	Halobacteria	Halobacterales	Haloadaptaceae	Haladaptatus	0.037783
Namaqua	NNP3A	Bacteria	Bacteroidota	Rhodothermia	Rhodothermales	Rhodothermaceae	uncultured	0.0373492
Richtersveld	RNP2C	Bacteria	Bacteroidota	Bacteroidia	Cytophagales	Hymenobacteraceae	Pontibacter	0.0369471
Namaqua	NNP1C	Archaea	Crenarchaeota	Nitrososphaeria	Nitrososphaerales	Nitrososphaeraceae	Candidatus_Nitrososphaera	0.036468
Namaqua	NNP1C	Archaea	Crenarchaeota	Nitrososphaeria	Nitrososphaerales	Nitrososphaeraceae	Candidatus_Nitrocosmicus	0.0361771
Namaqua	NNP2B	Bacteria	Gemmatimonadota	Longimicrobia	Longimicrobiales	Longimicrobiaceae	Longimicrobiaceae	0.0361165
Namaqua	NNP1C	Bacteria	Bacteroidota	Bacteroidia	Chitinophagales	Chitinophagaceae	Segetibacter	0.0357275
Namaqua	NNP1C	Bacteria	Pseudomonadota	Alphaproteobacteria	Rhizobiales	Beijerinckiaceae	Microvirga	0.0355159
Namaqua	NNP3A	Bacteria	Bacteroidota	Bacteroidia	Cytophagales	Cyclobacteriaceae	uncultured	0.0353958
Richtersveld	RNP1B	Bacteria	Actinomycetota	Actinobacteria	Frankiales	Geodermatophilaceae	Geodermatophilus	0.0353046
Namaqua	NNP3B	Archaea	Halobacterota	Halobacteria	Halobacterales	Halomicrobiaceae	Candidatus_Halobonum	0.0352893
Richtersveld	RNP1D	Bacteria	Actinomycetota	Actinobacteria	Frankiales	Geodermatophilaceae	Geodermatophilus	0.0352292
Namaqua	NNP1A	Bacteria	Pseudomonadota	Alphaproteobacteria	Rhizobiales	Beijerinckiaceae	uncultured	0.0351887
Richtersveld	RNP3D	Bacteria	Chloroflexi	TK10	TK10	TK10	TK10	0.0350661
Richtersveld	RNP3D	Archaea	Crenarchaeota	Nitrososphaeria	Nitrososphaerales	Nitrososphaeraceae	Candidatus_Nitrososphaera	0.0338931
Namaqua	NNP3A	Bacteria	Deinococcota	Deinococci	Deinococcales	Trueperaceae	Truepera	0.0332088
Namaqua	NNP3C	Bacteria	Bacteroidota	Bacteroidia	Cytophagales	Cyclobacteriaceae	Cesiribacter	0.0328782
Namaqua	NNP1D	Bacteria	Pseudomonadota	Alphaproteobacteria	Rhizobiales	Beijerinckiaceae	uncultured	0.0321973
Namaqua	NNP3B	Bacteria	Firmicutes	Bacilli	Bacillales	Planococcaceae		0.0316505
Richtersveld	RNP2B	Bacteria	Chloroflexi	Chloroflexia	Kallotenuales	Kallotenuaceae	Kallotenue	0.0309527
Namaqua	NNP3C	Bacteria	Actinomycetota	Rubrobacteria	Rubrobacterales	Rubrobacteriaceae	Rubrobacter	0.0309019
Namaqua	NNP3D	Bacteria	Bacteroidota	Bacteroidia	Cytophagales			0.0307757
Richtersveld	RNP1B	Bacteria	Actinomycetota	Thermoleophilia	Solirubrobacterales	Solirubrobacteraceae	Solirubrobacter	0.0305992
Namaqua	NNP3A	Bacteria	Gemmatimonadota	BD2-11_terrestrial_group	BD2-11_terrestrial_group	BD2-11_terrestrial_group	BD2-11_terrestrial_group	0.0301936
Richtersveld	RNP3A	Bacteria	Pseudomonadota	Alphaproteobacteria	Rhizobiales	Beijerinckiaceae	Microvirga	0.0301933
Richtersveld	RNP2D	Bacteria	Firmicutes	Bacilli	Bacillales	Bacillaceae	Bacillus	0.0301932
Namaqua	NNP2D	Archaea	Crenarchaeota	Nitrososphaeria	Nitrososphaerales	Nitrososphaeraceae	Candidatus_Nitrocosmicus	0.0300749
Richtersveld	RNP2A	Bacteria	Actinomycetota	Actinobacteria	Micrococcales	Cellulomonadaceae	Cellulomonas	0.0300473
Richtersveld	RNP2C	Bacteria	Bacteroidota	Bacteroidia	Cytophagales	Cytophagaceae	Cytophaga	0.0299377
Richtersveld	RNP3A	Bacteria	Cyanobacteria	Cyanobacteriia	Limnotrichales	Limnotrichaceae	Limnothrix	0.0298596
Namaqua	NNP2D	Bacteria	Actinomycetota	Thermoleophilia	Solirubrobacterales	Solirubrobacteraceae	uncultured	0.029832
Richtersveld	RNP2D	Bacteria	Pseudomonadota	Alphaproteobacteria	Rhizobiales	Beijerinckiaceae	Microvirga	0.0297638
Namaqua	NNP1B	Bacteria	Chloroflexi	Chloroflexia	Kallotenuales	AKIW781	AKIW781	0.0296982
Richtersveld	RNP3C	Bacteria	Gemmatimonadota	Longimicrobia	Longimicrobiales	Longimicrobiaceae	Longimicrobiaceae	0.0296125
Richtersveld	RNP1C	Bacteria	Armatimonadota	Armatimonadia	Armatimonadales	Armatimonadales	Armatimonadales	0.029521
Richtersveld	RNP1D	Bacteria	Actinomycetota	Thermoleophilia	Solirubrobacterales	Solirubrobacteraceae	Solirubrobacter	0.0295037
Richtersveld	RNP1D	Bacteria	Pseudomonadota	Alphaproteobacteria	Rhizobiales	Beijerinckiaceae	uncultured	0.0293576
Richtersveld	RNP2C	Bacteria	Actinomycetota	Actinobacteria	Frankiales	uncultured	uncultured	0.029051
Namaqua	NNP2B	Bacteria	Actinomycetota	Thermoleophilia	Solirubrobacterales	Solirubrobacteraceae	uncultured	0.0284868
Richtersveld	RNP3A	Bacteria	Cyanobacteria	Cyanobacteriia	Cyanobacteriales	Coleofasciculaceae	Microcoleus_PCC-7113	0.0283583
Richtersveld	RNP1B	Bacteria	Verrucomicrobiota	Verrucomicrobiae	Chthoniobacterales	Chthoniobacteraceae	Candidatus_Udaeobacter	0.0283439
Namaqua	NNP3D	Bacteria	Deinococcota	Deinococci	Deinococcales	Trueperaceae	Truepera	0.0282137
Namaqua	NNP1A	Bacteria	Pseudomonadota	Alphaproteobacteria	Rhodobacterales	Rhodobacteraceae	Rubellimicrobium	0.0280628
Namaqua	NNP2C	Bacteria	Gemmatimonadota	Longimicrobia	Longimicrobiales	Longimicrobiaceae		0.0278759
Richtersveld	RNP3A	Bacteria	Chloroflexi	TK10	TK10	TK10	TK10	0.0278102
Richtersveld	RNP1A	Bacteria	Pseudomonadota	Alphaproteobacteria	Rhizobiales	Beijerinckiaceae	uncultured	0.0277799
Namaqua	NNP3D	Bacteria	Pseudomonadota	Gammaproteobacteria				0.0275531
Namaqua	NNP1A	Bacteria	Bacteroidota	Bacteroidia	Chitinophagales	Chitinophagaceae	Segetibacter	0.0274261
Namaqua	NNP1C	Bacteria	Pseudomonadota	Alphaproteobacteria	Rhizobiales	Beijerinckiaceae	uncultured	0.0272915
Namaqua	NNP2D	Bacteria	Verrucomicrobiota	Verrucomicrobiae	Chthoniobacterales	Chthoniobacteraceae	Candidatus_Udaeobacter	0.0272043
Namaqua	NNP1D	Bacteria	Bacteroidota	Bacteroidia	Chitinophagales	Chitinophagaceae	Segetibacter	0.0271864
Richtersveld	RNP3D	Bacteria	Pseudomonadota	Alphaproteobacteria	Rhizobiales	Beijerinckiaceae	Microvirga	0.0271021
Namaqua	NNP2C	Bacteria	Bacteroidota	Rhodothermia	Rhodothermales	Rhodothermaceae	uncultured	0.0268077
Richtersveld	RNP2A	Bacteria	Firmicutes	Bacilli	Bacillales	Bacillaceae	Bacillus	0.0267942
Namaqua	NNP2A	Bacteria	Bacteroidota	Rhodothermia	Rhodothermales	Rhodothermaceae	uncultured	0.026746
Richtersveld	RNP1A	Bacteria	Actinomycetota	Actinobacteria	Frankiales	Geodermatophilaceae	Geodermatophilus	0.0265276
Richtersveld	RNP3C	Bacteria	Pseudomonadota	Alphaproteobacteria	Rhizobiales	Beijerinckiaceae	uncultured	0.0260729
Namaqua	NNP2A	Bacteria	Pseudomonadota	Alphaproteobacteria	Sphingomonadales	Sphingomonadaceae	Sphingomonas	0.0260169
Richtersveld	RNP2B	Bacteria	Actinomycetota	Acidimicrobiia	uncultured	uncultured	uncultured	0.025963
Richtersveld	RNP2B	Bacteria	Chloroflexi	Chloroflexia	Kallotenuales			0.0257093
Richtersveld	RNP3A	Bacteria	Cyanobacteria	Cyanobacteriia	Cyanobacteriales	Phormidiaceae	Tychonema_CCAP_1459-11B	0.0255225
Richtersveld	RNP3A	Bacteria	Pseudomonadota	Alphaproteobacteria	Rhizobiales	Beijerinckiaceae	uncultured	0.0254748
Namaqua	NNP2D	Bacteria	Chloroflexi	Chloroflexia	Thermomicrobiales	JG30-KF-CM45	JG30-KF-CM45	0.0253274
Richtersveld	RNP2D	Bacteria	Actinomycetota	Thermoleophilia	Solirubrobacterales	Solirubrobacteraceae	Solirubrobacter	0.0253086
Namaqua	NNP1D	Bacteria	Pseudomonadota	Alphaproteobacteria	Rhodobacterales	Rhodobacteraceae	Rubellimicrobium	0.0252762
Richtersveld	RNP3B	Bacteria	Gemmatimonadota	Longimicrobia	Longimicrobiales	Longimicrobiaceae	Longimicrobiaceae	0.0250841
Namaqua	NNP1B	Archaea	Crenarchaeota	Nitrososphaeria	Nitrososphaerales	Nitrososphaeraceae	Candidatus_Nitrocosmicus	0.0249798
Richtersveld	RNP2C	Archaea	Crenarchaeota	Nitrososphaeria	Nitrososphaerales	Nitrososphaeraceae	Candidatus_Nitrososphaera	0.0247651
Richtersveld	RNP1B	Bacteria	Chloroflexi	TK10	TK10	TK10	TK10	0.0243624
Namaqua	NNP1B	Bacteria	Pseudomonadota	Alphaproteobacteria	Rhizobiales	Beijerinckiaceae	Microvirga	0.024309
Richtersveld	RNP1C	Bacteria	Verrucomicrobiota	Verrucomicrobiae	Chthoniobacterales	Chthoniobacteraceae	Candidatus_Udaeobacter	0.0242913
Richtersveld	RNP2C	Bacteria	Chloroflexi	Chloroflexia	Kallotenuales	Kallotenuaceae	Kallotenue	0.0237728
Richtersveld	RNP3D	Bacteria	Cyanobacteria	Cyanobacteriia	Cyanobacteriales	Phormidiaceae	Tychonema_CCAP_1459-11B	0.0235832
Richtersveld	RNP2C	Bacteria	Actinomycetota	Actinobacteria	Micrococcales	Micrococcaceae		0.0233717
Namaqua	NNP3B	Bacteria	Deinococcota	Deinococci	Deinococcales	Trueperaceae	Truepera	0.0233568
Richtersveld	RNP3D	Bacteria	Actinomycetota	Thermoleophilia	Solirubrobacterales	Solirubrobacteraceae	Solirubrobacter	0.0231819
Namaqua	NNP2B	Bacteria	Verrucomicrobiota	Verrucomicrobiae	Chthoniobacterales	Chthoniobacteraceae	Candidatus_Udaeobacter	0.0230618
Richtersveld	RNP3B	Bacteria	Pseudomonadota	Alphaproteobacteria	Rhodobacterales	Rhodobacteraceae	Rubellimicrobium	0.0230044
Richtersveld	RNP1C	Bacteria	Pseudomonadota	Alphaproteobacteria	Sphingomonadales	Sphingomonadaceae		0.0229961
Namaqua	NNP2B	Bacteria	Bacteroidota	Bacteroidia	Cytophagales	Hymenobacteraceae	Pontibacter	0.0229753
Richtersveld	RNP2B	Bacteria	Actinomycetota	Acidimicrobiia				0.0229608
Richtersveld	RNP1A	Bacteria	Actinomycetota	Thermoleophilia	Solirubrobacterales	Solirubrobacteraceae	Solirubrobacter	0.0228731
Namaqua	NNP3C	Bacteria	Gemmatimonadota	Longimicrobia	Longimicrobiales	Longimicrobiaceae	YC-ZSS-LKJ147	0.0228351
Richtersveld	RNP3C	Bacteria	Pseudomonadota	Alphaproteobacteria	Rhodobacterales	Rhodobacteraceae	Rubellimicrobium	0.0228178
Richtersveld	RNP2B	Bacteria	Chloroflexi	TK10	TK10	TK10	TK10	0.0227917
Namaqua	NNP2B	Bacteria	Chloroflexi	Chloroflexia	Thermomicrobiales	JG30-KF-CM45	JG30-KF-CM45	0.0227592
Richtersveld	RNP3C	Bacteria	Chloroflexi	Chloroflexia	Thermomicrobiales	JG30-KF-CM45	JG30-KF-CM45	0.0227546
Namaqua	NNP3C	Bacteria	Pseudomonadota	Alphaproteobacteria	Sphingomonadales	Sphingomonadaceae	Sphingomonas	0.0227093
Namaqua	NNP3D	Bacteria	Pseudomonadota	Alphaproteobacteria	Rhodobacterales	Rhodobacteraceae	Palleronia-Pseudomaribius	0.0226548
Richtersveld	RNP3A	Archaea	Crenarchaeota	Nitrososphaeria	Nitrososphaerales	Nitrososphaeraceae	Candidatus_Nitrososphaera	0.0226152
Richtersveld	RNP2C	Bacteria	Firmicutes	Bacilli	Bacillales	Bacillaceae	Bacillus	0.0225483
Richtersveld	RNP3C	Bacteria	Actinomycetota	Actinobacteria	Micrococcales	Micrococcaceae		0.0225333
Richtersveld	RNP2D	Bacteria	Bacteroidota	Bacteroidia	Cytophagales	Hymenobacteraceae	Pontibacter	0.0223833
Richtersveld	RNP3B	Bacteria	Actinomycetota	Acidimicrobiia	IMCC26256	IMCC26256	IMCC26256	0.0223626
Namaqua	NNP3C	Bacteria	Pseudomonadota	Alphaproteobacteria	Rhodobacterales	Rhodobacteraceae	Rubellimicrobium	0.0221703
Richtersveld	RNP3A	Bacteria	Pseudomonadota	Alphaproteobacteria	Rhodobacterales	Rhodobacteraceae	Rubellimicrobium	0.0220194
Namaqua	NNP3B	Bacteria	Bacteroidota	Bacteroidia	Cytophagales	Hymenobacteraceae	Pontibacter	0.0219964
Namaqua	NNP1D	Archaea	Crenarchaeota	Nitrososphaeria	Nitrososphaerales	Nitrososphaeraceae	Candidatus_Nitrososphaera	0.021954
Namaqua	NNP3A	Bacteria	Actinomycetota	Actinobacteria	Nitriliruptorales	Nitriliruptoraceae	Nitriliruptoraceae	0.0219339
Namaqua	NNP1B	Bacteria	Pseudomonadota	Alphaproteobacteria	Rhodobacterales	Rhodobacteraceae	Rubellimicrobium	0.0218573
Richtersveld	RNP1A	Bacteria	Firmicutes	Bacilli	Bacillales	Planococcaceae		0.0218252
Richtersveld	RNP1D	Bacteria	Chloroflexi	JG30-KF-CM66	JG30-KF-CM66	JG30-KF-CM66	JG30-KF-CM66	0.021821
Namaqua	NNP1B	Bacteria	Chloroflexi	Chloroflexia	Thermomicrobiales	JG30-KF-CM45	JG30-KF-CM45	0.0217648
Richtersveld	RNP2A	Bacteria	Chloroflexi	Chloroflexia	Thermomicrobiales	JG30-KF-CM45	JG30-KF-CM45	0.0217606
Richtersveld	RNP2A	Bacteria	Actinomycetota	Actinobacteria	Frankiales	Geodermatophilaceae	Blastococcus	0.0216947
Richtersveld	RNP1A	Bacteria	Chloroflexi	JG30-KF-CM66	JG30-KF-CM66	JG30-KF-CM66	JG30-KF-CM66	0.0215952
Namaqua	NNP3D	Archaea	Halobacterota	Halobacteria	Halobacterales	Halomicrobiaceae	Natronomonas	0.0214141
Richtersveld	RNP2B	Bacteria	Actinomycetota	Actinobacteria	0319-7L14	0319-7L14	0319-7L14	0.0213751
Richtersveld	RNP3D	Bacteria	Verrucomicrobiota	Verrucomicrobiae	Chthoniobacterales	Chthoniobacteraceae	Candidatus_Udaeobacter	0.0213298
Richtersveld	RNP3D	Bacteria	Pseudomonadota	Alphaproteobacteria	Rhizobiales	Beijerinckiaceae	uncultured	0.0212681
Richtersveld	RNP3A	Bacteria	Cyanobacteria	Cyanobacteriia	Cyanobacteriales	Phormidiaceae	Trichocoleus_SAG_26.92	0.0212568
Namaqua	NNP3A	Archaea	Halobacterota	Halobacteria	Halobacterales			0.0211058
Richtersveld	RNP1C	Bacteria	Actinomycetota	Thermoleophilia	Solirubrobacterales	Solirubrobacteraceae	Solirubrobacter	0.0208944
Namaqua	NNP2B	Bacteria	Actinomycetota	Thermoleophilia	Solirubrobacterales	67-14	67-14	0.0208572
Namaqua	NNP1A	Bacteria	Chloroflexi	Chloroflexia	Thermomicrobiales	JG30-KF-CM45	JG30-KF-CM45	0.0207655
Richtersveld	RNP2D	Bacteria	Chloroflexi	Chloroflexia	Kallotenuales			0.0207461
Richtersveld	RNP1C	Bacteria	Actinomycetota	Actinobacteria	Frankiales	uncultured	uncultured	0.0205034
Richtersveld	RNP2B	Archaea	Crenarchaeota	Nitrososphaeria	Nitrososphaerales	Nitrososphaeraceae	Candidatus_Nitrocosmicus	0.0202546
Namaqua	NNP3A	Bacteria	Gemmatimonadota	Longimicrobia	Longimicrobiales	Longimicrobiaceae	Longimicrobiaceae	0.0201928
Richtersveld	RNP3C	Bacteria	Deinococcota	Deinococci	Deinococcales	Trueperaceae	Truepera	0.0201315
Namaqua	NNP3A	Archaea	Halobacterota	Halobacteria	Halobacterales	Halobacterales	uncultured	0.0201291
Richtersveld	RNP3B	Bacteria	Actinomycetota	Actinobacteria	Micrococcales	Micrococcaceae		0.0200005
Richtersveld	RNP1C	Bacteria	Bacteroidota	Bacteroidia	Chitinophagales	Chitinophagaceae	Segetibacter	0.0198925
Namaqua	NNP2C	Bacteria	Gemmatimonadota	Longimicrobia	Longimicrobiales	Longimicrobiaceae	YC-ZSS-LKJ147	0.0197905
Namaqua	NNP1B	Bacteria	Pseudomonadota	Alphaproteobacteria	Rhizobiales	Beijerinckiaceae	uncultured	0.0197756
Namaqua	NNP3B	Bacteria	Pseudomonadota	Alphaproteobacteria	Sphingomonadales	Sphingomonadaceae		0.0197509
Namaqua	NNP3C	Bacteria	Bacteroidota	Bacteroidia	Cytophagales	Hymenobacteraceae	Adhaeribacter	0.0195293
Namaqua	NNP2B	Bacteria	Pseudomonadota	Alphaproteobacteria	Rhodobacterales	Rhodobacteraceae	Rubellimicrobium	0.0195172
Richtersveld	RNP2B	Bacteria	Actinomycetota	Thermoleophilia	Gaiellales	uncultured	uncultured	0.0194934
Richtersveld	RNP3C	Bacteria	Actinomycetota	Thermoleophilia	Solirubrobacterales	Solirubrobacteraceae	Solirubrobacter	0.019373
Richtersveld	RNP2A	Bacteria	Actinomycetota	Actinobacteria	Frankiales	Geodermatophilaceae		0.0193428
Namaqua	NNP3D	Bacteria	Bacteroidota	Rhodothermia	Rhodothermales	Rhodothermaceae	uncultured	0.0193355
Richtersveld	RNP3C	Bacteria	Actinomycetota	Actinobacteria	Frankiales	Geodermatophilaceae	Geodermatophilus	0.0193098
Richtersveld	RNP2D	Bacteria	Actinomycetota	Actinobacteria	Frankiales	Geodermatophilaceae	Geodermatophilus	0.01927
Namaqua	NNP3D	Archaea	Halobacterota	Halobacteria	Halobacterales	Halomicrobiaceae	Halomicrobium	0.0191905
Richtersveld	RNP2C	Bacteria	Firmicutes	Bacilli	Bacillales	Salisediminibacteriaceae	Salipaludibacillus	0.0191703
Namaqua	NNP3C	Bacteria	Actinomycetota	Actinobacteria	Euzebyales	Euzebyaceae	uncultured	0.0190981
Namaqua	NNP2C	Bacteria	Firmicutes	Bacilli	Bacillales	Bacillaceae	Bacillus	0.0190636
Namaqua	NNP3D	Bacteria	Chloroflexi	Chloroflexia	Thermomicrobiales	JG30-KF-CM45	JG30-KF-CM45	0.0190455
Namaqua	NNP2D	Bacteria	Gemmatimonadota	Longimicrobia	Longimicrobiales	Longimicrobiaceae	Longimicrobiaceae	0.0189458
Richtersveld	RNP3C	Bacteria	Actinomycetota	Actinobacteria	Micrococcales	Micrococcaceae	Kocuria	0.0188989
Richtersveld	RNP1A	Archaea	Crenarchaeota	Nitrososphaeria	Nitrososphaerales	Nitrososphaeraceae	Candidatus_Nitrososphaera	0.0187585
Richtersveld	RNP2D	Bacteria	Chloroflexi	TK10	TK10	TK10	TK10	0.0186259
Namaqua	NNP1D	Bacteria	Chloroflexi	Chloroflexia	Thermomicrobiales	JG30-KF-CM45	JG30-KF-CM45	0.0184934
Richtersveld	RNP3B	Bacteria	Pseudomonadota	Alphaproteobacteria	Sphingomonadales	Sphingomonadaceae	Sphingomonas	0.0184087
Namaqua	NNP2D	Bacteria	Cyanobacteria	Cyanobacteriia	Cyanobacteriales	Coleofasciculaceae	Microcoleus_SAG_1449-1a	0.0183938
Richtersveld	RNP1D	Bacteria	Armatimonadota	Armatimonadia	Armatimonadales	Armatimonadales	Armatimonadales	0.0183449
Richtersveld	RNP2B	Bacteria	Actinomycetota	Acidimicrobiia	IMCC26256	IMCC26256	IMCC26256	0.0183094
Namaqua	NNP2A	Bacteria	Acidobacteriota	Blastocatellia	Blastocatellales	Blastocatellaceae	Blastocatella	0.0182847
Richtersveld	RNP3A	Bacteria	Verrucomicrobiota	Verrucomicrobiae	Chthoniobacterales	Chthoniobacteraceae	Candidatus_Udaeobacter	0.0182303
Richtersveld	RNP2D	Bacteria	Actinomycetota	Actinobacteria	Frankiales	uncultured	uncultured	0.0180891
Namaqua	NNP1B	Bacteria	Bacteroidota	Bacteroidia	Chitinophagales	Chitinophagaceae	Segetibacter	0.0180409
Namaqua	NNP1D	Bacteria	Acidobacteriota	Acidobacteriae	Bryobacterales	Bryobacteraceae	Bryobacter	0.0180228
Richtersveld	RNP3B	Bacteria	Chloroflexi	TK10	TK10	TK10	TK10	0.0179722
Richtersveld	RNP3D	Bacteria	Chloroflexi	JG30-KF-CM66	JG30-KF-CM66	JG30-KF-CM66	JG30-KF-CM66	0.0179343
Namaqua	NNP3D	Archaea	Halobacterota	Halobacteria	Halobacterales	Halomicrobiaceae	Candidatus_Halobonum	0.0178853
Richtersveld	RNP3B	Bacteria	Chloroflexi	Chloroflexia	Thermomicrobiales	JG30-KF-CM45	JG30-KF-CM45	0.0178438
Richtersveld	RNP3C	Bacteria	Actinomycetota	Actinobacteria	Micrococcales	Cellulomonadaceae	Cellulomonas	0.0176032
Namaqua	NNP1B	Bacteria	Cyanobacteria	Cyanobacteriia	Cyanobacteriales	Phormidiaceae	Tychonema_CCAP_1459-11B	0.0175784
Namaqua	NNP2D	Bacteria	Acidobacteriota	Blastocatellia	Blastocatellales	Blastocatellaceae	Blastocatella	0.0175547
Richtersveld	RNP3D	Bacteria	Pseudomonadota	Alphaproteobacteria	Rhodobacterales	Rhodobacteraceae	Rubellimicrobium	0.0175022
Richtersveld	RNP3D	Bacteria	Actinomycetota	Acidimicrobiia	uncultured	uncultured	uncultured	0.0175022
Namaqua	NNP3B	Bacteria	Bacteroidota	Rhodothermia	Rhodothermales	Rhodothermaceae	uncultured	0.0174398
Namaqua	NNP3D	Bacteria	Pseudomonadota	Alphaproteobacteria	Sphingomonadales	Sphingomonadaceae		0.017402
Richtersveld	RNP3C	Bacteria	Actinomycetota	Actinobacteria	Frankiales	uncultured	uncultured	0.0173504
Namaqua	NNP2B	Bacteria	Acidobacteriota	Acidobacteriae	Bryobacterales	Bryobacteraceae	Bryobacter	0.0172693
Richtersveld	RNP2A	Bacteria	Verrucomicrobiota	Verrucomicrobiae	Chthoniobacterales	Chthoniobacteraceae	Candidatus_Udaeobacter	0.0172107
Richtersveld	RNP2A	Bacteria	Firmicutes	Bacilli	Bacillales	Salisediminibacteriaceae	Salipaludibacillus	0.0171447
Richtersveld	RNP3B	Bacteria	Actinomycetota	Actinobacteria	Frankiales	Geodermatophilaceae	Geodermatophilus	0.017125
Namaqua	NNP1B	Bacteria	Acidobacteriota	Acidobacteriae	Bryobacterales	Bryobacteraceae	Bryobacter	0.0170695
Richtersveld	RNP2C	Bacteria	Actinomycetota	Thermoleophilia	Solirubrobacterales	Solirubrobacteraceae	Solirubrobacter	0.017059
Richtersveld	RNP3D	Bacteria	Actinomycetota	Thermoleophilia	Solirubrobacterales	67-14	67-14	0.0170391
Namaqua	NNP1C	Bacteria	Pseudomonadota	Alphaproteobacteria	Rhodobacterales	Rhodobacteraceae	Rubellimicrobium	0.0170043
Namaqua	NNP3D	Bacteria	Bacteroidota	Bacteroidia	Cytophagales	Hymenobacteraceae	Pontibacter	0.0169991
Richtersveld	RNP3C	Bacteria	Bacteroidota	Bacteroidia	Cytophagales	Hymenobacteraceae	Pontibacter	0.0169711
Richtersveld	RNP3B	Bacteria	Actinomycetota	Thermoleophilia	Solirubrobacterales	Solirubrobacteraceae	Solirubrobacter	0.0169452
Namaqua	NNP2D	Bacteria	Chloroflexi	TK10	TK10	TK10	TK10	0.0169364
Richtersveld	RNP2A	Archaea	Crenarchaeota	Nitrososphaeria	Nitrososphaerales	Nitrososphaeraceae	Candidatus_Nitrososphaera	0.016903
Namaqua	NNP3D	Archaea	Halobacterota	Halobacteria	Halobacterales	Halobacterales	uncultured	0.0168863
Richtersveld	RNP3A	Bacteria	Chloroflexi	JG30-KF-CM66	JG30-KF-CM66	JG30-KF-CM66	JG30-KF-CM66	0.0168243
Namaqua	NNP1B	Bacteria	Chloroflexi	TK10	TK10	TK10	TK10	0.0168151
Richtersveld	RNP2C	Bacteria	Chloroflexi	Chloroflexia	Kallotenuales			0.0167634
Namaqua	NNP3B	Bacteria	Pseudomonadota	Alphaproteobacteria	Rhodobacterales	Rhodobacteraceae	Palleronia-Pseudomaribius	0.0166858
Richtersveld	RNP1B	Bacteria	Actinomycetota	Acidimicrobiia	IMCC26256	IMCC26256	IMCC26256	0.0166221
Namaqua	NNP1B	Bacteria	Actinomycetota	Thermoleophilia	Solirubrobacterales	67-14	67-14	0.0166069
Namaqua	NNP1A	Bacteria	Actinomycetota	Actinobacteria	Frankiales	Geodermatophilaceae	Geodermatophilus	0.0164067
Namaqua	NNP1B	Bacteria	Verrucomicrobiota	Verrucomicrobiae	Chthoniobacterales	Chthoniobacteraceae	Candidatus_Udaeobacter	0.0163294
Namaqua	NNP1B	Bacteria	Chloroflexi	Ktedonobacteria	C0119	C0119	C0119	0.0162831
Namaqua	NNP3B	Bacteria	Bacteroidota	Bacteroidia	Cytophagales			0.016276
Namaqua	NNP2C	Archaea	Halobacterota	Halobacteria	Halobacterales	Halomicrobiaceae	Halomarina	0.0162745
Richtersveld	RNP2A	Bacteria	Firmicutes	Bacilli	Paenibacillales	Paenibacillaceae	Ammoniphilus	0.0162435
Namaqua	NNP3A	Bacteria	Chloroflexi	Chloroflexia	Thermomicrobiales	JG30-KF-CM45	JG30-KF-CM45	0.0161373
Richtersveld	RNP3A	Bacteria	Acidobacteriota	Blastocatellia	Pyrinomonadales	Pyrinomonadaceae	RB41	0.0160618
Namaqua	NNP3D	Bacteria	Gemmatimonadota	Longimicrobia	Longimicrobiales	Longimicrobiaceae	Longimicrobiaceae	0.0160324
Namaqua	NNP1D	Bacteria	Chloroflexi	TK10	TK10	TK10	TK10	0.0159464
Richtersveld	RNP3B	Bacteria	Pseudomonadota	Alphaproteobacteria	Sphingomonadales	Sphingomonadaceae		0.0159183
Namaqua	NNP1C	Bacteria	Chloroflexi	Chloroflexia	Thermomicrobiales	JG30-KF-CM45	JG30-KF-CM45	0.0157614
Richtersveld	RNP2C	Bacteria	Actinomycetota	Actinobacteria	Frankiales	Geodermatophilaceae	Blastococcus	0.0155811
Richtersveld	RNP1C	Bacteria	Gemmatimonadota	Gemmatimonadetes	Gemmatimonadales	Gemmatimonadaceae	Roseisolibacter	0.0155181
Richtersveld	RNP1A	Bacteria	Pseudomonadota	Alphaproteobacteria	Acetobacterales	Acetobacteraceae	Craurococcus-Caldovatus	0.0154617
Richtersveld	RNP3D	Bacteria	Acidobacteriota	Blastocatellia	Pyrinomonadales	Pyrinomonadaceae	RB41	0.0154031
Namaqua	NNP3B	Bacteria	Firmicutes	Bacilli	Bacillales	Bacillaceae		0.0153581
Namaqua	NNP1A	Bacteria	Acidobacteriota	Acidobacteriae	Bryobacterales	Bryobacteraceae	Bryobacter	0.0153047
Richtersveld	RNP2A	Bacteria	Actinomycetota	Actinobacteria	Frankiales	uncultured	uncultured	0.0152324
Namaqua	NNP2C	Bacteria	Chloroflexi	Chloroflexia	Thermomicrobiales	JG30-KF-CM45	JG30-KF-CM45	0.0151915
Richtersveld	RNP2A	Bacteria	Actinomycetota	Actinobacteria	Frankiales	Geodermatophilaceae	Geodermatophilus	0.0150346
Namaqua	NNP3A	Archaea	Halobacterota	Halobacteria	Halobacterales	Halobacteriaceae	Halarchaeum	0.0150119
Richtersveld	RNP2D	Archaea	Crenarchaeota	Nitrososphaeria	Nitrososphaerales	Nitrososphaeraceae	Candidatus_Nitrocosmicus	0.014949
Richtersveld	RNP1B	Bacteria	Chloroflexi	Ktedonobacteria	C0119	C0119	C0119	0.0148123
Richtersveld	RNP1A	Bacteria	Pseudomonadota	Alphaproteobacteria	Sphingomonadales	Sphingomonadaceae		0.0147972
Richtersveld	RNP3C	Bacteria	Actinomycetota	Actinobacteria	Frankiales	Geodermatophilaceae	Blastococcus	0.0147905
Namaqua	NNP2A	Bacteria	Gemmatimonadota	Longimicrobia	Longimicrobiales	Longimicrobiaceae	YC-ZSS-LKJ147	0.0147736
Richtersveld	RNP2A	Bacteria	Acidobacteriota	Blastocatellia	Blastocatellales	Blastocatellaceae	uncultured	0.0147709
Richtersveld	RNP1C	Bacteria	Chloroflexi	TK10	TK10	TK10	TK10	0.0147361
Namaqua	NNP2B	Bacteria	Pseudomonadota	Alphaproteobacteria	Sphingomonadales	Sphingomonadaceae	Sphingomonas	0.0147189
Namaqua	NNP3B	Bacteria	Chloroflexi	Chloroflexia	Thermomicrobiales	JG30-KF-CM45	JG30-KF-CM45	0.0147025
Richtersveld	RNP3C	Bacteria	Actinomycetota	Acidimicrobiia	IMCC26256	IMCC26256	IMCC26256	0.0146641
Namaqua	NNP3A	Bacteria	Pseudomonadota	Alphaproteobacteria	Sphingomonadales	Sphingomonadaceae		0.0146509
Richtersveld	RNP1B	Bacteria	Chloroflexi	JG30-KF-CM66	JG30-KF-CM66	JG30-KF-CM66	JG30-KF-CM66	0.0146453
Richtersveld	RNP3D	Bacteria	Chloroflexi	Chloroflexia	Thermomicrobiales	JG30-KF-CM45	JG30-KF-CM45	0.0145697
Namaqua	NNP1A	Archaea	Crenarchaeota	Nitrososphaeria	Nitrososphaerales	Nitrososphaeraceae	Candidatus_Nitrososphaera	0.0145211
Richtersveld	RNP2D	Bacteria	Actinomycetota	Actinobacteria	Micrococcales	Micrococcaceae		0.0144928
Richtersveld	RNP1B	Archaea	Crenarchaeota	Nitrososphaeria	Nitrososphaerales	Nitrososphaeraceae	Candidatus_Nitrososphaera	0.0144782
Richtersveld	RNP2A	Bacteria	Actinomycetota	Actinobacteria	Micrococcales	Microbacteriaceae		0.0144631
Richtersveld	RNP1B	Bacteria	Actinomycetota	Thermoleophilia	Solirubrobacterales	67-14	67-14	0.0144225
Namaqua	NNP2B	Bacteria	Cyanobacteria	Cyanobacteriia	Phormidesmiales	Nodosilineaceae	Nodosilinea_PCC-7104	0.0143947
Richtersveld	RNP2D	Bacteria	Chloroflexi	JG30-KF-CM66	JG30-KF-CM66	JG30-KF-CM66	JG30-KF-CM66	0.0143854
Namaqua	NNP3A	Bacteria	Pseudomonadota	Gammaproteobacteria				0.0143749
Namaqua	NNP1C	Bacteria	Acidobacteriota	Acidobacteriae	Bryobacterales	Bryobacteraceae	Bryobacter	0.0143333
Namaqua	NNP2C	Bacteria	Pseudomonadota	Alphaproteobacteria	Rhodobacterales	Rhodobacteraceae		0.0142717
Richtersveld	RNP3B	Bacteria	Acidobacteriota	Acidobacteriae	Bryobacterales	Bryobacteraceae	Bryobacter	0.0142237
Richtersveld	RNP3C	Bacteria	Acidobacteriota	Acidobacteriae	Bryobacterales	Bryobacteraceae	Bryobacter	0.01419
Namaqua	NNP2C	Bacteria	Bacteroidota	Bacteroidia	Flavobacteriales	Flavobacteriaceae	Salinimicrobium	0.0141827
Namaqua	NNP2A	Bacteria	Pseudomonadota	Alphaproteobacteria	Rhizobiales	uncultured	uncultured	0.0141596
Namaqua	NNP2C	Bacteria	Pseudomonadota	Alphaproteobacteria	Sphingomonadales	Sphingomonadaceae	Sphingomonas	0.0141085
Richtersveld	RNP2B	Bacteria	Pseudomonadota	Alphaproteobacteria	Sphingomonadales	Sphingomonadaceae		0.0141021
Namaqua	NNP2D	Bacteria	Pseudomonadota	Alphaproteobacteria	Sphingomonadales	Sphingomonadaceae	Sphingomonas	0.0140658
Namaqua	NNP1D	Bacteria	Armatimonadota	Armatimonadia	Armatimonadales	Armatimonadales	Armatimonadales	0.0140638
Richtersveld	RNP3A	Bacteria	Cyanobacteria	Cyanobacteriia	Oxyphotobacteria_Incertae_Sedis	Unknown_Family	Leptolyngbya_EcFYyyy-00	0.01406
Richtersveld	RNP3B	Bacteria	Actinomycetota	Acidimicrobiia	uncultured	uncultured	uncultured	0.014044
Richtersveld	RNP2C	Archaea	Crenarchaeota	Nitrososphaeria	Nitrososphaerales	Nitrososphaeraceae	Candidatus_Nitrocosmicus	0.0140399
Namaqua	NNP1D	Bacteria	Verrucomicrobiota	Verrucomicrobiae	Chthoniobacterales	Chthoniobacteraceae	Candidatus_Udaeobacter	0.0140362
Namaqua	NNP2D	Bacteria	Chloroflexi	Chloroflexia	Kallotenuales	AKIW781	AKIW781	0.0139775
Namaqua	NNP2B	Bacteria	Bacteroidota	Bacteroidia	Chitinophagales	Chitinophagaceae	Flavisolibacter	0.0139408
Namaqua	NNP3C	Bacteria	Pseudomonadota	Alphaproteobacteria	Rhodobacterales	Rhodobacteraceae		0.0139059
Richtersveld	RNP2D	Bacteria	Actinomycetota	Thermoleophilia	Solirubrobacterales	67-14	67-14	0.0138755
Richtersveld	RNP3C	Bacteria	Pseudomonadota	Alphaproteobacteria	Sphingomonadales	Sphingomonadaceae	Sphingomonas	0.0138424
Namaqua	NNP1A	Bacteria	Pseudomonadota	Alphaproteobacteria	Sphingomonadales	Sphingomonadaceae	Sphingomonas	0.0137375
Richtersveld	RNP2A	Bacteria	Pseudomonadota	Alphaproteobacteria	Rhodobacterales	Rhodobacteraceae	uncultured	0.0137158
Richtersveld	RNP2D	Bacteria	Verrucomicrobiota	Verrucomicrobiae	Chthoniobacterales	Chthoniobacteraceae	Candidatus_Udaeobacter	0.0136876
Richtersveld	RNP1C	Bacteria	Pseudomonadota	Alphaproteobacteria	Rhodobacterales	Rhodobacteraceae	Rubellimicrobium	0.0136608
Richtersveld	RNP1C	Bacteria	Pseudomonadota	Alphaproteobacteria	Acetobacterales	Acetobacteraceae	Craurococcus-Caldovatus	0.0135875
Namaqua	NNP1C	Bacteria	Chloroflexi	TK10	TK10	TK10	TK10	0.0135135
Namaqua	NNP2A	Bacteria	Chloroflexi	Anaerolineae	Caldilineales	Caldilineaceae	uncultured	0.0135073
Richtersveld	RNP1B	Bacteria	Actinomycetota	Actinobacteria	0319-7L14	0319-7L14	0319-7L14	0.0134759
Richtersveld	RNP3C	Bacteria	Pseudomonadota	Alphaproteobacteria	Sphingomonadales	Sphingomonadaceae		0.0134315
Namaqua	NNP1D	Bacteria	Actinomycetota	Thermoleophilia	Solirubrobacterales	67-14	67-14	0.0134271
Namaqua	NNP1C	Bacteria	Bacteroidota	Bacteroidia	Chitinophagales	Chitinophagaceae	Flavisolibacter	0.0133548
Namaqua	NNP1D	Bacteria	Cyanobacteria	Cyanobacteriia	Cyanobacteriales	Chroococcidiopsaceae	Crinalium_SAG_22.89	0.013344
Richtersveld	RNP3A	Bacteria	Pseudomonadota	Alphaproteobacteria	Sphingomonadales	Sphingomonadaceae		0.0133213
Richtersveld	RNP3A	Bacteria	Actinomycetota	Thermoleophilia	Solirubrobacterales	Solirubrobacteraceae	Solirubrobacter	0.0133213
Richtersveld	RNP3D	Bacteria	Pseudomonadota	Alphaproteobacteria	Sphingomonadales	Sphingomonadaceae		0.0133041
Namaqua	NNP1D	Bacteria	Cyanobacteria	Cyanobacteriia	Cyanobacteriales	Chroococcidiopsaceae	uncultured	0.0132333
Namaqua	NNP1C	Bacteria	Armatimonadota	Armatimonadia	Armatimonadales	Armatimonadales	Armatimonadales	0.0132226
Namaqua	NNP1C	Bacteria	Acidobacteriota	Blastocatellia	Pyrinomonadales	Pyrinomonadaceae	RB41	0.0132226
Richtersveld	RNP3D	Bacteria	Cyanobacteria	Cyanobacteriia	Cyanobacteriales	Coleofasciculaceae	uncultured	0.0131806
Namaqua	NNP2A	Bacteria	Pseudomonadota	Alphaproteobacteria	Rhodobacterales	Rhodobacteraceae	Rubellimicrobium	0.0131619
Richtersveld	RNP1D	Bacteria	Chloroflexi	Chloroflexia	Thermomicrobiales	JG30-KF-CM45	JG30-KF-CM45	0.0130868
Namaqua	NNP2A	Bacteria	Pseudomonadota	Alphaproteobacteria	Sphingomonadales	Sphingomonadaceae		0.0130852
Namaqua	NNP1B	Bacteria	Acidobacteriota	Blastocatellia	Pyrinomonadales	Pyrinomonadaceae	RB41	0.0130681
Namaqua	NNP2D	Bacteria	Bacteroidota	Bacteroidia	Chitinophagales	Chitinophagaceae	Segetibacter	0.0130501
Namaqua	NNP1A	Bacteria	Bacteroidota	Bacteroidia	Cytophagales	Hymenobacteraceae	Adhaeribacter	0.0130029
Richtersveld	RNP3D	Bacteria	Actinomycetota	Acidimicrobiia	IMCC26256	IMCC26256	IMCC26256	0.0129646
Richtersveld	RNP1A	Bacteria	Nitrospirota	Nitrospiria	Nitrospirales	Nitrospiraceae	Nitrospira	0.012906
Namaqua	NNP3B	Bacteria	Gemmatimonadota	Longimicrobia	Longimicrobiales	Longimicrobiaceae	Longimicrobiaceae	0.0128995
Richtersveld	RNP3C	Bacteria	Pseudomonadota	Alphaproteobacteria	Rhizobiales	uncultured	uncultured	0.012831
Richtersveld	RNP2C	Bacteria	Chloroflexi	Chloroflexia	Thermomicrobiales	JG30-KF-CM45	JG30-KF-CM45	0.0127943
Namaqua	NNP3D	Archaea	Halobacterota	Halobacteria	Halobacterales			0.0127937
Namaqua	NNP2C	Bacteria	Chloroflexi	Anaerolineae	Ardenticatenales	Ardenticatenaceae	uncultured	0.012714
Richtersveld	RNP3B	Bacteria	Actinomycetota	Thermoleophilia	Solirubrobacterales	67-14	67-14	0.0126833
Richtersveld	RNP3A	Bacteria	Actinomycetota	Thermoleophilia	Solirubrobacterales	67-14	67-14	0.012654
Richtersveld	RNP2D	Bacteria	Chloroflexi	Chloroflexia	Kallotenuales	Kallotenuaceae	Kallotenue	0.0126409
Namaqua	NNP3C	Bacteria	Actinomycetota	Thermoleophilia	Solirubrobacterales	67-14	67-14	0.0126303
Namaqua	NNP1A	Bacteria	Actinomycetota	Thermoleophilia	Solirubrobacterales	67-14	67-14	0.0125866
Namaqua	NNP1D	Bacteria	Gemmatimonadota	Longimicrobia	Longimicrobiales	Longimicrobiaceae	Longimicrobiaceae	0.0125689
Namaqua	NNP3D	Archaea	Halobacterota	Halobacteria	Halobacterales	Halobacteriaceae	Halarchaeum	0.0125681
Namaqua	NNP1A	Bacteria	Cyanobacteria	Cyanobacteriia	Cyanobacteriales	Chroococcidiopsaceae	uncultured	0.0125376
Richtersveld	RNP2B	Bacteria	Firmicutes	Bacilli	Bacillales	Salisediminibacteriaceae	Salipaludibacillus	0.0125164
Richtersveld	RNP1C	Bacteria	Pseudomonadota	Alphaproteobacteria	Sphingomonadales	Sphingomonadaceae	Sphingomonas	0.0124633
Richtersveld	RNP3B	Archaea	Crenarchaeota	Nitrososphaeria	Nitrososphaerales	Nitrososphaeraceae	Candidatus_Nitrososphaera	0.0124522
Namaqua	NNP3A	Archaea	Halobacterota	Halobacteria	Halobacterales	Halomicrobiaceae	Candidatus_Halobonum	0.0124214
Namaqua	NNP1A	Bacteria	Chloroflexi	TK10	TK10	TK10	TK10	0.0124152
Namaqua	NNP1A	Bacteria	Gemmatimonadota	Longimicrobia	Longimicrobiales	Longimicrobiaceae	Longimicrobiaceae	0.0124152
Richtersveld	RNP2B	Bacteria	Chloroflexi	JG30-KF-CM66	JG30-KF-CM66	JG30-KF-CM66	JG30-KF-CM66	0.0123684
Richtersveld	RNP2C	Bacteria	Actinomycetota	Actinobacteria	Micrococcales	Intrasporangiaceae	Ornithinimicrobium	0.0123509
Richtersveld	RNP2B	Bacteria	Verrucomicrobiota	Verrucomicrobiae	Chthoniobacterales	Chthoniobacteraceae	Candidatus_Udaeobacter	0.0123472
Richtersveld	RNP3D	Bacteria	Pseudomonadota	Alphaproteobacteria	Sphingomonadales	Sphingomonadaceae	Sphingomonas	0.0123472
Namaqua	NNP2D	Bacteria	Acidobacteriota	Blastocatellia	Blastocatellales	Blastocatellaceae		0.0122993
Richtersveld	RNP1D	Bacteria	Actinomycetota	Actinobacteria	Micrococcales	Micrococcaceae		0.0122689
Richtersveld	RNP1D	Bacteria	Actinomycetota	Acidimicrobiia	IMCC26256	IMCC26256	IMCC26256	0.0122397
Namaqua	NNP2B	Bacteria	Acidobacteriota	Blastocatellia	Blastocatellales	Blastocatellaceae	Blastocatella	0.0122333
Namaqua	NNP3B	Archaea	Halobacterota	Halobacteria	Halobacterales			0.0122275
Namaqua	NNP2B	Bacteria	Actinomycetota	Thermoleophilia	Solirubrobacterales	Solirubrobacteraceae	Solirubrobacter	0.0122117
Namaqua	NNP2D	Bacteria	Chloroflexi	Anaerolineae	Ardenticatenales	Ardenticatenaceae	uncultured	0.012211
Richtersveld	RNP3D	Bacteria	Gemmatimonadota	Gemmatimonadetes	Gemmatimonadales	Gemmatimonadaceae	Roseisolibacter	0.0121929
Namaqua	NNP1D	Bacteria	Actinomycetota	Thermoleophilia	Solirubrobacterales	Solirubrobacteraceae	Solirubrobacter	0.0121813
Richtersveld	RNP3B	Bacteria	Actinomycetota	Actinobacteria	Frankiales	uncultured	uncultured	0.0121698
Richtersveld	RNP2D	Bacteria	Actinomycetota	Thermoleophilia	Gaiellales	uncultured	uncultured	0.0121578
Richtersveld	RNP1C	Bacteria	Chloroflexi	JG30-KF-CM66	JG30-KF-CM66	JG30-KF-CM66	JG30-KF-CM66	0.0121212
Namaqua	NNP3C	Bacteria	Chloroflexi	Anaerolineae	Ardenticatenales	Ardenticatenaceae	uncultured	0.0120913
Namaqua	NNP2D	Bacteria	Actinomycetota	Thermoleophilia	Solirubrobacterales	67-14	67-14	0.0120785
Richtersveld	RNP3D	Bacteria	Bacteroidota	Bacteroidia	Chitinophagales	Chitinophagaceae	Segetibacter	0.0120385
Richtersveld	RNP1A	Bacteria	Chloroflexi	Chloroflexia	Thermomicrobiales	JG30-KF-CM45	JG30-KF-CM45	0.011986
Richtersveld	RNP1C	Bacteria	Acidobacteriota	Blastocatellia	Pyrinomonadales	Pyrinomonadaceae	RB41	0.0119746
Namaqua	NNP2B	Bacteria	Pseudomonadota	Gammaproteobacteria	Burkholderiales	Comamonadaceae		0.0119307
Richtersveld	RNP2C	Bacteria	Actinomycetota	Actinobacteria	Micrococcales	Cellulomonadaceae	Cellulomonas	0.0119286
Richtersveld	RNP3A	Bacteria	Cyanobacteria	Cyanobacteriia	Oxyphotobacteria_Incertae_Sedis	Unknown_Family	uncultured	0.0119153
Namaqua	NNP1C	Bacteria	Acidobacteriota	Blastocatellia	Blastocatellales	Blastocatellaceae	Blastocatella	0.0119004
Richtersveld	RNP1A	Bacteria	Chloroflexi	Chloroflexia	Thermobaculales	Thermobaculaceae	Thermobaculum	0.0118838
Richtersveld	RNP1A	Bacteria	Gemmatimonadota	Gemmatimonadetes	Gemmatimonadales	Gemmatimonadaceae	Roseisolibacter	0.0118838
Namaqua	NNP3B	Archaea	Halobacterota	Halobacteria	Halobacterales	Halomicrobiaceae	Natronomonas	0.0118833
Namaqua	NNP2D	Bacteria	Bacteroidota	Bacteroidia	Chitinophagales	Chitinophagaceae	Flavisolibacter	0.0118577
Richtersveld	RNP1D	Bacteria	Verrucomicrobiota	Verrucomicrobiae	Chthoniobacterales	Chthoniobacteraceae	Candidatus_Udaeobacter	0.0118307
Richtersveld	RNP1B	Bacteria	Armatimonadota	Armatimonadia	Armatimonadales	Armatimonadales	Armatimonadales	0.0117775
Namaqua	NNP1B	Bacteria	Gemmatimonadota	Longimicrobia	Longimicrobiales	Longimicrobiaceae	Longimicrobiaceae	0.0117729
Richtersveld	RNP1D	Bacteria	Chloroflexi	Chloroflexia	Thermobaculales	Thermobaculaceae	Thermobaculum	0.0117723
Richtersveld	RNP3B	Bacteria	Bacteroidota	Bacteroidia	Cytophagales	Hymenobacteraceae	Adhaeribacter	0.011759
Namaqua	NNP1B	Bacteria	Deinococcota	Deinococci	Deinococcales	Trueperaceae	Truepera	0.0117497
Namaqua	NNP1D	Bacteria	Pseudomonadota	Alphaproteobacteria	Sphingomonadales	Sphingomonadaceae	Sphingomonas	0.0117383
Richtersveld	RNP1C	Bacteria	Bacteroidota	Bacteroidia	Cytophagales	Hymenobacteraceae	Adhaeribacter	0.0117302
Namaqua	NNP3B	Archaea	Halobacterota	Halobacteria	Halobacterales	Halomicrobiaceae	Halomicrobium	0.011703
Richtersveld	RNP2B	Bacteria	Acidobacteriota	Vicinamibacteria	Vicinamibacterales	uncultured	uncultured	0.0116918
Namaqua	NNP1C	Bacteria	Actinomycetota	Actinobacteria	Micrococcales	Micrococcaceae		0.0116623
Richtersveld	RNP2A	Bacteria	Actinomycetota	Thermoleophilia	Solirubrobacterales	67-14	67-14	0.0116277
Richtersveld	RNP2D	Bacteria	Actinomycetota	Actinobacteria	Frankiales	Geodermatophilaceae	Blastococcus	0.011621
Namaqua	NNP1B	Bacteria	Armatimonadota	uncultured	uncultured	uncultured	uncultured	0.011611
Richtersveld	RNP3D	Bacteria	Actinomycetota	Acidimicrobiia				0.0116064
Richtersveld	RNP3A	Bacteria	Deinococcota	Deinococci	Deinococcales	Deinococcaceae	Deinococcus	0.0115816
Richtersveld	RNP1A	Bacteria	Gemmatimonadota	Longimicrobia	Longimicrobiales	Longimicrobiaceae	Longimicrobiaceae	0.0115515
Namaqua	NNP1C	Bacteria	Cyanobacteria	Cyanobacteriia	Cyanobacteriales	Chroococcidiopsaceae	uncultured	0.0115037
Namaqua	NNP2D	Bacteria	Acidobacteriota	Acidobacteriae	Bryobacterales	Bryobacteraceae	Bryobacter	0.0114823
Richtersveld	RNP2D	Bacteria	Chloroflexi	Chloroflexia	Thermomicrobiales	JG30-KF-CM45	JG30-KF-CM45	0.01146
Richtersveld	RNP1B	Bacteria	Acidobacteriota	Blastocatellia	Pyrinomonadales	Pyrinomonadaceae	RB41	0.0113598
Namaqua	NNP1D	Bacteria	Pseudomonadota	Alphaproteobacteria	Sphingomonadales	Sphingomonadaceae		0.0112954
Namaqua	NNP3A	Archaea	Halobacterota	Halobacteria	Halobacterales	Halomicrobiaceae	Halomicrobium	0.0112748
Richtersveld	RNP3B	Bacteria	Actinomycetota	Actinobacteria	0319-7L14	0319-7L14	0319-7L14	0.0112455
Richtersveld	RNP3B	Bacteria	Actinomycetota	Actinobacteria	Frankiales	Geodermatophilaceae	Blastococcus	0.0112198
Namaqua	NNP2B	Bacteria	Actinomycetota	Actinobacteria	Frankiales	uncultured	uncultured	0.0112175
Namaqua	NNP2D	Bacteria	Actinomycetota	Acidimicrobiia	IMCC26256	IMCC26256	IMCC26256	0.0112173
Richtersveld	RNP3A	Bacteria	Chloroflexi	Chloroflexia	Thermomicrobiales	JG30-KF-CM45	JG30-KF-CM45	0.0111765
Namaqua	NNP3A	Bacteria	Bacteroidota	Bacteroidia	Cytophagales			0.0111687
Richtersveld	RNP1C	Bacteria	Actinomycetota	Actinobacteria	Frankiales	Geodermatophilaceae	Blastococcus	0.0111193
Namaqua	NNP1D	Bacteria	Acidobacteriota	Blastocatellia	Blastocatellales	Blastocatellaceae	Blastocatella	0.0111016
Richtersveld	RNP1D	Bacteria	Actinomycetota	Thermoleophilia	Solirubrobacterales	67-14	67-14	0.0111004
Namaqua	NNP1A	Bacteria	Actinomycetota	Thermoleophilia	Solirubrobacterales	Solirubrobacteraceae	Solirubrobacter	0.0110439
Namaqua	NNP3C	Bacteria	Actinomycetota	Actinobacteria	Nitriliruptorales	Nitriliruptoraceae	Nitriliruptoraceae	0.0110313
Richtersveld	RNP1D	Bacteria	Pseudomonadota	Alphaproteobacteria	Sphingomonadales	Sphingomonadaceae		0.0110128
Richtersveld	RNP2C	Bacteria	Actinomycetota	Actinobacteria	Micrococcales	Promicromonosporaceae	Isoptericola	0.0109997
Richtersveld	RNP2C	Bacteria	Actinomycetota	Acidimicrobiia	IMCC26256	IMCC26256	IMCC26256	0.0109997
Namaqua	NNP2A	Bacteria	Chloroflexi	Chloroflexia	Thermomicrobiales	AKYG1722	AKYG1722	0.0109747
Namaqua	NNP2B	Bacteria	Chloroflexi	Anaerolineae	Ardenticatenales	Ardenticatenaceae	uncultured	0.0109581
Richtersveld	RNP1D	Bacteria	Armatimonadota	uncultured	uncultured	uncultured	uncultured	0.0109543
Namaqua	NNP1D	Bacteria	Actinomycetota	Actinobacteria	Frankiales	Geodermatophilaceae	Geodermatophilus	0.0108801
Richtersveld	RNP2C	Bacteria	Verrucomicrobiota	Verrucomicrobiae	Chthoniobacterales	Chthoniobacteraceae	Candidatus_Udaeobacter	0.010873
Richtersveld	RNP3C	Bacteria	Bacteroidota	Bacteroidia	Chitinophagales	Chitinophagaceae	Flavisolibacter	0.0108716
Richtersveld	RNP3D	Bacteria	Gemmatimonadota	Longimicrobia	Longimicrobiales	Longimicrobiaceae	Longimicrobiaceae	0.0108655
Namaqua	NNP3C	Archaea	Halobacterota	Halobacteria	Halobacterales	Haloferacaceae	Halolamina	0.0108336
Richtersveld	RNP1B	Bacteria	Chloroflexi	Chloroflexia	Thermomicrobiales	JG30-KF-CM45	JG30-KF-CM45	0.0108308
Richtersveld	RNP2D	Bacteria	Actinomycetota	Acidimicrobiia	IMCC26256	IMCC26256	IMCC26256	0.010789
Namaqua	NNP2B	Bacteria	Pseudomonadota	Alphaproteobacteria	Sphingomonadales	Sphingomonadaceae		0.0107852
Richtersveld	RNP1D	Bacteria	Actinomycetota	Actinobacteria	Frankiales	Geodermatophilaceae	Blastococcus	0.0107791
Richtersveld	RNP1B	Bacteria	Actinomycetota	Actinobacteria	Micrococcales	Micrococcaceae		0.0107473
Namaqua	NNP2A	Bacteria	Bacteroidota	Bacteroidia	Cytophagales	Hymenobacteraceae	Pontibacter	0.0107252
Richtersveld	RNP3D	Bacteria	Actinomycetota	Thermoleophilia	Gaiellales	uncultured	uncultured	0.0107112
Richtersveld	RNP3B	Bacteria	Chloroflexi	JG30-KF-CM66	JG30-KF-CM66	JG30-KF-CM66	JG30-KF-CM66	0.0107063
Namaqua	NNP3B	Archaea	Halobacterota	Halobacteria	Halobacterales	Haloadaptaceae	Haladaptatus	0.0107032
Richtersveld	RNP3A	Bacteria	Actinomycetota	Acidimicrobiia	uncultured	uncultured	uncultured	0.0106999
Namaqua	NNP1A	Bacteria	Pseudomonadota	Alphaproteobacteria	Sphingomonadales	Sphingomonadaceae		0.0106766
Namaqua	NNP1C	Bacteria	Actinomycetota	Thermoleophilia	Solirubrobacterales	Solirubrobacteraceae	Solirubrobacter	0.0106574
Richtersveld	RNP3C	Bacteria	Actinomycetota	Thermoleophilia	Solirubrobacterales	67-14	67-14	0.0106504
Namaqua	NNP2D	Bacteria	Bacteroidota	Bacteroidia	Chitinophagales	Chitinophagaceae	uncultured	0.0106432
Namaqua	NNP3D	Bacteria	Bdellovibrionota	Bdellovibrionia	Bacteriovoracales	Bacteriovoracaceae	Peredibacter	0.0106184
Namaqua	NNP1B	Bacteria	Pseudomonadota	Alphaproteobacteria	Sphingomonadales	Sphingomonadaceae	Sphingomonas	0.0106164
Namaqua	NNP1C	Bacteria	Verrucomicrobiota	Verrucomicrobiae	Chthoniobacterales	Chthoniobacteraceae	Candidatus_Udaeobacter	0.0106045
Richtersveld	RNP1B	Bacteria	Acidobacteriota	Acidobacteriae	Bryobacterales	Bryobacteraceae	Bryobacter	0.0105802
Richtersveld	RNP3B	Bacteria	Armatimonadota	Armatimonadia	Armatimonadales	Armatimonadales	Armatimonadales	0.0105779
Namaqua	NNP2D	Bacteria	Gemmatimonadota	Longimicrobia	Longimicrobiales	Longimicrobiaceae	Longimicrobium	0.0105107
Namaqua	NNP2D	Bacteria	Chloroflexi	Ktedonobacteria	C0119	C0119	C0119	0.0105107
Richtersveld	RNP1B	Bacteria	Pseudomonadota	Alphaproteobacteria	Sphingomonadales	Sphingomonadaceae		0.0104967
Namaqua	NNP1A	Bacteria	Armatimonadota	Armatimonadia	Armatimonadales	Armatimonadales	Armatimonadales	0.0104807
Namaqua	NNP2B	Bacteria	Acidobacteriota	Blastocatellia	Blastocatellales	Blastocatellaceae		0.0104394
Namaqua	NNP1D	Bacteria	Gemmatimonadota	Gemmatimonadetes	Gemmatimonadales	Gemmatimonadaceae	Roseisolibacter	0.0104371
Namaqua	NNP1B	Bacteria	Chloroflexi	JG30-KF-CM66	JG30-KF-CM66	JG30-KF-CM66	JG30-KF-CM66	0.0104314
Richtersveld	RNP2C	Bacteria	Actinomycetota	Actinobacteria	Micrococcales	Micrococcaceae	Kocuria	0.0103874
Namaqua	NNP1B	Bacteria	Gemmatimonadota	Gemmatimonadetes	Gemmatimonadales	Gemmatimonadaceae	uncultured	0.010362
Namaqua	NNP1C	Bacteria	Actinomycetota	Thermoleophilia	Solirubrobacterales	67-14	67-14	0.0103401
Richtersveld	RNP1D	Bacteria	Pseudomonadota	Alphaproteobacteria	Acetobacterales	Acetobacteraceae	Craurococcus-Caldovatus	0.0102825
Namaqua	NNP3C	Bacteria	Bacteroidota	Rhodothermia	Rhodothermales	Rhodothermaceae	uncultured	0.0102767
Richtersveld	RNP1A	Bacteria	Pseudomonadota	Alphaproteobacteria	Rhodobacterales	Rhodobacteraceae	Rubellimicrobium	0.0102737
Richtersveld	RNP2B	Bacteria	Chloroflexi	Chloroflexia	Thermomicrobiales	JG30-KF-CM45	JG30-KF-CM45	0.0102541
Namaqua	NNP1A	Bacteria	Bacteroidota	Bacteroidia	Cytophagales	Cytophagaceae	Rhodocytophaga	0.0102358
Namaqua	NNP1D	Bacteria	Acidobacteriota	Blastocatellia	Pyrinomonadales	Pyrinomonadaceae	RB41	0.0102157
Namaqua	NNP1B	Bacteria	Actinomycetota	Thermoleophilia	Solirubrobacterales	Solirubrobacteraceae	Solirubrobacter	0.0102001
Richtersveld	RNP1A	Bacteria	Actinomycetota	Actinobacteria	Frankiales	Geodermatophilaceae	Blastococcus	0.010197
Namaqua	NNP2A	Bacteria	Actinomycetota	Thermoleophilia	Solirubrobacterales	67-14	67-14	0.010188
Namaqua	NNP2C	Bacteria	Pseudomonadota	Alphaproteobacteria	Sphingomonadales	Sphingomonadaceae		0.0101623
Namaqua	NNP1C	Archaea	Crenarchaeota	Nitrososphaeria	Nitrososphaerales	Nitrososphaeraceae	Nitrososphaeraceae	0.010155
Namaqua	NNP3D	Bacteria	Gemmatimonadota	BD2-11_terrestrial_group	BD2-11_terrestrial_group	BD2-11_terrestrial_group	BD2-11_terrestrial_group	0.0101028
Richtersveld	RNP3D	Bacteria	Actinomycetota	Actinobacteria	Frankiales	Geodermatophilaceae	Geodermatophilus	0.0100938
Namaqua	NNP2B	Bacteria	Pseudomonadota	Alphaproteobacteria	Rhizobiales	uncultured	uncultured	0.010072
Richtersveld	RNP2D	Bacteria	Actinomycetota	Actinobacteria	Micrococcales	Microbacteriaceae	Leifsonia	0.0100376
Richtersveld	RNP2C	Bacteria	Actinomycetota	Actinobacteria	Euzebyales	Euzebyaceae	uncultured	0.0100285
Richtersveld	RNP1D	Bacteria	Gemmatimonadota	Gemmatimonadetes	Gemmatimonadales	Gemmatimonadaceae	Roseisolibacter	0.0100196
Richtersveld	RNP1A	Bacteria	Acidobacteriota	Acidobacteriae	Bryobacterales	Bryobacteraceae	Bryobacter	0.00999259
Namaqua	NNP2B	Bacteria	Firmicutes	Bacilli	Bacillales	Bacillaceae	Bacillus	0.00998552
Namaqua	NNP3C	Bacteria	Actinomycetota	Acidimicrobiia	Microtrichales	uncultured	uncultured	0.00997125
Namaqua	NNP1C	Bacteria	Pseudomonadota	Alphaproteobacteria	Sphingomonadales	Sphingomonadaceae		0.00996985
Namaqua	NNP1B	Bacteria	Actinomycetota	Acidimicrobiia	IMCC26256	IMCC26256	IMCC26256	0.00996878
Namaqua	NNP2A	Bacteria	Actinomycetota	Acidimicrobiia	uncultured	uncultured	uncultured	0.00995779
Richtersveld	RNP3C	Bacteria	Bacteroidota	Bacteroidia	Chitinophagales	Chitinophagaceae	Segetibacter	0.00995512
Richtersveld	RNP3B	Bacteria	Chloroflexi	Ktedonobacteria	C0119	C0119	C0119	0.00993607
Namaqua	NNP1C	Bacteria	Pseudomonadota	Alphaproteobacteria	Sphingomonadales	Sphingomonadaceae	Sphingomonas	0.00991696
Richtersveld	RNP1B	Bacteria	Pseudomonadota	Alphaproteobacteria	Acetobacterales	Acetobacteraceae	Craurococcus-Caldovatus	0.00991202
Namaqua	NNP3C	Bacteria	Bacteroidota	Bacteroidia	Cytophagales	Cytophagaceae	Cytophaga	0.00986346
Richtersveld	RNP1A	Bacteria	Actinomycetota	Acidimicrobiia	IMCC26256	IMCC26256	IMCC26256	0.00981369
Namaqua	NNP2A	Bacteria	Pseudomonadota	Alphaproteobacteria	Rhizobiales	Beijerinckiaceae	Microvirga	0.00978511
Richtersveld	RNP3D	Bacteria	Armatimonadota	uncultured	uncultured	uncultured	uncultured	0.00975429
Namaqua	NNP2B	Bacteria	Bacteroidota	Bacteroidia	Chitinophagales	Chitinophagaceae	Segetibacter	0.00974777
Namaqua	NNP1D	Bacteria	Chloroflexi	JG30-KF-CM66	JG30-KF-CM66	JG30-KF-CM66	JG30-KF-CM66	0.00974502
Richtersveld	RNP2D	Bacteria	Actinomycetota	Actinobacteria	Micrococcales	Cellulomonadaceae	Cellulomonas	0.00974235
Richtersveld	RNP3A	Bacteria	Pseudomonadota	Alphaproteobacteria	Sphingomonadales	Sphingomonadaceae	Sphingomonas	0.00969902
Richtersveld	RNP3D	Bacteria	Bacteroidota	Bacteroidia	Chitinophagales	Chitinophagaceae	Flavisolibacter	0.00969255
Richtersveld	RNP3C	Bacteria	Bacteroidota	Bacteroidia	Cytophagales	Cytophagaceae	Rhodocytophaga	0.00963909
Namaqua	NNP3B	Bacteria	Pseudomonadota	Alphaproteobacteria				0.00963776
Richtersveld	RNP3B	Bacteria	Bacteroidota	Bacteroidia	Chitinophagales	Chitinophagaceae	Segetibacter	0.00962798
Richtersveld	RNP3A	Bacteria	Actinomycetota	Actinobacteria	Frankiales	Geodermatophilaceae	Geodermatophilus	0.00962753
Namaqua	NNP1D	Bacteria	Bacteroidota	Bacteroidia	Chitinophagales	Chitinophagaceae	Flavisolibacter	0.0096066
Namaqua	NNP3A	Bacteria	Bacteroidota	Rhodothermia	Rhodothermales	Rhodothermaceae		0.00959742
Namaqua	NNP1B	Bacteria	Gemmatimonadota	Longimicrobia	Longimicrobiales	Longimicrobiaceae	Longimicrobium	0.00957558
Richtersveld	RNP3A	Bacteria	Pseudomonadota	Alphaproteobacteria	Acetobacterales	Acetobacteraceae	Craurococcus-Caldovatus	0.00955604
Namaqua	NNP3A	Bacteria	Deinococcota	Deinococci	Deinococcales	Deinococcaceae	Deinococcus	0.00955495
Richtersveld	RNP1A	Bacteria	Actinomycetota	Actinobacteria	Frankiales	uncultured	uncultured	0.00953257
Namaqua	NNP2B	Bacteria	Pseudomonadota	Alphaproteobacteria	Rhizobiales	Beijerinckiaceae	Microvirga	0.00951002
Namaqua	NNP1A	Bacteria	Bacteroidota	Bacteroidia	Chitinophagales	Chitinophagaceae	Flavisolibacter	0.00950119
Richtersveld	RNP3D	Bacteria	Acidobacteriota	Acidobacteriae	Bryobacterales	Bryobacteraceae	Bryobacter	0.00947648
Richtersveld	RNP1B	Bacteria	Pseudomonadota	Alphaproteobacteria	Rhodobacterales	Rhodobacteraceae	Rubellimicrobium	0.00946653
Namaqua	NNP1D	Bacteria	Actinomycetota	Thermoleophilia	Solirubrobacterales	Solirubrobacteraceae	uncultured	0.00944049
Richtersveld	RNP3A	Bacteria	Actinomycetota	Acidimicrobiia	IMCC26256	IMCC26256	IMCC26256	0.00943688
Namaqua	NNP1A	Bacteria	Abditibacteriota	Abditibacteria	Abditibacteriales	Abditibacteriaceae	Abditibacterium	0.00940324
Richtersveld	RNP1B	Bacteria	Bacteroidota	Bacteroidia	Chitinophagales	Chitinophagaceae	Segetibacter	0.009383
Namaqua	NNP1D	Bacteria	Actinomycetota	Acidimicrobiia	IMCC26256	IMCC26256	IMCC26256	0.00935744
Richtersveld	RNP1A	Bacteria	Bacteroidota	Bacteroidia	Chitinophagales	Chitinophagaceae	Segetibacter	0.00932812
Richtersveld	RNP2A	Bacteria	Acidobacteriota	Blastocatellia	Blastocatellales	Blastocatellaceae	Blastocatella	0.00931971
Namaqua	NNP2C	Bacteria	Acidobacteriota	Blastocatellia	Blastocatellales	Blastocatellaceae	Blastocatella	0.00931668
Namaqua	NNP3C	Bacteria	Pseudomonadota	Alphaproteobacteria	Sphingomonadales	Sphingomonadaceae		0.0093065
Richtersveld	RNP1B	Bacteria	Actinomycetota	Acidimicrobiia	uncultured	uncultured	uncultured	0.00929948
Richtersveld	RNP3C	Bacteria	Chloroflexi	TK10	TK10	TK10	TK10	0.00929145
Richtersveld	RNP2A	Archaea	Crenarchaeota	Nitrososphaeria	Nitrososphaerales	Nitrososphaeraceae	Candidatus_Nitrocosmicus	0.00925376
Richtersveld	RNP1B	Bacteria	Gemmatimonadota	Longimicrobia	Longimicrobiales	Longimicrobiaceae	Longimicrobiaceae	0.00924379
Richtersveld	RNP3B	Bacteria	Actinomycetota	Acidimicrobiia				0.00924286
Richtersveld	RNP3D	Bacteria	Actinomycetota	Actinobacteria	0319-7L14	0319-7L14	0319-7L14	0.00922953
Richtersveld	RNP3A	Bacteria	Pseudomonadota	Alphaproteobacteria	Caulobacterales	Caulobacteraceae	PMMR1	0.00922241
Namaqua	NNP1C	Bacteria	Gemmatimonadota	Gemmatimonadetes	Gemmatimonadales	Gemmatimonadaceae	Roseisolibacter	0.00920294
Richtersveld	RNP1C	Bacteria	Chloroflexi	Chloroflexia	Thermomicrobiales	JG30-KF-CM45	JG30-KF-CM45	0.00916422
Namaqua	NNP2C	Archaea	Halobacterota	Halobacteria	Halobacterales	Haloadaptaceae	Haladaptatus	0.00913865
Richtersveld	RNP3D	Bacteria	Pseudomonadota	Alphaproteobacteria	Acetobacterales	Acetobacteraceae	Craurococcus-Caldovatus	0.00913693
Namaqua	NNP1A	Bacteria	Acidobacteriota	Blastocatellia	Pyrinomonadales	Pyrinomonadaceae	RB41	0.00913387
Namaqua	NNP2B	Bacteria	Actinomycetota	Actinobacteria	0319-7L14	0319-7L14	0319-7L14	0.00912097
Namaqua	NNP2A	Bacteria	Actinomycetota	Actinobacteria	Euzebyales	Euzebyaceae	uncultured	0.00911358
Richtersveld	RNP2C	Bacteria	Actinomycetota	Actinobacteria	Micrococcales	Microbacteriaceae		0.00907843
Namaqua	NNP3D	Archaea	Halobacterota	Halobacteria	Halobacterales	Haloferacaceae		0.00907157
Richtersveld	RNP2B	Bacteria	Deinococcota	Deinococci	Deinococcales	Deinococcaceae	Deinococcus	0.00907015
Namaqua	NNP3A	Bacteria	Pseudomonadota	Alphaproteobacteria	uncultured	uncultured	uncultured	0.00906659
Richtersveld	RNP1C	Bacteria	Gemmatimonadota	Longimicrobia	Longimicrobiales	Longimicrobiaceae	Longimicrobiaceae	0.00906647
Richtersveld	RNP2B	Bacteria	Chloroflexi	Chloroflexia	Thermobaculales	Thermobaculaceae	Thermobaculum	0.00902787
Namaqua	NNP2A	Bacteria	Acidobacteriota	Acidobacteriae	Bryobacterales	Bryobacteraceae	Bryobacter	0.00901765
Richtersveld	RNP2C	Bacteria	Pseudomonadota	Alphaproteobacteria	Rhizobiales	Beijerinckiaceae	uncultured	0.0090151
Namaqua	NNP2D	Archaea	Crenarchaeota	Nitrososphaeria	Nitrososphaerales	Nitrososphaeraceae		0.00900921
Namaqua	NNP2D	Bacteria	Bacteroidota	Bacteroidia	Chitinophagales	Chitinophagaceae		0.00898713
Richtersveld	RNP2C	Bacteria	Actinomycetota	Thermoleophilia	Solirubrobacterales	67-14	67-14	0.00897287
Richtersveld	RNP1B	Bacteria	Armatimonadota	uncultured	uncultured	uncultured	uncultured	0.00896536
Richtersveld	RNP1D	Bacteria	Actinomycetota	Acidimicrobiia	uncultured	uncultured	uncultured	0.00890953
Richtersveld	RNP3D	Bacteria	Actinomycetota	Actinobacteria	Frankiales	uncultured	uncultured	0.00888999
Namaqua	NNP1B	Bacteria	Actinomycetota	Thermoleophilia	Gaiellales	uncultured	uncultured	0.00888169
Richtersveld	RNP3A	Bacteria	Pseudomonadota	Alphaproteobacteria	Sphingomonadales	Sphingomonadaceae	Ellin6055	0.00884112
Namaqua	NNP3D	Bacteria	Actinomycetota	Acidimicrobiia	Microtrichales	uncultured	uncultured	0.00878154
Richtersveld	RNP2D	Bacteria	Cyanobacteria	Cyanobacteriia	Oxyphotobacteria_Incertae_Sedis	Unknown_Family	Leptolyngbya_EcFYyyy-00	0.00877617
Richtersveld	RNP1C	Bacteria	Bacteroidota	Bacteroidia	Chitinophagales	Chitinophagaceae	Chitinophagaceae	0.00877322
Richtersveld	RNP3A	Bacteria	Gemmatimonadota	Gemmatimonadetes	Gemmatimonadales	Gemmatimonadaceae	Roseisolibacter	0.00876963
Richtersveld	RNP3B	Bacteria	Acidobacteriota	Blastocatellia	Pyrinomonadales	Pyrinomonadaceae	RB41	0.00875504
Richtersveld	RNP2A	Bacteria	Pseudomonadota	Alphaproteobacteria	Sphingomonadales	Sphingomonadaceae		0.00874821
Richtersveld	RNP1B	Bacteria	Actinomycetota	Actinobacteria	Frankiales	Geodermatophilaceae	Blastococcus	0.00874262
Namaqua	NNP3B	Bacteria	Bdellovibrionota	Bdellovibrionia	Bacteriovoracales	Bacteriovoracaceae	Peredibacter	0.00873627
Richtersveld	RNP1C	Bacteria	Actinomycetota	Acidimicrobiia	IMCC26256	IMCC26256	IMCC26256	0.00872434
Namaqua	NNP3D	Bacteria	Pseudomonadota	Gammaproteobacteria	Cellvibrionales	Cellvibrionaceae	uncultured	0.00871709
Richtersveld	RNP1D	Bacteria	Actinomycetota	Actinobacteria	Micrococcales	Microbacteriaceae	Leifsonia	0.00867584
Richtersveld	RNP1D	Bacteria	Actinomycetota	Actinobacteria	0319-7L14	0319-7L14	0319-7L14	0.00867584
Richtersveld	RNP2A	Bacteria	Actinomycetota	Actinobacteria	Micrococcales	Intrasporangiaceae	Ornithinimicrobium	0.00866029
Namaqua	NNP1C	Bacteria	Chloroflexi	JG30-KF-CM66	JG30-KF-CM66	JG30-KF-CM66	JG30-KF-CM66	0.00862115
Richtersveld	RNP3D	Bacteria	Acidobacteriota	Vicinamibacteria	Vicinamibacterales	Vicinamibacteraceae	Vicinamibacteraceae	0.00861217
Namaqua	NNP2D	Bacteria	Actinomycetota	Thermoleophilia	Solirubrobacterales	Solirubrobacteraceae	Solirubrobacter	0.00861174
Namaqua	NNP3A	Bacteria	Actinomycetota	Acidimicrobiia	Microtrichales	uncultured	uncultured	0.00857822
Richtersveld	RNP3B	Bacteria	Gemmatimonadota	Longimicrobia	Longimicrobiales	Longimicrobiaceae	YC-ZSS-LKJ147	0.00857532
Namaqua	NNP3C	Bacteria	Bacteroidota	Bacteroidia	Chitinophagales	uncultured	uncultured	0.00855192
Namaqua	NNP1C	Bacteria	Gemmatimonadota	Gemmatimonadetes	Gemmatimonadales	Gemmatimonadaceae	uncultured	0.00854181
Namaqua	NNP2B	Bacteria	Chloroflexi	Chloroflexia	Kallotenuales	AKIW781	AKIW781	0.0085374
Namaqua	NNP2C	Bacteria	Actinomycetota	Thermoleophilia	Solirubrobacterales	67-14	67-14	0.0085304
Richtersveld	RNP3D	Bacteria	Chloroflexi	Chloroflexia	Thermobaculales	Thermobaculaceae	Thermobaculum	0.00851957
Richtersveld	RNP3D	Bacteria	Deinococcota	Deinococci	Deinococcales	Deinococcaceae	Deinococcus	0.00851957
Richtersveld	RNP2D	Bacteria	Pseudomonadota	Alphaproteobacteria	Rhizobiales	Beijerinckiaceae	uncultured	0.00850778
Richtersveld	RNP3A	Bacteria	Pseudomonadota	Alphaproteobacteria	Rhizobiales	uncultured	uncultured	0.00850749
Richtersveld	RNP1D	Bacteria	Gemmatimonadota	Longimicrobia	Longimicrobiales	Longimicrobiaceae	Longimicrobiaceae	0.00850057
Namaqua	NNP1A	Bacteria	Pseudomonadota	Alphaproteobacteria	Azospirillales	Azospirillaceae	Skermanella	0.0084972
Richtersveld	RNP2D	Bacteria	Pseudomonadota	Alphaproteobacteria	Rhodobacterales	Rhodobacteraceae	uncultured	0.00848094
Namaqua	NNP1C	Bacteria	Actinomycetota	Actinobacteria	Frankiales	Geodermatophilaceae	Geodermatophilus	0.00846247
Richtersveld	RNP3B	Bacteria	Gemmatimonadota	Gemmatimonadetes	Gemmatimonadales	Gemmatimonadaceae	Roseisolibacter	0.00844694
Richtersveld	RNP1A	Bacteria	Acidobacteriota	Blastocatellia	Pyrinomonadales	Pyrinomonadaceae	RB41	0.00843364
Richtersveld	RNP2C	Bacteria	Actinomycetota	Actinobacteria	Frankiales	Geodermatophilaceae	Geodermatophilus	0.00842394
Namaqua	NNP2D	Bacteria	Pseudomonadota	Alphaproteobacteria	Sphingomonadales	Sphingomonadaceae		0.00841301
Richtersveld	RNP1B	Bacteria	Nitrospirota	Nitrospiria	Nitrospirales	Nitrospiraceae	Nitrospira	0.00838067
Richtersveld	RNP3A	Bacteria	Cyanobacteria	Cyanobacteriia	Cyanobacteriales	uncultured	uncultured	0.00836451
Richtersveld	RNP2B	Bacteria	Pseudomonadota	Alphaproteobacteria	Rhizobiales	Beijerinckiaceae	Microvirga	0.0083513
Richtersveld	RNP3C	Bacteria	Actinomycetota	Actinobacteria	Micrococcales	Micrococcaceae	Arthrobacter	0.00834334
Richtersveld	RNP2C	Bacteria	Actinomycetota	Actinobacteria	0319-7L14	0319-7L14	0319-7L14	0.00833949
Richtersveld	RNP3B	Bacteria	Chloroflexi	KD4-96	KD4-96	KD4-96	KD4-96	0.00831857
Richtersveld	RNP3A	Bacteria	Armatimonadota	Armatimonadia	Armatimonadales	Armatimonadales	Armatimonadales	0.00831685
Richtersveld	RNP3C	Bacteria	Actinomycetota	Acidimicrobiia	uncultured	uncultured	uncultured	0.00831174
Richtersveld	RNP1B	Bacteria	Bacteroidota	Bacteroidia	Cytophagales	Hymenobacteraceae	Adhaeribacter	0.00829714
Richtersveld	RNP2B	Bacteria	Armatimonadota	uncultured	uncultured	uncultured	uncultured	0.00828788
Namaqua	NNP3C	Bacteria	Pseudomonadota	Alphaproteobacteria	uncultured	uncultured	uncultured	0.00826446
Richtersveld	RNP2A	Bacteria	Pseudomonadota	Alphaproteobacteria	Rhizobiales	Beijerinckiaceae	uncultured	0.00824266
Richtersveld	RNP2B	Bacteria	Actinomycetota	MB-A2-108	MB-A2-108	MB-A2-108	MB-A2-108	0.00822445
Richtersveld	RNP3C	Bacteria	Gemmatimonadota	Longimicrobia	Longimicrobiales	Longimicrobiaceae	Longimicrobium	0.00821693
Richtersveld	RNP3B	Bacteria	Pseudomonadota	Alphaproteobacteria	Rhizobiales	uncultured	uncultured	0.00821587
Richtersveld	RNP2A	Bacteria	Actinomycetota	Thermoleophilia	Solirubrobacterales	Solirubrobacteraceae	Solirubrobacter	0.0081987
Richtersveld	RNP3B	Bacteria	Verrucomicrobiota	Verrucomicrobiae	Chthoniobacterales	Chthoniobacteraceae	Candidatus_Udaeobacter	0.0081902
Namaqua	NNP2A	Bacteria	Bacteroidota	Bacteroidia	Cytophagales	Cytophagaceae	Rhodocytophaga	0.00817345
Namaqua	NNP1B	Archaea	Crenarchaeota	Nitrososphaeria	Nitrososphaerales	Nitrososphaeraceae	Nitrososphaeraceae	0.00816468
Richtersveld	RNP3B	Bacteria	Nitrospirota	Nitrospiria	Nitrospirales	Nitrospiraceae	Nitrospira	0.00811317
Richtersveld	RNP2A	Bacteria	Actinomycetota	Actinobacteria	Micrococcales	Bogoriellaceae	Georgenia	0.0080888
Richtersveld	RNP1C	Bacteria	Actinomycetota	Actinobacteria	Micrococcales	Micrococcaceae		0.00806452
Richtersveld	RNP1D	Bacteria	Acidobacteriota	Acidobacteriae	Bryobacterales	Bryobacteraceae	Bryobacter	0.0080624
Richtersveld	RNP1D	Bacteria	Nitrospirota	Nitrospiria	Nitrospirales	Nitrospiraceae	Nitrospira	0.00803318
Richtersveld	RNP3C	Bacteria	Abditibacteriota	Abditibacteria	Abditibacteriales	Abditibacteriaceae	Abditibacterium	0.00802731
Namaqua	NNP1B	Bacteria	Abditibacteriota	Abditibacteria	Abditibacteriales	Abditibacteriaceae	Abditibacterium	0.0080259
Namaqua	NNP2D	Bacteria	Chloroflexi	KD4-96	KD4-96	KD4-96	KD4-96	0.00801555
Namaqua	NNP1A	Bacteria	Cyanobacteria	Cyanobacteriia	Cyanobacteriales	Chroococcidiopsaceae	Crinalium_SAG_22.89	0.00798296
Namaqua	NNP3A	Bacteria	Pseudomonadota	Gammaproteobacteria	Cellvibrionales	Cellvibrionaceae	uncultured	0.00796246
Namaqua	NNP3D	Archaea	Halobacterota	Halobacteria	Halobacterales	Haloadaptaceae	Haladaptatus	0.00795978
Namaqua	NNP1B	Bacteria	Bacteroidota	Bacteroidia	Cytophagales	Hymenobacteraceae	Adhaeribacter	0.00795652
Namaqua	NNP2A	Bacteria	Planctomycetota	Phycisphaerae	Tepidisphaerales	WD2101_soil_group	WD2101_soil_group	0.00792402
Richtersveld	RNP1A	Bacteria	Verrucomicrobiota	Verrucomicrobiae	Chthoniobacterales	Chthoniobacteraceae	Candidatus_Udaeobacter	0.00789696
Richtersveld	RNP2D	Bacteria	Actinomycetota	Actinobacteria	Micrococcales	Micrococcaceae	Kocuria	0.00786366
Namaqua	NNP1D	Bacteria	Actinomycetota	Actinobacteria	0319-7L14	0319-7L14	0319-7L14	0.00786246
Richtersveld	RNP1A	Bacteria	Armatimonadota	uncultured	uncultured	uncultured	uncultured	0.00784584
Namaqua	NNP1B	Bacteria	Actinomycetota	Actinobacteria	Frankiales	Geodermatophilaceae	Geodermatophilus	0.00784087
Namaqua	NNP2D	Archaea	Crenarchaeota	Nitrososphaeria	Nitrososphaerales	Nitrososphaeraceae	Candidatus_Nitrososphaera	0.00781681
Namaqua	NNP1A	Bacteria	Gemmatimonadota	Gemmatimonadetes	Gemmatimonadales	Gemmatimonadaceae	Roseisolibacter	0.00781154
Namaqua	NNP3A	Bacteria	Bdellovibrionota	Bdellovibrionia	Bacteriovoracales	Bacteriovoracaceae	Peredibacter	0.00779259
Namaqua	NNP2A	Bacteria	Actinomycetota	Actinobacteria	Frankiales	Geodermatophilaceae	Blastococcus	0.00778972
Namaqua	NNP1C	Bacteria	Verrucomicrobiota	Verrucomicrobiae	Chthoniobacterales	Chthoniobacteraceae	Chthoniobacter	0.0077749
Namaqua	NNP3D	Bacteria	Pseudomonadota	Alphaproteobacteria				0.00776643
Namaqua	NNP2D	Bacteria	Acidobacteriota	Holophagae	Subgroup_7	Subgroup_7	Subgroup_7	0.00772849
Namaqua	NNP1B	Bacteria	Actinomycetota	Thermoleophilia	Solirubrobacterales	Solirubrobacteraceae	uncultured	0.00772522
Richtersveld	RNP1A	Bacteria	Actinomycetota	Actinobacteria	Micrococcales	Micrococcaceae		0.00771806
Richtersveld	RNP1B	Bacteria	Cyanobacteria	Cyanobacteriia	Oxyphotobacteria_Incertae_Sedis	Unknown_Family	Leptolyngbya_EcFYyyy-00	0.00771244
Richtersveld	RNP3B	Bacteria	Gemmatimonadota	Longimicrobia	Longimicrobiales	Longimicrobiaceae	Longimicrobium	0.00770238
Richtersveld	RNP1B	Bacteria	Pseudomonadota	Alphaproteobacteria	Rhizobiales	uncultured	uncultured	0.00765675
Richtersveld	RNP2B	Bacteria	Pseudomonadota	Alphaproteobacteria	Rhodobacterales	Rhodobacteraceae	Rubellimicrobium	0.0076536
Richtersveld	RNP1D	Bacteria	Bacteroidota	Bacteroidia	Cytophagales	Hymenobacteraceae	Adhaeribacter	0.00765343
Richtersveld	RNP3C	Bacteria	Acidobacteriota	Blastocatellia	Pyrinomonadales	Pyrinomonadaceae	RB41	0.00764806
Namaqua	NNP1C	Bacteria	Bacteroidota	Bacteroidia	Cytophagales	Hymenobacteraceae	Adhaeribacter	0.00764267
Richtersveld	RNP1D	Bacteria	Bacteroidota	Bacteroidia	Chitinophagales	Chitinophagaceae	Segetibacter	0.00762422
Richtersveld	RNP1A	Bacteria	Actinomycetota	Thermoleophilia	Solirubrobacterales	67-14	67-14	0.00761583
Richtersveld	RNP2B	Bacteria	Actinomycetota	Actinobacteria	Frankiales	Geodermatophilaceae	Geodermatophilus	0.00761132
Namaqua	NNP2B	Bacteria	Bacteroidota	Rhodothermia	Rhodothermales	Rhodothermaceae	uncultured	0.00760801
Namaqua	NNP1A	Bacteria	Chloroflexi	JG30-KF-CM66	JG30-KF-CM66	JG30-KF-CM66	JG30-KF-CM66	0.00759116
Namaqua	NNP3B	Bacteria	Firmicutes	Bacilli	Alicyclobacillales	Alicyclobacillaceae	Tumebacillus	0.00758892
Namaqua	NNP2D	Bacteria	Actinomycetota	Thermoleophilia	Gaiellales	uncultured	uncultured	0.00757392
Richtersveld	RNP2D	Bacteria	Actinomycetota	Actinobacteria	Micrococcales	Promicromonosporaceae	Isoptericola	0.0075416
Namaqua	NNP1B	Bacteria	Acidobacteriota	Blastocatellia	Blastocatellales	Blastocatellaceae	Blastocatella	0.00754019
Richtersveld	RNP1D	Bacteria	Pseudomonadota	Alphaproteobacteria	Rhizobiales	Rhizobiales	Rhizobiales	0.00753659
Namaqua	NNP2D	Archaea	Crenarchaeota	Nitrososphaeria	Nitrososphaerales	Nitrososphaeraceae	Nitrososphaeraceae	0.00752975
Namaqua	NNP3B	Bacteria	Bacteroidota	Bacteroidia	Cytophagales	MWH-CFBk5	MWH-CFBk5	0.00752336
Richtersveld	RNP3B	Bacteria	Actinomycetota	Acidimicrobiia	Microtrichales	Ilumatobacteraceae	uncultured	0.00752266
Namaqua	NNP1A	Bacteria	Actinomycetota	Thermoleophilia	Solirubrobacterales	Solirubrobacteraceae	uncultured	0.00751769
Richtersveld	RNP3A	Bacteria	Bacteroidota	Bacteroidia	Chitinophagales	Chitinophagaceae	Segetibacter	0.00750661
Richtersveld	RNP3A	Bacteria	Actinomycetota	Acidimicrobiia				0.00750661
Richtersveld	RNP2B	Bacteria	Actinomycetota	Actinobacteria	Frankiales	uncultured	uncultured	0.0075056
Namaqua	NNP1D	Bacteria	Armatimonadota	uncultured	uncultured	uncultured	uncultured	0.00750256
Namaqua	NNP1C	Bacteria	Pseudomonadota	Alphaproteobacteria	Rhizobiales	uncultured	uncultured	0.007484
Richtersveld	RNP3C	Bacteria	Deinococcota	Deinococci	Deinococcales	Deinococcaceae	Deinococcus	0.00742684
Richtersveld	RNP3B	Bacteria	Bacteroidota	Bacteroidia	Chitinophagales	Chitinophagaceae	Flavisolibacter	0.00741996
Richtersveld	RNP2A	Bacteria	Actinomycetota	Actinobacteria	0319-7L14	0319-7L14	0319-7L14	0.00740741
Namaqua	NNP1A	Bacteria	Actinomycetota	Actinobacteria	Frankiales	Geodermatophilaceae	Blastococcus	0.00739525
Namaqua	NNP2C	Bacteria	Actinomycetota	Actinobacteria	Euzebyales	Euzebyaceae	uncultured	0.00738807
Namaqua	NNP3C	Bacteria	Bacteroidota	Bacteroidia	Flavobacteriales	Flavobacteriaceae	Salinimicrobium	0.00738412
Namaqua	NNP1D	Bacteria	Actinomycetota	Actinobacteria	Micrococcales	Micrococcaceae		0.00736414
Richtersveld	RNP3D	Bacteria	Chloroflexi	Ktedonobacteria	C0119	C0119	C0119	0.00734659
Namaqua	NNP1D	Bacteria	Planctomycetota	Phycisphaerae	Tepidisphaerales	WD2101_soil_group	WD2101_soil_group	0.00733645
Namaqua	NNP1B	Bacteria	Bacteroidota	Bacteroidia	Chitinophagales	Chitinophagaceae	Flavisolibacter	0.00733202
Namaqua	NNP2D	Bacteria	Pseudomonadota	Alphaproteobacteria	Rhizobiales	Beijerinckiaceae	Microvirga	0.00733102
Richtersveld	RNP1B	Bacteria	Gemmatimonadota	Gemmatimonadetes	Gemmatimonadales	Gemmatimonadaceae	Roseisolibacter	0.00732264
Richtersveld	RNP3A	Bacteria	Actinomycetota	Actinobacteria	Frankiales	uncultured	uncultured	0.00731597
Namaqua	NNP1D	Archaea	Crenarchaeota	Nitrososphaeria	Nitrososphaerales	Nitrososphaeraceae	Nitrososphaeraceae	0.00728108
Richtersveld	RNP3C	Bacteria	Actinomycetota	Actinobacteria	Micrococcales	Microbacteriaceae		0.00726882
Richtersveld	RNP1D	Bacteria	Actinomycetota	Actinobacteria	Pseudonocardiales	Pseudonocardiaceae	Crossiella	0.00724447
Namaqua	NNP1B	Bacteria	Pseudomonadota	Alphaproteobacteria	Sphingomonadales	Sphingomonadaceae		0.00723951
Namaqua	NNP3C	Bacteria	Actinomycetota	Thermoleophilia	Solirubrobacterales	Solirubrobacteraceae		0.00722242
Richtersveld	RNP1D	Bacteria	Actinomycetota	Actinobacteria	Frankiales	uncultured	uncultured	0.00721526
Richtersveld	RNP3C	Bacteria	Actinomycetota	Acidimicrobiia	Microtrichales	Ilumatobacteraceae	uncultured	0.00720561
Richtersveld	RNP1D	Bacteria	Pseudomonadota	Alphaproteobacteria	Rhodobacterales	Rhodobacteraceae	Rubellimicrobium	0.00718605
Namaqua	NNP2A	Bacteria	Pseudomonadota	Alphaproteobacteria	Rhodobacterales	Rhodobacteraceae		0.00715656
Namaqua	NNP2D	Bacteria	Chloroflexi	Chloroflexia	Thermomicrobiales	AKYG1722	AKYG1722	0.00715437
Namaqua	NNP3A	Bacteria	Pseudomonadota	Alphaproteobacteria	Rhodobacterales	Rhodobacteraceae	Palleronia-Pseudomaribius	0.00713436
Richtersveld	RNP3D	Bacteria	Chloroflexi	KD4-96	KD4-96	KD4-96	KD4-96	0.00713051
Richtersveld	RNP1D	Bacteria	Pseudomonadota	Alphaproteobacteria	Rhizobiales	Beijerinckiaceae		0.00712763
Richtersveld	RNP3C	Bacteria	Bacteroidota	Bacteroidia	Cytophagales	Hymenobacteraceae	Adhaeribacter	0.0071108
Richtersveld	RNP2A	Bacteria	Pseudomonadota	Alphaproteobacteria	Rhodobacterales	Rhodobacteraceae		0.00709968
Richtersveld	RNP1A	Bacteria	Pseudomonadota	Alphaproteobacteria	Sphingomonadales	Sphingomonadaceae	Sphingomonas	0.00707915
Richtersveld	RNP3A	Bacteria	Armatimonadota	uncultured	uncultured	uncultured	uncultured	0.00707766
Namaqua	NNP2A	Bacteria	Actinomycetota	Thermoleophilia	Solirubrobacterales	Solirubrobacteraceae	uncultured	0.00706063
Richtersveld	RNP3B	Bacteria	Chloroflexi	Anaerolineae	Ardenticatenales	Ardenticatenaceae	uncultured	0.00706052
Namaqua	NNP1C	Bacteria	Planctomycetota	Phycisphaerae	Tepidisphaerales	WD2101_soil_group	WD2101_soil_group	0.00703443
Richtersveld	RNP2C	Bacteria	Actinomycetota	Actinobacteria	Micrococcales	Microbacteriaceae	Leifsonia	0.00703051
Namaqua	NNP3C	Bacteria	Chloroflexi	Chloroflexia	Thermomicrobiales	AKYG1722	AKYG1722	0.00702479
Namaqua	NNP3C	Bacteria	Actinomycetota	Actinobacteria	Frankiales	uncultured	uncultured	0.00700683
Namaqua	NNP2D	Bacteria	Actinomycetota	Actinobacteria	Pseudonocardiales	Pseudonocardiaceae	Crossiella	0.0069998
Richtersveld	RNP1C	Bacteria	Acidobacteriota	Blastocatellia	Blastocatellales	Blastocatellaceae	uncultured	0.00698925
Richtersveld	RNP3C	Bacteria	Chloroflexi	JG30-KF-CM66	JG30-KF-CM66	JG30-KF-CM66	JG30-KF-CM66	0.00698439
Richtersveld	RNP3D	Bacteria	Pseudomonadota	Alphaproteobacteria	Rhizobiales	uncultured	uncultured	0.00697617
Namaqua	NNP3C	Bacteria	Actinomycetota	Actinobacteria	Frankiales	Geodermatophilaceae	Blastococcus	0.00697089
Namaqua	NNP1D	Bacteria	Chloroflexi	KD4-96	KD4-96	KD4-96	KD4-96	0.00694887
Richtersveld	RNP2A	Bacteria	Chloroflexi	Chloroflexia	Thermomicrobiales	AKYG1722	AKYG1722	0.00694582
Richtersveld	RNP1D	Bacteria	Pseudomonadota	Alphaproteobacteria	Sphingomonadales	Sphingomonadaceae	Sphingomonas	0.00692314
Namaqua	NNP3C	Bacteria	Cyanobacteria	Cyanobacteriia	Cyanobacteriales	Coleofasciculaceae	Coleofasciculaceae	0.006917
Richtersveld	RNP1C	Bacteria	Cyanobacteria	Cyanobacteriia	Cyanobacteriales			0.00691593
Richtersveld	RNP3A	Bacteria	Acidobacteriota	Acidobacteriae	Bryobacterales	Bryobacteraceae	Bryobacter	0.00691085
Namaqua	NNP1B	Bacteria	Actinomycetota	Actinobacteria	Micrococcales	Micrococcaceae		0.00689256
Namaqua	NNP2D	Bacteria	Planctomycetota	Planctomycetes	Isosphaerales	Isosphaeraceae	uncultured	0.00688939
Richtersveld	RNP3D	Bacteria	Cyanobacteria	Cyanobacteriia	Oxyphotobacteria_Incertae_Sedis	Unknown_Family	Leptolyngbya_EcFYyyy-00	0.00688357
Namaqua	NNP3D	Bacteria	Firmicutes	Bacilli	Bacillales	Bacillaceae		0.00688022
Namaqua	NNP1A	Bacteria	Pseudomonadota	Alphaproteobacteria	Rhizobiales	uncultured	uncultured	0.00685653
Richtersveld	RNP3B	Bacteria	Armatimonadota	uncultured	uncultured	uncultured	uncultured	0.00682944
Richtersveld	RNP2D	Bacteria	Firmicutes	Bacilli	Paenibacillales	Paenibacillaceae	Ammoniphilus	0.00681696
Richtersveld	RNP2B	Bacteria	Armatimonadota	Armatimonadia	Armatimonadales	Armatimonadales	Armatimonadales	0.0068079
Richtersveld	RNP2C	Bacteria	Actinomycetota	Acidimicrobiia	uncultured	uncultured	uncultured	0.00679827
Richtersveld	RNP2C	Bacteria	Chloroflexi	TK10	TK10	TK10	TK10	0.00679827
Richtersveld	RNP3C	Bacteria	Armatimonadota	Armatimonadia	Armatimonadales	Armatimonadales	Armatimonadales	0.00679477
Richtersveld	RNP3A	Bacteria	Gemmatimonadota	Longimicrobia	Longimicrobiales	Longimicrobiaceae	Longimicrobiaceae	0.0067917
Richtersveld	RNP2C	Bacteria	Actinomycetota	Thermoleophilia	Gaiellales	uncultured	uncultured	0.00677716
Richtersveld	RNP1D	Bacteria	Actinomycetota	Thermoleophilia	Gaiellales	uncultured	uncultured	0.00677709
Namaqua	NNP1B	Bacteria	Pseudomonadota	Alphaproteobacteria	Rhizobiales	uncultured	uncultured	0.00677692
Richtersveld	RNP1B	Bacteria	Actinomycetota	Actinobacteria	Frankiales	uncultured	uncultured	0.00676579
Namaqua	NNP2B	Bacteria	Pseudomonadota	Alphaproteobacteria	Rhizobiales	Beijerinckiaceae	uncultured	0.00676508
Namaqua	NNP2B	Bacteria	Chloroflexi	KD4-96	KD4-96	KD4-96	KD4-96	0.00676508
Namaqua	NNP1A	Bacteria	Acidobacteriota	Blastocatellia	Blastocatellales	Blastocatellaceae	Blastocatella	0.00675858
Richtersveld	RNP3A	Bacteria	Actinomycetota	Thermoleophilia	Solirubrobacterales	Solirubrobacteraceae	Conexibacter	0.00674404
Namaqua	NNP3C	Bacteria	Bacteroidota	Bacteroidia	Cytophagales	Cyclobacteriaceae	Nafulsella	0.00673733
Namaqua	NNP3A	Bacteria	Pseudomonadota	Alphaproteobacteria	Rhodobacterales	Rhodobacteraceae	Limibaculum	0.00673093
Namaqua	NNP2D	Bacteria	Pseudomonadota	Alphaproteobacteria	Rhizobiales	uncultured	uncultured	0.00671274
Namaqua	NNP2C	Bacteria	Bacteroidota	Rhodothermia	Rhodothermales	Rhodothermaceae	Rubrivirga	0.00670563
Richtersveld	RNP1C	Bacteria	Actinomycetota	Actinobacteria	Micrococcales	Cellulomonadaceae	Cellulomonas	0.00669599
Richtersveld	RNP1B	Bacteria	Pseudomonadota	Alphaproteobacteria	Sphingomonadales	Sphingomonadaceae	Sphingomonas	0.00668226
Richtersveld	RNP2A	Bacteria	Acidobacteriota	Blastocatellia	Blastocatellales	Blastocatellaceae	Aridibacter	0.00666007
Namaqua	NNP2B	Bacteria	Bacteroidota	Bacteroidia	Cytophagales	Hymenobacteraceae	Adhaeribacter	0.00665701
Namaqua	NNP1B	Bacteria	Firmicutes	Bacilli	Bacillales	Bacillaceae	Bacillus	0.00663814
Namaqua	NNP1B	Bacteria	Actinomycetota	Actinobacteria	0319-7L14	0319-7L14	0319-7L14	0.00663814
Richtersveld	RNP2A	Bacteria	Chloroflexi	Anaerolineae	Ardenticatenales	Ardenticatenaceae	uncultured	0.00661611
Namaqua	NNP1A	Bacteria	Cyanobacteria	Cyanobacteriia	Thermosynechococcales	Thermosynechococcaceae	Loriellopsis_LF-B5	0.00661165
Namaqua	NNP1C	Bacteria	Gemmatimonadota	Longimicrobia	Longimicrobiales	Longimicrobiaceae	YC-ZSS-LKJ147	0.00661131
Richtersveld	RNP3D	Bacteria	Armatimonadota	Armatimonadia	Armatimonadales	Armatimonadales	Armatimonadales	0.00660575
Namaqua	NNP3C	Bacteria	Sumerlaeota	Sumerlaeia	Sumerlaeales	Sumerlaeaceae	Sumerlaea	0.0065936
Richtersveld	RNP1B	Bacteria	Actinomycetota	Actinobacteria	Micrococcales	Cellulomonadaceae	Cellulomonas	0.00657089
Namaqua	NNP1A	Bacteria	Actinomycetota	Actinobacteria	Micrococcales	Micrococcaceae		0.00656268
Namaqua	NNP3C	Archaea	Halobacterota	Halobacteria	Halobacterales	Halomicrobiaceae	Candidatus_Halobonum	0.00653971
Namaqua	NNP2B	Bacteria	Pseudomonadota	Alphaproteobacteria	Rhodobacterales	Rhodobacteraceae		0.00652733
Namaqua	NNP2B	Bacteria	Actinomycetota	Actinobacteria	Frankiales	Geodermatophilaceae	Geodermatophilus	0.00650572
Namaqua	NNP1C	Bacteria	Chloroflexi	Ktedonobacteria	C0119	C0119	C0119	0.00647908
Namaqua	NNP1A	Bacteria	Planctomycetota	Phycisphaerae	Tepidisphaerales	WD2101_soil_group	WD2101_soil_group	0.00646473
Namaqua	NNP3A	Bacteria	Desulfobacterota	Desulfuromonadia	Bradymonadales	Bradymonadaceae	Bradymonadaceae	0.0064549
Richtersveld	RNP3D	Bacteria	Actinomycetota	Thermoleophilia	Solirubrobacterales	Solirubrobacteraceae	uncultured	0.00645141
Namaqua	NNP1B	Bacteria	Cyanobacteria	Cyanobacteriia	Cyanobacteriales	Coleofasciculaceae	Microcoleus_SAG_1449-1a	0.00642998
Richtersveld	RNP3D	Bacteria	Acidobacteriota	Blastocatellia	Blastocatellales	Blastocatellaceae	Blastocatella	0.00642055
Namaqua	NNP2B	Bacteria	Actinomycetota	Acidimicrobiia	IMCC26256	IMCC26256	IMCC26256	0.00639765
Namaqua	NNP3B	Bacteria	Actinomycetota	Actinobacteria	Frankiales	Geodermatophilaceae	Blastococcus	0.00639239
Richtersveld	RNP1A	Bacteria	Bacteroidota	Bacteroidia	Chitinophagales	Chitinophagaceae	Flavisolibacter	0.00638912
Namaqua	NNP2C	Bacteria	Bacteroidota	Rhodothermia	Rhodothermales	Rhodothermaceae	Longimonas	0.00634958
Namaqua	NNP1A	Bacteria	Chloroflexi	KD4-96	KD4-96	KD4-96	KD4-96	0.00634229
Richtersveld	RNP2D	Bacteria	Bacteroidota	Bacteroidia	Chitinophagales	Chitinophagaceae	Flavisolibacter	0.00633387
Namaqua	NNP2A	Bacteria	Actinomycetota	Actinobacteria	Glycomycetales	Glycomycetaceae	Glycomyces	0.00633154
Namaqua	NNP1A	Bacteria	Firmicutes	Bacilli	Bacillales	Bacillaceae	Bacillus	0.0063178
Namaqua	NNP2A	Bacteria	Planctomycetota	Planctomycetes	Isosphaerales	Isosphaeraceae	uncultured	0.00631236
Namaqua	NNP3A	Bacteria	Gemmatimonadota	PAUC43f_marine_benthic_group	PAUC43f_marine_benthic_group	PAUC43f_marine_benthic_group	PAUC43f_marine_benthic_group	0.00630627
Richtersveld	RNP1C	Bacteria	Acidobacteriota	Acidobacteriae	Bryobacterales	Bryobacteraceae	Bryobacter	0.00630499
Namaqua	NNP2B	Bacteria	Chloroflexi	Chloroflexia	Thermomicrobiales	AKYG1722	AKYG1722	0.00628958
Richtersveld	RNP1A	Bacteria	Pseudomonadota	Alphaproteobacteria	Rhizobiales	Beijerinckiaceae		0.0062869
Richtersveld	RNP3D	Bacteria	Actinomycetota	MB-A2-108	MB-A2-108	MB-A2-108	MB-A2-108	0.00626621
Richtersveld	RNP3B	Bacteria	Bacteroidota	Bacteroidia	Cytophagales	Cytophagaceae	Rhodocytophaga	0.0062646
Namaqua	NNP1D	Bacteria	Acidobacteriota	Vicinamibacteria	Vicinamibacterales	Vicinamibacteraceae	Vicinamibacteraceae	0.00625675
Richtersveld	RNP1C	Archaea	Crenarchaeota	Nitrososphaeria	Nitrososphaerales	Nitrososphaeraceae	Candidatus_Nitrososphaera	0.00625611
Namaqua	NNP1A	Bacteria	Pseudomonadota	Gammaproteobacteria	Burkholderiales	Comamonadaceae		0.00624434
Richtersveld	RNP3A	Bacteria	Actinomycetota	Actinobacteria	0319-7L14	0319-7L14	0319-7L14	0.0062436
Richtersveld	RNP1C	Bacteria	Pseudomonadota	Alphaproteobacteria	Sphingomonadales	Sphingomonadaceae	Ellin6055	0.00623167
Richtersveld	RNP1C	Bacteria	Actinomycetota	Thermoleophilia	Solirubrobacterales	67-14	67-14	0.00623167
Richtersveld	RNP3C	Bacteria	Firmicutes	Bacilli	Bacillales	Planococcaceae		0.0062259
Namaqua	NNP2B	Bacteria	Acidobacteriota	Vicinamibacteria	Vicinamibacterales	uncultured	uncultured	0.00622474
Namaqua	NNP1B	Bacteria	Actinomycetota	Acidimicrobiia	uncultured	uncultured	uncultured	0.00622181
Richtersveld	RNP1A	Bacteria	Pseudomonadota	Alphaproteobacteria	Rhizobiales	Beijerinckiaceae	Psychroglaciecola	0.00621023
Namaqua	NNP1C	Bacteria	Actinomycetota	Actinobacteria	Micrococcales	Micrococcaceae	Arthrobacter	0.00618818
Namaqua	NNP2A	Bacteria	Firmicutes	Bacilli	Bacillales	Bacillaceae	Bacillus	0.00613968
Namaqua	NNP2C	Bacteria	Pseudomonadota	Alphaproteobacteria	Rhodobacterales	Rhodobacteraceae	Rubellimicrobium	0.00612705
Richtersveld	RNP2D	Bacteria	Pseudomonadota	Alphaproteobacteria	Sphingomonadales	Sphingomonadaceae		0.00611916
Richtersveld	RNP3D	Bacteria	Bacteroidota	Bacteroidia	Cytophagales	Cytophagaceae	Rhodocytophaga	0.00611187
Richtersveld	RNP2A	Bacteria	Pseudomonadota	Alphaproteobacteria	Azospirillales	Azospirillaceae	uncultured	0.00611056
Namaqua	NNP3C	Bacteria	Pseudomonadota	Alphaproteobacteria	Rhizobiales	Beijerinckiaceae	Microvirga	0.00610852
Richtersveld	RNP2D	Bacteria	Armatimonadota	Armatimonadia	Armatimonadales	Armatimonadales	Armatimonadales	0.00609232
Richtersveld	RNP2D	Bacteria	Actinomycetota	Actinobacteria	Micrococcales	Intrasporangiaceae	Ornithinimicrobium	0.00609232
Namaqua	NNP1D	Bacteria	Verrucomicrobiota	Verrucomicrobiae	Chthoniobacterales	Chthoniobacteraceae	Chthoniobacter	0.00609064
Richtersveld	RNP3A	Bacteria	Actinomycetota	Thermoleophilia	Gaiellales	uncultured	uncultured	0.00605295
Richtersveld	RNP1D	Bacteria	Pseudomonadota	Alphaproteobacteria	Rhizobiales	uncultured	uncultured	0.0060468
Richtersveld	RNP1C	Bacteria	Pseudomonadota	Alphaproteobacteria	Caulobacterales	Caulobacteraceae	PMMR1	0.00603617
Namaqua	NNP1D	Bacteria	Acidobacteriota	Holophagae	Subgroup_7	Subgroup_7	Subgroup_7	0.00603527
Namaqua	NNP2B	Bacteria	Gemmatimonadota	Gemmatimonadetes	Gemmatimonadales	Gemmatimonadaceae	Roseisolibacter	0.00603022
Richtersveld	RNP3A	Bacteria	Actinomycetota	Actinobacteria	Frankiales	Geodermatophilaceae	Blastococcus	0.00602912
Richtersveld	RNP2C	Bacteria	Pseudomonadota	Alphaproteobacteria	Rhodobacterales	Rhodobacteraceae	uncultured	0.0060171
Namaqua	NNP1C	Bacteria	Abditibacteriota	Abditibacteria	Abditibacteriales	Abditibacteriaceae	Abditibacterium	0.00600307
Namaqua	NNP3C	Bacteria	Chloroflexi	Anaerolineae	Caldilineales	Caldilineaceae	uncultured	0.00600072
Richtersveld	RNP3D	Bacteria	Bacteroidota	Bacteroidia	Cytophagales	Hymenobacteraceae	Adhaeribacter	0.00598839
Namaqua	NNP2A	Bacteria	Chloroflexi	Chloroflexia	Kallotenuales	AKIW781	AKIW781	0.00598619
Namaqua	NNP1C	Bacteria	Acidobacteriota	Holophagae	Subgroup_7	Subgroup_7	Subgroup_7	0.00597662
Namaqua	NNP1B	Bacteria	Acidobacteriota	Vicinamibacteria	Vicinamibacterales	uncultured	uncultured	0.00596739
Richtersveld	RNP2D	Bacteria	Actinomycetota	Acidimicrobiia	uncultured	uncultured	uncultured	0.00595813
Richtersveld	RNP1A	Bacteria	Pseudomonadota	Alphaproteobacteria	Rhizobiales	uncultured	uncultured	0.00595466
Namaqua	NNP2B	Bacteria	Acidobacteriota	Blastocatellia	Pyrinomonadales	Pyrinomonadaceae	RB41	0.00594376
Richtersveld	RNP2C	Bacteria	Acidobacteriota	Blastocatellia	Blastocatellales	Blastocatellaceae	uncultured	0.00593265
Namaqua	NNP1B	Bacteria	Gemmatimonadota	Gemmatimonadetes	Gemmatimonadales	Gemmatimonadaceae	Roseisolibacter	0.00592113
Richtersveld	RNP2C	Bacteria	Bacteroidota	Bacteroidia	Chitinophagales	Chitinophagaceae	Flavisolibacter	0.00591154
Richtersveld	RNP3C	Bacteria	Chloroflexi	Chloroflexia	Thermomicrobiales	AKYG1722	AKYG1722	0.00590987
Richtersveld	RNP2D	Bacteria	Acidobacteriota	Vicinamibacteria	Vicinamibacterales	uncultured	uncultured	0.00590446
Namaqua	NNP1C	Bacteria	Actinomycetota	Acidimicrobiia	IMCC26256	IMCC26256	IMCC26256	0.00589729
Richtersveld	RNP1D	Bacteria	Actinomycetota	Actinobacteria	Micrococcales	Cellulomonadaceae	Cellulomonas	0.00587153
Richtersveld	RNP1C	Bacteria	Bacteroidota	Bacteroidia	Cytophagales	Cytophagaceae	Rhodocytophaga	0.0058651
Richtersveld	RNP2D	Bacteria	Firmicutes	Bacilli	Bacillales	Salisediminibacteriaceae	Salipaludibacillus	0.00585078
Richtersveld	RNP2C	Bacteria	Pseudomonadota	Alphaproteobacteria	Rhizobiales	uncultured	uncultured	0.0058482
Richtersveld	RNP3C	Bacteria	Pseudomonadota	Alphaproteobacteria	Azospirillales	Azospirillaceae	Skermanella	0.00584666
Namaqua	NNP1C	Bacteria	Actinomycetota	Actinobacteria	0319-7L14	0319-7L14	0319-7L14	0.0058444
Richtersveld	RNP1C	Bacteria	Actinomycetota	Acidimicrobiia	uncultured	uncultured	uncultured	0.00584066
Richtersveld	RNP2B	Bacteria	Chloroflexi	KD4-96	KD4-96	KD4-96	KD4-96	0.00583534
Namaqua	NNP1A	Bacteria	Deinococcota	Deinococci	Deinococcales	Trueperaceae	Truepera	0.00582805
Namaqua	NNP1A	Bacteria	Actinomycetota	Actinobacteria	Micrococcales	Cellulomonadaceae	Cellulomonas	0.00582805
Namaqua	NNP2B	Bacteria	Chloroflexi	Gitt-GS-136	Gitt-GS-136	Gitt-GS-136	Gitt-GS-136	0.00581408
Namaqua	NNP1B	Bacteria	Verrucomicrobiota	Verrucomicrobiae	Chthoniobacterales	Chthoniobacteraceae	Chthoniobacter	0.00580548
Richtersveld	RNP1B	Bacteria	Pseudomonadota	Alphaproteobacteria	Rhizobiales	Beijerinckiaceae		0.00579129
Richtersveld	RNP3A	Bacteria	Acidobacteriota	Vicinamibacteria	Vicinamibacterales	Vicinamibacteraceae	Vicinamibacteraceae	0.00579082
Namaqua	NNP1B	Bacteria	Bacteroidota	Bacteroidia	Chitinophagales	Chitinophagaceae		0.00578235
Richtersveld	RNP3D	Bacteria	Actinomycetota	Thermoleophilia	Solirubrobacterales	Solirubrobacteraceae	Conexibacter	0.00577232
Richtersveld	RNP3D	Bacteria	Cyanobacteria	Cyanobacteriia	Cyanobacteriales	Phormidiaceae	Trichocoleus_SAG_26.92	0.00577232
Namaqua	NNP3C	Bacteria	Bacteroidota	Bacteroidia	Cytophagales	MWH-CFBk5	MWH-CFBk5	0.00576716
Richtersveld	RNP2A	Bacteria	Actinomycetota	Acidimicrobiia	uncultured	uncultured	uncultured	0.00573689
Namaqua	NNP2A	Bacteria	Bacteroidota	Bacteroidia	Cytophagales	MWH-CFBk5	MWH-CFBk5	0.00573676
Richtersveld	RNP1C	Bacteria	Bacteroidota	Bacteroidia	Chitinophagales	Chitinophagaceae	Flavisolibacter	0.00571848
Namaqua	NNP1B	Bacteria	Armatimonadota	Armatimonadia	Armatimonadales	Armatimonadales	Armatimonadales	0.00571296
Richtersveld	RNP3D	Bacteria	Actinomycetota	Actinobacteria	Frankiales	Geodermatophilaceae	Blastococcus	0.00571058
Richtersveld	RNP1B	Bacteria	Actinomycetota	Acidimicrobiia				0.00570776
Namaqua	NNP1A	Bacteria	Verrucomicrobiota	Verrucomicrobiae	Chthoniobacterales	Chthoniobacteraceae	Chthoniobacter	0.00570561
Namaqua	NNP3B	Bacteria	Gemmatimonadota	BD2-11_terrestrial_group	BD2-11_terrestrial_group	BD2-11_terrestrial_group	BD2-11_terrestrial_group	0.00570398
Namaqua	NNP2B	Bacteria	Actinomycetota	Acidimicrobiia	uncultured	uncultured	uncultured	0.0056844
Richtersveld	RNP3D	Archaea	Crenarchaeota	Nitrososphaeria	Nitrososphaerales	Nitrososphaeraceae	Nitrososphaeraceae	0.00567971
Namaqua	NNP1D	Bacteria	Actinomycetota	Actinobacteria	Frankiales	Geodermatophilaceae	Blastococcus	0.00567537
Namaqua	NNP1D	Bacteria	Bacteroidota	Bacteroidia	Cytophagales	Hymenobacteraceae	Adhaeribacter	0.00567537
Richtersveld	RNP1A	Bacteria	Chloroflexi					0.00564798
Namaqua	NNP1D	Bacteria	Gemmatimonadota	Gemmatimonadetes	Gemmatimonadales	Gemmatimonadaceae	uncultured	0.00564768
Namaqua	NNP1B	Bacteria	Chloroflexi	Anaerolineae	Ardenticatenales	Ardenticatenaceae	uncultured	0.00564358
Namaqua	NNP1C	Bacteria	Actinomycetota	Actinobacteria	Frankiales	uncultured	uncultured	0.00563283
Richtersveld	RNP1A	Bacteria	Actinomycetota	Thermoleophilia	Gaiellales	uncultured	uncultured	0.00562243
Namaqua	NNP1D	Bacteria	Pseudomonadota	Alphaproteobacteria	Acetobacterales	Acetobacteraceae	Craurococcus-Caldovatus	0.00562
Richtersveld	RNP2A	Bacteria	Actinomycetota	Actinobacteria	Pseudonocardiales	Pseudonocardiaceae	Actinomycetospora	0.00560501
Richtersveld	RNP1A	Bacteria	Pseudomonadota	Alphaproteobacteria	Rhizobiales	Rhizobiales	Rhizobiales	0.00559687
Namaqua	NNP3A	Bacteria	Gemmatimonadota	S0134_terrestrial_group	S0134_terrestrial_group	S0134_terrestrial_group	S0134_terrestrial_group	0.00558434
Richtersveld	RNP2B	Bacteria	Actinomycetota	Actinobacteria	Frankiales	Geodermatophilaceae	Blastococcus	0.00558163
Richtersveld	RNP1D	Bacteria	Acidobacteriota	Vicinamibacteria	Vicinamibacterales	Vicinamibacteraceae	Vicinamibacteraceae	0.00557941
Namaqua	NNP3D	Archaea	Halobacterota	Halobacteria	Halobacterales	Haloferacaceae	Haloferacaceae	0.00555896
Richtersveld	RNP3A	Archaea	Crenarchaeota	Nitrososphaeria	Nitrososphaerales	Nitrososphaeraceae	Nitrososphaeraceae	0.00555251
Namaqua	NNP3D	Bacteria	Bacteroidota	Bacteroidia	Cytophagales	Cyclobacteriaceae	uncultured	0.00554284
Namaqua	NNP3A	Archaea	Halobacterota	Halobacteria	Halobacterales	Haloadaptaceae	Haladaptatus	0.00554187
Richtersveld	RNP3C	Bacteria	Actinomycetota	Actinobacteria	0319-7L14	0319-7L14	0319-7L14	0.00553062
Namaqua	NNP1B	Bacteria	Planctomycetota	Phycisphaerae	Tepidisphaerales	WD2101_soil_group	WD2101_soil_group	0.00552793
Namaqua	NNP1C	Bacteria	Acidobacteriota	Vicinamibacteria	Vicinamibacterales	Vicinamibacteraceae	Vicinamibacteraceae	0.00552705
Richtersveld	RNP3B	Bacteria	Planctomycetota	Phycisphaerae	Tepidisphaerales	WD2101_soil_group	WD2101_soil_group	0.00552004
Namaqua	NNP1D	Bacteria	Pseudomonadota	Alphaproteobacteria	Rhizobiales	uncultured	uncultured	0.00550926
Namaqua	NNP1D	Bacteria	Actinomycetota	Actinobacteria	Frankiales	uncultured	uncultured	0.00550926
Namaqua	NNP2A	Bacteria	Acidobacteriota	Blastocatellia	Blastocatellales	Blastocatellaceae		0.00550652
Namaqua	NNP2A	Bacteria	Planctomycetota	Planctomycetes	Planctomycetales	uncultured	uncultured	0.00550652
Richtersveld	RNP2D	Bacteria	Pseudomonadota	Alphaproteobacteria	Rhizobiales	uncultured	uncultured	0.00550188
Richtersveld	RNP1C	Bacteria	Actinomycetota	Thermoleophilia	Solirubrobacterales	Solirubrobacteraceae	Conexibacter	0.00549853
Namaqua	NNP3A	Bacteria	Planctomycetota	Planctomycetes	Pirellulales	Pirellulaceae	Rhodopirellula	0.00547817
Namaqua	NNP3A	Bacteria	Pseudomonadota	Gammaproteobacteria	WN-HWB-116	WN-HWB-116	WN-HWB-116	0.00547817
Richtersveld	RNP2C	Bacteria	Pseudomonadota	Alphaproteobacteria	Sphingomonadales	Sphingomonadaceae		0.00546817
Namaqua	NNP1C	Bacteria	Chloroflexi	KD4-96	KD4-96	KD4-96	KD4-96	0.00544772
Namaqua	NNP2A	Bacteria	Pseudomonadota	Alphaproteobacteria	Rhodobacterales	Rhodobacteraceae	Limibaculum	0.00542978
Richtersveld	RNP2A	Bacteria	Actinomycetota	Actinobacteria	Euzebyales	Euzebyaceae	uncultured	0.00542917
Namaqua	NNP2B	Bacteria	Deinococcota	Deinococci	Deinococcales	Deinococcaceae	Deinococcus	0.00542503
Richtersveld	RNP3A	Bacteria	Cyanobacteria	Cyanobacteriia	Leptolyngbyales	Leptolyngbyaceae	Leptolyngbya_Es-Yyy1000	0.00540953
Richtersveld	RNP2A	Bacteria	Myxococcota	Myxococcia	Myxococcales	Myxococcaceae		0.00540719
Richtersveld	RNP2C	Bacteria	Actinomycetota	Acidimicrobiia				0.00540483
Richtersveld	RNP1D	Bacteria	Chloroflexi	KD4-96	KD4-96	KD4-96	KD4-96	0.00540414
Namaqua	NNP3B	Bacteria	Pseudomonadota	Alphaproteobacteria	Rhodobacterales	Rhodobacteraceae	Limibaculum	0.00539256
Richtersveld	RNP2B	Bacteria	Gemmatimonadota	Gemmatimonadetes	Gemmatimonadales	Gemmatimonadaceae		0.00539135
Namaqua	NNP1A	Bacteria	Verrucomicrobiota	Verrucomicrobiae	Chthoniobacterales	Chthoniobacteraceae	Candidatus_Udaeobacter	0.00538727
Namaqua	NNP3D	Bacteria	Actinomycetota	Actinobacteria	Nitriliruptorales	Nitriliruptoraceae	Nitriliruptoraceae	0.0053656
Namaqua	NNP2D	Bacteria	Cyanobacteria	Cyanobacteriia	Cyanobacteriales	Coleofasciculaceae	Wilmottia_Ant-Ph58	0.0053437
Namaqua	NNP1D	Bacteria	Acidobacteriota	Vicinamibacteria	Vicinamibacterales	uncultured	uncultured	0.00534315
Namaqua	NNP1B	Bacteria	Pseudomonadota	Gammaproteobacteria	Nitrosococcales	Nitrosococcaceae	SZB85	0.00534289
Namaqua	NNP1C	Bacteria	Bacteroidota	Bacteroidia	Cytophagales	Spirosomaceae	Nibrella	0.00534194
Richtersveld	RNP3D	Bacteria	Nitrospirota	Nitrospiria	Nitrospirales	Nitrospiraceae	Nitrospira	0.00534017
Richtersveld	RNP1B	Bacteria	Actinomycetota	Thermoleophilia	Solirubrobacterales	Solirubrobacteraceae	uncultured	0.00531796
Richtersveld	RNP3D	Bacteria	Pseudomonadota	Alphaproteobacteria	Caulobacterales	Caulobacteraceae	PMMR1	0.0053093
Namaqua	NNP1A	Bacteria	Acidobacteriota	Vicinamibacteria	Vicinamibacterales	uncultured	uncultured	0.00528932
Richtersveld	RNP3C	Bacteria	Acidobacteriota	Blastocatellia	Blastocatellales	Blastocatellaceae	Blastocatella	0.0052778
Namaqua	NNP2D	Bacteria	Pseudomonadota	Alphaproteobacteria	Rhodobacterales	Rhodobacteraceae	Rubellimicrobium	0.00527745
Richtersveld	RNP1B	Bacteria	Bacteroidota	Bacteroidia	Cytophagales	Cytophagaceae	Rhodocytophaga	0.00526228
Richtersveld	RNP1C	Bacteria	Pseudomonadota	Alphaproteobacteria	Rhizobiales	uncultured	uncultured	0.00525415
Richtersveld	RNP2A	Bacteria	Actinomycetota	Thermoleophilia	Solirubrobacterales	Solirubrobacteraceae	Parviterribacter	0.00525332
Namaqua	NNP2B	Bacteria	Chloroflexi	Anaerolineae	Caldilineales	Caldilineaceae	uncultured	0.00525212
Richtersveld	RNP2B	Bacteria	Bacteroidota	Bacteroidia	Chitinophagales	Chitinophagaceae	Segetibacter	0.00524335
Richtersveld	RNP2D	Bacteria	Actinomycetota	Acidimicrobiia				0.00523349
Richtersveld	RNP2A	Bacteria	Actinomycetota	Acidimicrobiia	IMCC26256	IMCC26256	IMCC26256	0.00523134
Namaqua	NNP3C	Archaea	Halobacterota	Halobacteria	Halobacterales	Halomicrobiaceae	Halomarina	0.00522817
Namaqua	NNP3D	Bacteria	Desulfobacterota	Desulfuromonadia	Bradymonadales	Bradymonadaceae	Bradymonadaceae	0.00522059
Namaqua	NNP3D	Archaea	Halobacterota	Halobacteria	Halobacterales	Haloferacaceae	Halobaculum	0.00522059
Richtersveld	RNP3A	Bacteria	Bacteroidota	Bacteroidia	Cytophagales	Cytophagaceae	Rhodocytophaga	0.00521888
Namaqua	NNP2B	Archaea	Crenarchaeota	Nitrososphaeria	Nitrososphaerales	Nitrososphaeraceae	Candidatus_Nitrososphaera	0.0052089
Namaqua	NNP3A	Archaea	Halobacterota	Halobacteria	Halobacterales	Haloferacaceae		0.00520214
Namaqua	NNP2A	Bacteria	Actinomycetota	Actinobacteria	Frankiales	Geodermatophilaceae	Geodermatophilus	0.00519954
Namaqua	NNP3B	Archaea	Halobacterota	Halobacteria	Halobacterales	Haloferacaceae		0.00519587
Namaqua	NNP2B	Bacteria	Bacteroidota	Bacteroidia	Cytophagales	Spirosomaceae	Nibrella	0.00518728
Namaqua	NNP2A	Bacteria	Verrucomicrobiota	Verrucomicrobiae	Chthoniobacterales	Chthoniobacteraceae	Candidatus_Udaeobacter	0.00518035
Richtersveld	RNP2D	Bacteria	Pseudomonadota	Alphaproteobacteria	Rhodobacterales	Rhodobacteraceae	Rubellimicrobium	0.00517982
Namaqua	NNP3B	Bacteria	Pseudomonadota	Gammaproteobacteria	Oceanospirillales	Halomonadaceae	Halomonas	0.00517948
Namaqua	NNP3B	Archaea	Halobacterota	Halobacteria	Halobacterales	Halobacteriaceae	Halarchaeum	0.00517948
Namaqua	NNP2D	Bacteria	Chloroflexi	Gitt-GS-136	Gitt-GS-136	Gitt-GS-136	Gitt-GS-136	0.00516705
Richtersveld	RNP1A	Bacteria	Actinomycetota	Acidimicrobiia	uncultured	uncultured	uncultured	0.00516241
Richtersveld	RNP1A	Bacteria	Acidobacteriota	Vicinamibacteria	Vicinamibacterales	Vicinamibacteraceae	Vicinamibacteraceae	0.00516241
Namaqua	NNP3C	Bacteria	Pseudomonadota	Alphaproteobacteria	Sphingomonadales	Sphingomonadaceae	Altererythrobacter	0.00515631
Richtersveld	RNP2D	Bacteria	Actinomycetota	Actinobacteria	0319-7L14	0319-7L14	0319-7L14	0.00515298
Namaqua	NNP1D	Bacteria	Actinomycetota	Thermoleophilia	Gaiellales	uncultured	uncultured	0.00514936
Richtersveld	RNP3A	Bacteria	Pseudomonadota	Alphaproteobacteria	Rhizobiales	Beijerinckiaceae	Psychroglaciecola	0.00512356
Richtersveld	RNP1B	Bacteria	Chloroflexi	KD4-96	KD4-96	KD4-96	KD4-96	0.00512306
Namaqua	NNP3C	Bacteria	Gemmatimonadota	BD2-11_terrestrial_group	BD2-11_terrestrial_group	BD2-11_terrestrial_group	BD2-11_terrestrial_group	0.00512037
Namaqua	NNP1B	Bacteria	Acidobacteriota	Vicinamibacteria	Vicinamibacterales	Vicinamibacteraceae	Vicinamibacteraceae	0.0051116
Richtersveld	RNP3B	Bacteria	Firmicutes	Bacilli	Bacillales	Bacillaceae	Bacillus	0.00510925
Namaqua	NNP1C	Bacteria	Cyanobacteria	Cyanobacteriia	Cyanobacteriales	Chroococcidiopsaceae	Crinalium_SAG_22.89	0.00510393
Namaqua	NNP3C	Bacteria	Pseudomonadota	Alphaproteobacteria	Rhodobacterales	Rhodobacteraceae	Limibaculum	0.00510241
Namaqua	NNP3A	Archaea	Halobacterota	Halobacteria	Halobacterales	Halomicrobiaceae	uncultured	0.00509597
Namaqua	NNP3A	Archaea	Halobacterota	Halobacteria	Halobacterales	Haloferacaceae	Haloferacaceae	0.00509597
Namaqua	NNP1A	Bacteria	Actinomycetota	Actinobacteria	Frankiales	uncultured	uncultured	0.00509342
Richtersveld	RNP3A	Bacteria	Acidobacteriota	Blastocatellia	Blastocatellales	Blastocatellaceae	Blastocatella	0.0050759
Namaqua	NNP2B	Bacteria	Actinomycetota	Actinobacteria	Frankiales	Geodermatophilaceae	Blastococcus	0.0050576
Richtersveld	RNP3C	Bacteria	Gemmatimonadota	Gemmatimonadetes	Gemmatimonadales	Gemmatimonadaceae	Gemmatimonas	0.00505657
Richtersveld	RNP2B	Bacteria	Pseudomonadota	Alphaproteobacteria	Rhizobiales	uncultured	uncultured	0.00505307
Richtersveld	RNP2B	Bacteria	Actinomycetota	Actinobacteria	Euzebyales	Euzebyaceae	uncultured	0.00505307
Namaqua	NNP1C	Bacteria	Armatimonadota	uncultured	uncultured	uncultured	uncultured	0.00505104
Namaqua	NNP1A	Bacteria	Pseudomonadota	Alphaproteobacteria	Tistrellales	Geminicoccaceae	Candidatus_Alysiosphaera	0.00504444
Richtersveld	RNP1B	Bacteria	Pseudomonadota	Alphaproteobacteria	Rhizobiales	Beijerinckiaceae	Psychroglaciecola	0.00503954
Namaqua	NNP2A	Bacteria	Actinomycetota	Thermoleophilia	Solirubrobacterales	Solirubrobacteraceae	Conexibacter	0.00502686
Namaqua	NNP3D	Bacteria	Pseudomonadota	Alphaproteobacteria	Rhodobacterales	Rhodobacteraceae	Limibaculum	0.00501112
Richtersveld	RNP3C	Bacteria	Armatimonadota	uncultured	uncultured	uncultured	uncultured	0.00499336
Namaqua	NNP2B	Bacteria	Bacteroidota	Bacteroidia	Cytophagales	Cytophagaceae	Rhodocytophaga	0.00499276
Namaqua	NNP2C	Bacteria	Actinomycetota	Actinobacteria	Nitriliruptorales	Nitriliruptoraceae	Nitriliruptoraceae	0.00498472
Namaqua	NNP3B	Archaea	Halobacterota	Halobacteria	Halobacterales	Halobacterales	uncultured	0.00498279
Namaqua	NNP1A	Archaea	Crenarchaeota	Nitrososphaeria	Nitrososphaerales	Nitrososphaeraceae	Nitrososphaeraceae	0.00497098
Richtersveld	RNP3D	Bacteria	Cyanobacteria	Cyanobacteriia	Cyanobacteriales	Coleofasciculaceae	Microcoleus_PCC-7113	0.00496975
Richtersveld	RNP1C	Bacteria	Acidobacteriota	Blastocatellia	Blastocatellales	Blastocatellaceae	Blastocatella	0.0049609
Namaqua	NNP1C	Bacteria	Acidobacteriota	Vicinamibacteria	Vicinamibacterales	uncultured	uncultured	0.00494526
Richtersveld	RNP3C	Bacteria	Pseudomonadota	Gammaproteobacteria	Burkholderiales	Comamonadaceae		0.00493016
Richtersveld	RNP3B	Bacteria	Pseudomonadota	Alphaproteobacteria	Acetobacterales	Acetobacteraceae	Craurococcus-Caldovatus	0.00492952
Namaqua	NNP1D	Bacteria	Actinomycetota	Acidimicrobiia	uncultured	uncultured	uncultured	0.00492788
Namaqua	NNP3D	Bacteria	Pseudomonadota	Gammaproteobacteria	WN-HWB-116	WN-HWB-116	WN-HWB-116	0.00491444
Namaqua	NNP2A	Bacteria	Gemmatimonadota	BD2-11_terrestrial_group	BD2-11_terrestrial_group	BD2-11_terrestrial_group	BD2-11_terrestrial_group	0.00491174
Richtersveld	RNP1A	Bacteria	Acidobacteriota	Blastocatellia	Blastocatellales	Blastocatellaceae	uncultured	0.00490685
Namaqua	NNP2B	Bacteria	Bacteroidota	Bacteroidia	Chitinophagales	Chitinophagaceae	uncultured	0.0049063
Namaqua	NNP2D	Bacteria	Actinomycetota	Actinobacteria	Frankiales	Geodermatophilaceae	Geodermatophilus	0.00490207
Namaqua	NNP2D	Bacteria	Gemmatimonadota	Gemmatimonadetes	Gemmatimonadales	Gemmatimonadaceae	Roseisolibacter	0.00487999
Namaqua	NNP2D	Bacteria	Chloroflexi	Anaerolineae	Caldilineales	Caldilineaceae	uncultured	0.00485791
Richtersveld	RNP3C	Archaea	Crenarchaeota	Nitrososphaeria	Nitrososphaerales	Nitrososphaeraceae	Candidatus_Nitrososphaera	0.00483535
Richtersveld	RNP2D	Bacteria	Gemmatimonadota	Longimicrobia	Longimicrobiales	Longimicrobiaceae	YC-ZSS-LKJ147	0.00483092
Richtersveld	RNP2D	Bacteria	Actinomycetota	Actinobacteria	Micrococcales	Microbacteriaceae		0.00483092
Richtersveld	RNP2A	Archaea	Crenarchaeota	Nitrososphaeria	Nitrososphaerales	Nitrososphaeraceae		0.00481372
Richtersveld	RNP3B	Bacteria	Firmicutes	Bacilli	Bacillales			0.00480115
Namaqua	NNP1A	Bacteria	Acidobacteriota	Vicinamibacteria	Vicinamibacterales	Vicinamibacteraceae	Vicinamibacteraceae	0.00479957
Namaqua	NNP2D	Bacteria	Cyanobacteria	Cyanobacteriia	Thermosynechococcales	Acaryochloridaceae	Acaryochloris_MBIC11017	0.00479166
Namaqua	NNP2D	Bacteria	Gemmatimonadota	Gemmatimonadetes	Gemmatimonadales	Gemmatimonadaceae	uncultured	0.00479166
Namaqua	NNP1B	Bacteria	Deinococcota	Deinococci	Deinococcales	Deinococcaceae	Deinococcus	0.00478779
Namaqua	NNP3B	Bacteria	Pseudomonadota	Gammaproteobacteria	Cellvibrionales	Cellvibrionaceae	uncultured	0.0047861
Richtersveld	RNP3B	Bacteria	Acidobacteriota	Vicinamibacteria	Vicinamibacterales	Vicinamibacteraceae	Vicinamibacteraceae	0.00477548
Namaqua	NNP1A	Bacteria	Gemmatimonadota	Longimicrobia	Longimicrobiales	Longimicrobiaceae	YC-ZSS-LKJ147	0.00477508
Namaqua	NNP1A	Bacteria	Pseudomonadota	Alphaproteobacteria	Acetobacterales	Acetobacteraceae	Craurococcus-Caldovatus	0.00477508
Namaqua	NNP1A	Bacteria	Gemmatimonadota	Gemmatimonadetes	Gemmatimonadales	Gemmatimonadaceae	uncultured	0.00477508
Richtersveld	RNP2A	Bacteria	Pseudomonadota	Alphaproteobacteria	Acetobacterales	Acetobacteraceae	uncultured	0.00476975
Richtersveld	RNP1B	Bacteria	Actinomycetota	Actinobacteria	Micrococcales	Microbacteriaceae	Leifsonia	0.00476111
Namaqua	NNP1B	Bacteria	Bacteroidota	Bacteroidia	Cytophagales	Spirosomaceae	Nibrella	0.00474153
Richtersveld	RNP3C	Bacteria	Gemmatimonadota	Gemmatimonadetes	Gemmatimonadales	Gemmatimonadaceae	Roseisolibacter	0.00474053
Richtersveld	RNP1D	Bacteria	Bacteroidota	Bacteroidia	Chitinophagales	Chitinophagaceae	Flavisolibacter	0.00473228
Richtersveld	RNP1A	Bacteria	Bacteroidota	Bacteroidia	Cytophagales	Hymenobacteraceae	Adhaeribacter	0.00472795
Richtersveld	RNP2A	Bacteria	Chloroflexi	Chloroflexia	Kallotenuales	Kallotenuaceae	Kallotenue	0.00472579
Richtersveld	RNP3D	Bacteria	Planctomycetota	Planctomycetes	Gemmatales	Gemmataceae	uncultured	0.00472281
Namaqua	NNP2A	Bacteria	Pseudomonadota	Alphaproteobacteria	Rhizobiales	Beijerinckiaceae	uncultured	0.00471988
Namaqua	NNP3C	Bacteria	Verrucomicrobiota	Verrucomicrobiae	Chthoniobacterales	Chthoniobacteraceae	Chthoniobacter	0.00470715
Richtersveld	RNP1B	Bacteria	Cyanobacteria	Cyanobacteriia	Cyanobacteriales			0.00470542
Richtersveld	RNP2D	Bacteria	Acidobacteriota	Blastocatellia	Blastocatellales	Blastocatellaceae	uncultured	0.00469673
Richtersveld	RNP2D	Bacteria	Actinomycetota	Thermoleophilia	Solirubrobacterales	Solirubrobacteraceae	uncultured	0.00469673
Richtersveld	RNP3D	Bacteria	Planctomycetota	Phycisphaerae	Tepidisphaerales	WD2101_soil_group	WD2101_soil_group	0.00469194
Namaqua	NNP2A	Bacteria	Planctomycetota	Planctomycetes	Pirellulales	Pirellulaceae	uncultured	0.0046815
Namaqua	NNP1C	Bacteria	Gemmatimonadota	Longimicrobia	Longimicrobiales	Longimicrobiaceae	Longimicrobium	0.00465436
Namaqua	NNP1D	Bacteria	Pseudomonadota	Alphaproteobacteria	Rhizobiales	Beijerinckiaceae	Psychroglaciecola	0.00465103
Richtersveld	RNP1B	Bacteria	Chloroflexi	Chloroflexia	Thermobaculales	Thermobaculaceae	Thermobaculum	0.00464974
Richtersveld	RNP3B	Bacteria	Actinomycetota	Thermoleophilia	Gaiellales	uncultured	uncultured	0.0046471
Richtersveld	RNP3C	Bacteria	Actinomycetota	Acidimicrobiia	Microtrichales	Microtrichaceae	uncultured	0.00464572
Richtersveld	RNP1C	Bacteria	Pseudomonadota	Alphaproteobacteria	Rhizobiales	Beijerinckiaceae	Psychroglaciecola	0.00464321
Namaqua	NNP2D	Bacteria	Deinococcota	Deinococci	Deinococcales	Deinococcaceae	Deinococcus	0.00463709
Richtersveld	RNP3D	Bacteria	Pseudomonadota	Alphaproteobacteria	Rhizobiales	Rhizobiales	Rhizobiales	0.0046302
Namaqua	NNP1B	Bacteria	Pseudomonadota	Gammaproteobacteria	Burkholderiales	Comamonadaceae		0.00462588
Richtersveld	RNP1C	Bacteria	Nitrospirota	Nitrospiria	Nitrospirales	Nitrospiraceae	Nitrospira	0.00461877
Richtersveld	RNP2A	Bacteria	Pseudomonadota	Alphaproteobacteria	Rhizobiales	uncultured	uncultured	0.00461589
Namaqua	NNP2D	Bacteria	Bacteroidota	Rhodothermia	Rhodothermales	Rhodothermaceae	uncultured	0.00461501
Richtersveld	RNP3C	Bacteria	Acidobacteriota	Blastocatellia	Blastocatellales	Blastocatellaceae	Aridibacter	0.00461412
Namaqua	NNP1B	Bacteria	Acidobacteriota	Holophagae	Subgroup_7	Subgroup_7	Subgroup_7	0.00460275
Namaqua	NNP1C	Bacteria	Actinomycetota	Actinobacteria	Frankiales	Geodermatophilaceae	Blastococcus	0.00460147
Richtersveld	RNP3A	Bacteria	Bacteroidota	Bacteroidia	Chitinophagales	Chitinophagaceae	Flavisolibacter	0.00459929
Richtersveld	RNP2B	Bacteria	Firmicutes	Bacilli	Paenibacillales	Paenibacillaceae	Ammoniphilus	0.00458793
Richtersveld	RNP1D	Bacteria	Planctomycetota	Planctomycetes	Gemmatales	Gemmataceae	uncultured	0.00458622
Namaqua	NNP1B	Bacteria	Chloroflexi	KD4-96	KD4-96	KD4-96	KD4-96	0.00457962
Richtersveld	RNP3A	Bacteria	Bacteroidota	Bacteroidia	Cytophagales	Spirosomaceae	uncultured	0.00457546
Namaqua	NNP2D	Bacteria	Cyanobacteria	Cyanobacteriia	Cyanobacteriales	Coleofasciculaceae	Microcoleus_PCC-7113	0.00457085
Richtersveld	RNP3D	Bacteria	Acidobacteriota	Blastocatellia	Blastocatellales	Blastocatellaceae	uncultured	0.00456847
Richtersveld	RNP2D	Bacteria	Pseudomonadota	Alphaproteobacteria	Tistrellales	Geminicoccaceae		0.00456253
Namaqua	NNP1A	Bacteria	Acidobacteriota	Blastocatellia	Blastocatellales	Blastocatellaceae	Aridibacter	0.00455469
Namaqua	NNP3C	Bacteria	Pseudomonadota	Alphaproteobacteria	Rhizobiales	Rhodobiaceae	Afifella	0.00454545
Namaqua	NNP2B	Bacteria	Actinomycetota	Thermoleophilia	Gaiellales	uncultured	uncultured	0.00453887
Richtersveld	RNP2D	Bacteria	Chloroflexi	KD4-96	KD4-96	KD4-96	KD4-96	0.0045357
Namaqua	NNP3C	Bacteria	Planctomycetota	Phycisphaerae	Tepidisphaerales	WD2101_soil_group	WD2101_soil_group	0.00452749
Richtersveld	RNP3B	Bacteria	Chloroflexi	Chloroflexia	Thermomicrobiales	AKYG1722	AKYG1722	0.00451873
Namaqua	NNP2B	Bacteria	Chloroflexi	TK10	TK10	TK10	TK10	0.00451726
Namaqua	NNP1D	Bacteria	Actinomycetota	Actinobacteria	Euzebyales	Euzebyaceae	uncultured	0.00451261
Namaqua	NNP1D	Bacteria	Nitrospirota	Nitrospiria	Nitrospirales	Nitrospiraceae	Nitrospira	0.00451261
Richtersveld	RNP3D	Bacteria	Acidobacteriota	Vicinamibacteria	Vicinamibacterales	uncultured	uncultured	0.00450673
Richtersveld	RNP1D	Bacteria	Acidobacteriota	Blastocatellia	Pyrinomonadales	Pyrinomonadaceae	RB41	0.00449858
Namaqua	NNP2D	Bacteria	Cyanobacteria	Cyanobacteriia	Cyanobacteriales	Phormidiaceae	Tychonema_CCAP_1459-11B	0.00448252
Richtersveld	RNP1C	Bacteria	Pseudomonadota	Alphaproteobacteria	Rhizobiales	Beijerinckiaceae		0.00447214
Richtersveld	RNP2A	Bacteria	Firmicutes	Bacilli	Bacillales	Planococcaceae		0.00446203
Namaqua	NNP2C	Bacteria	Actinomycetota	Acidimicrobiia	Microtrichales	Microtrichaceae	uncultured	0.00445064
Namaqua	NNP1C	Bacteria	Actinomycetota	Thermoleophilia	Solirubrobacterales	Solirubrobacteraceae	uncultured	0.0044428
Namaqua	NNP2C	Bacteria	Pseudomonadota	Alphaproteobacteria	Rhodobacterales	Rhodobacteraceae	uncultured	0.00443581
Richtersveld	RNP2D	Bacteria	Gemmatimonadota	Gemmatimonadetes	Gemmatimonadales	Gemmatimonadaceae		0.00442834
Namaqua	NNP1C	Bacteria	Pseudomonadota	Alphaproteobacteria	Acetobacterales	Acetobacteraceae	Belnapia	0.00441635
Namaqua	NNP1C	Bacteria	Actinomycetota	Thermoleophilia	Gaiellales	uncultured	uncultured	0.00441635
Namaqua	NNP2B	Bacteria	Planctomycetota	Planctomycetes	Isosphaerales	Isosphaeraceae	uncultured	0.00440919
Richtersveld	RNP1B	Bacteria	Abditibacteriota	Abditibacteria	Abditibacteriales	Abditibacteriaceae	Abditibacterium	0.00439915
Richtersveld	RNP2B	Bacteria	Pseudomonadota	Alphaproteobacteria	Rhizobiales	Beijerinckiaceae	uncultured	0.00439765
Namaqua	NNP2D	Bacteria	Pseudomonadota	Alphaproteobacteria	Elsterales	uncultured	uncultured	0.0043942
Namaqua	NNP2B	Bacteria	Gemmatimonadota	Gemmatimonadetes	Gemmatimonadales	Gemmatimonadaceae	Gemmatimonas	0.00438758
Namaqua	NNP1A	Bacteria	Bacteroidota	Bacteroidia	Chitinophagales	Chitinophagaceae		0.00438328
Richtersveld	RNP3D	Bacteria	Cyanobacteria	Cyanobacteriia	Cyanobacteriales	uncultured	uncultured	0.00438326
Richtersveld	RNP1D	Bacteria	Chloroflexi					0.00438174
Namaqua	NNP2C	Bacteria	Pseudomonadota	Alphaproteobacteria	Rhodobacterales	Rhodobacteraceae	Limibaculum	0.00437647
Richtersveld	RNP1C	Bacteria	Gemmatimonadota	Longimicrobia	Longimicrobiales	Longimicrobiaceae	Longimicrobium	0.00437439
Richtersveld	RNP2A	Bacteria	Actinomycetota	Actinobacteria	Micrococcales	Promicromonosporaceae	Isoptericola	0.00437411
Richtersveld	RNP1B	Bacteria	Bacteroidota	Bacteroidia	Chitinophagales	Chitinophagaceae	Flavisolibacter	0.00437131
Richtersveld	RNP1B	Bacteria	Actinomycetota	Thermoleophilia	Gaiellales	uncultured	uncultured	0.00437131
Namaqua	NNP3C	Bacteria	Pseudomonadota	Alphaproteobacteria	Rhizobiales	uncultured	uncultured	0.00436579
Richtersveld	RNP3B	Bacteria	Deinococcota	Deinococci	Deinococcales	Deinococcaceae	Deinococcus	0.00436468
Namaqua	NNP1C	Bacteria	Actinomycetota	Acidimicrobiia	uncultured	uncultured	uncultured	0.00433702
Namaqua	NNP2A	Bacteria	Verrucomicrobiota	Verrucomicrobiae	Chthoniobacterales	Chthoniobacteraceae	Chthoniobacter	0.00433615
Namaqua	NNP2C	Archaea	Halobacterota	Halobacteria	Halobacterales	Halomicrobiaceae	Candidatus_Halobonum	0.00433196
Namaqua	NNP2D	Bacteria	Actinomycetota	Actinobacteria	Frankiales	Geodermatophilaceae	Blastococcus	0.00432795
Namaqua	NNP1B	Bacteria	Pseudomonadota	Gammaproteobacteria	Burkholderiales	TRA3-20	TRA3-20	0.0043252
Namaqua	NNP1B	Bacteria	Nitrospirota	Nitrospiria	Nitrospirales	Nitrospiraceae	Nitrospira	0.0043252
Richtersveld	RNP2D	Bacteria	Chloroflexi	Chloroflexia	Thermobaculales	Thermobaculaceae	Thermobaculum	0.00432099
Richtersveld	RNP2C	Bacteria	Pseudomonadota	Alphaproteobacteria	Sphingomonadales	Sphingomonadaceae	Ellin6055	0.00430698
Richtersveld	RNP3C	Bacteria	Actinomycetota	Actinobacteria	Micrococcales	Intrasporangiaceae	Ornithinimicrobium	0.00429808
Richtersveld	RNP2D	Bacteria	Actinomycetota	Actinobacteria	Micrococcales	Bogoriellaceae	Georgenia	0.00429415
Richtersveld	RNP2D	Bacteria	Actinomycetota	Thermoleophilia	Solirubrobacterales	Solirubrobacteraceae		0.00429415
Richtersveld	RNP2D	Bacteria	Actinomycetota	Actinobacteria	Euzebyales	Euzebyaceae	uncultured	0.00429415
Namaqua	NNP1D	Bacteria	Firmicutes	Bacilli	Bacillales	Bacillaceae	Bacillus	0.00429113
Namaqua	NNP2D	Bacteria	Actinomycetota	Thermoleophilia	Solirubrobacterales	Solirubrobacteraceae	Conexibacter	0.00428379
Richtersveld	RNP1A	Bacteria	Gemmatimonadota	Longimicrobia	Longimicrobiales	Longimicrobiaceae	Longimicrobium	0.00426793
Richtersveld	RNP2D	Bacteria	Pseudomonadota	Alphaproteobacteria	Rhizobiales	Rhizobiales	Rhizobiales	0.00426731
Richtersveld	RNP2A	Bacteria	Chloroflexi	KD4-96	KD4-96	KD4-96	KD4-96	0.0042642
Namaqua	NNP1D	Bacteria	Deinococcota	Deinococci	Deinococcales	Deinococcaceae	Deinococcus	0.00426345
Richtersveld	RNP3B	Bacteria	Actinomycetota	Thermoleophilia	Solirubrobacterales	Solirubrobacteraceae	uncultured	0.00426198
Namaqua	NNP1A	Bacteria	Deinococcota	Deinococci	Deinococcales	Deinococcaceae	Deinococcus	0.00426084
Namaqua	NNP2B	Bacteria	Chloroflexi	Ktedonobacteria	C0119	C0119	C0119	0.00425789
Namaqua	NNP3D	Bacteria	Planctomycetota	Planctomycetes	Pirellulales	Pirellulaceae	Rhodopirellula	0.00425381
Namaqua	NNP3C	Bacteria	Actinomycetota	Acidimicrobiia	Microtrichales	Microtrichaceae	uncultured	0.00424003
Richtersveld	RNP3C	Bacteria	Actinomycetota	Thermoleophilia	Solirubrobacterales	Solirubrobacteraceae	Conexibacter	0.00423488
Richtersveld	RNP3C	Bacteria	Chloroflexi	KD4-96	KD4-96	KD4-96	KD4-96	0.00423488
Namaqua	NNP1C	Bacteria	Pseudomonadota	Gammaproteobacteria	Burkholderiales	Comamonadaceae		0.00423124
Namaqua	NNP3C	Bacteria	Actinomycetota	Acidimicrobiia	uncultured	uncultured	uncultured	0.00422206
Namaqua	NNP2A	Bacteria	Actinomycetota	Actinobacteria	Streptomycetales	Streptomycetaceae	Streptomyces	0.00422103
Richtersveld	RNP3A	Bacteria	Pseudomonadota	Alphaproteobacteria	Rhizobiales	Beijerinckiaceae		0.004218
Namaqua	NNP3B	Bacteria	Desulfobacterota	Desulfuromonadia	Bradymonadales	Bradymonadaceae	Bradymonadaceae	0.00421242
Richtersveld	RNP1C	Bacteria	Firmicutes	Bacilli	Alicyclobacillales	Alicyclobacillaceae	Tumebacillus	0.00420332
Namaqua	NNP2A	Bacteria	Actinomycetota	Actinobacteria	Frankiales	uncultured	uncultured	0.00420184
Namaqua	NNP2D	Bacteria	Actinomycetota	Actinobacteria	Frankiales	uncultured	uncultured	0.00419546
Richtersveld	RNP3B	Bacteria	Acidobacteriota	Vicinamibacteria	Vicinamibacterales	uncultured	uncultured	0.00418496
Richtersveld	RNP2A	Bacteria	Pseudomonadota	Alphaproteobacteria	Sphingomonadales	Sphingomonadaceae	Ellin6055	0.00417628
Namaqua	NNP1B	Bacteria	Actinomycetota	Actinobacteria	Pseudonocardiales	Pseudonocardiaceae	Crossiella	0.00416329
Richtersveld	RNP3B	Archaea	Crenarchaeota	Nitrososphaeria	Nitrososphaerales	Nitrososphaeraceae	Nitrososphaeraceae	0.00415929
Richtersveld	RNP3B	Bacteria	Pseudomonadota	Alphaproteobacteria	Caulobacterales	Caulobacteraceae	PMMR1	0.00415929
Namaqua	NNP2B	Bacteria	Pseudomonadota	Alphaproteobacteria	Rhodobacterales	Rhodobacteraceae	Limibaculum	0.00414983
Namaqua	NNP2A	Bacteria	Pseudomonadota	Gammaproteobacteria	Burkholderiales	Comamonadaceae		0.00414428
Richtersveld	RNP3C	Bacteria	Actinomycetota	Actinobacteria	Frankiales			0.00414007
Richtersveld	RNP3C	Bacteria	Cyanobacteria	Cyanobacteriia	Cyanobacteriales	Phormidiaceae	Trichocoleus_SAG_26.92	0.00414007
Namaqua	NNP1C	Bacteria	Pseudomonadota	Alphaproteobacteria	Acetobacterales	Acetobacteraceae	Craurococcus-Caldovatus	0.00412546
Richtersveld	RNP2B	Bacteria	Actinomycetota	Thermoleophilia	Solirubrobacterales	Solirubrobacteraceae	uncultured	0.0041228
Richtersveld	RNP1B	Bacteria	Acidobacteriota	Blastocatellia	Blastocatellales	Blastocatellaceae	uncultured	0.00412073
Richtersveld	RNP2C	Bacteria	Acidobacteriota	Acidobacteriae	Bryobacterales	Bryobacteraceae	Bryobacter	0.00411696
Namaqua	NNP3D	Archaea	Halobacterota	Halobacteria	Halobacterales	Haloferacaceae	uncultured	0.00410879
Namaqua	NNP2D	Bacteria	Pseudomonadota	Alphaproteobacteria	Rhizobiales	Beijerinckiaceae	uncultured	0.00410714
Namaqua	NNP2D	Bacteria	Actinomycetota	Acidimicrobiia	uncultured	uncultured	uncultured	0.00408506
Richtersveld	RNP3A	Bacteria	Actinomycetota	Thermoleophilia	Solirubrobacterales	Solirubrobacteraceae	uncultured	0.00407502
Richtersveld	RNP2A	Bacteria	Gemmatimonadota	Gemmatimonadetes	Gemmatimonadales	Gemmatimonadaceae	Gemmatimonas	0.00406638
Namaqua	NNP2B	Bacteria	Actinomycetota	Actinobacteria	Euzebyales	Euzebyaceae	uncultured	0.00406337
Richtersveld	RNP1D	Bacteria	Actinomycetota	Acidimicrobiia				0.00406041
Richtersveld	RNP2D	Bacteria	Nitrospirota	Nitrospiria	Nitrospirales	Nitrospiraceae	Nitrospira	0.0040526
Richtersveld	RNP3C	Bacteria	Planctomycetota	Phycisphaerae	Tepidisphaerales	WD2101_soil_group	WD2101_soil_group	0.00404526
Richtersveld	RNP1B	Bacteria	Pseudomonadota	Alphaproteobacteria	Sphingomonadales	Sphingomonadaceae	Ellin6055	0.0040372
Richtersveld	RNP3B	Bacteria	Acidobacteriota	Blastocatellia	Blastocatellales	Blastocatellaceae	uncultured	0.00403091
Namaqua	NNP2C	Bacteria	Actinomycetota	Actinobacteria	Frankiales	uncultured	uncultured	0.00402041
Richtersveld	RNP2B	Bacteria	Bacteroidota	Bacteroidia	Chitinophagales	Chitinophagaceae	Flavisolibacter	0.00401708
Richtersveld	RNP3C	Bacteria	Verrucomicrobiota	Verrucomicrobiae	Chthoniobacterales	Chthoniobacteraceae	Chthoniobacter	0.00401365
Namaqua	NNP3A	Bacteria	Pseudomonadota	Alphaproteobacteria	Rhodobacterales	Rhodobacteraceae	uncultured	0.00401308
Richtersveld	RNP1B	Bacteria	Pseudomonadota	Alphaproteobacteria	Tistrellales	Geminicoccaceae	Candidatus_Alysiosphaera	0.00400936
Namaqua	NNP3C	Bacteria	Firmicutes	Bacilli	Bacillales	Bacillaceae	Bacillus	0.00400647
Richtersveld	RNP3A	Bacteria	Actinomycetota	Thermoleophilia	Solirubrobacterales	Solirubrobacteraceae	Parviterribacter	0.00400353
Namaqua	NNP1C	Bacteria	Pseudomonadota	Alphaproteobacteria	Azospirillales	Azospirillaceae	Skermanella	0.00399323
Richtersveld	RNP3C	Bacteria	Pseudomonadota	Alphaproteobacteria	Caulobacterales	Caulobacteraceae	PMMR1	0.00398205
Richtersveld	RNP2A	Bacteria	Actinomycetota	Thermoleophilia	Gaiellales	uncultured	uncultured	0.00395648
Namaqua	NNP2B	Bacteria	Cyanobacteria	Cyanobacteriia	Thermosynechococcales	Acaryochloridaceae	Acaryochloris_MBIC11017	0.0039553
Richtersveld	RNP3B	Bacteria	Acidobacteriota	Holophagae	Subgroup_7	Subgroup_7	Subgroup_7	0.00395389
Namaqua	NNP2D	Bacteria	Gemmatimonadota	Longimicrobia	Longimicrobiales	Longimicrobiaceae	YC-ZSS-LKJ147	0.00395257
Namaqua	NNP3B	Archaea	Halobacterota	Halobacteria	Halobacterales	Haloferacaceae	Halobaculum	0.00395017
Richtersveld	RNP2C	Bacteria	Firmicutes	Bacilli	Paenibacillales	Paenibacillaceae	Ammoniphilus	0.00394806
Richtersveld	RNP1A	Bacteria	Acidobacteriota	Holophagae	Subgroup_7	Subgroup_7	Subgroup_7	0.0039357
Richtersveld	RNP1C	Bacteria	Gemmatimonadota	Gemmatimonadetes	Gemmatimonadales	Gemmatimonadaceae		0.00393451
Namaqua	NNP2B	Bacteria	Gemmatimonadota	Gemmatimonadetes	Gemmatimonadales	Gemmatimonadaceae	uncultured	0.00393369
Richtersveld	RNP3C	Archaea	Crenarchaeota	Nitrososphaeria	Nitrososphaerales	Nitrososphaeraceae		0.00391884
Namaqua	NNP1A	Bacteria	Bacteroidota	Bacteroidia	Chitinophagales	Chitinophagaceae	Ferruginibacter	0.00391802
Namaqua	NNP2D	Bacteria	Pseudomonadota	Gammaproteobacteria	Burkholderiales	Comamonadaceae		0.00390841
Richtersveld	RNP3A	Bacteria	Planctomycetota	Phycisphaerae	Tepidisphaerales	WD2101_soil_group	WD2101_soil_group	0.0039082
Namaqua	NNP3A	Bacteria	Bacteroidota	Bacteroidia	Cytophagales	Cyclobacteriaceae	Cesiribacter	0.00390691
Namaqua	NNP3C	Bacteria	Planctomycetota	Planctomycetes	Pirellulales	Pirellulaceae	Rhodopirellula	0.00389867
Richtersveld	RNP1B	Bacteria	Actinomycetota	Acidimicrobiia	Microtrichales	Ilumatobacteraceae	uncultured	0.00389798
Richtersveld	RNP3C	Bacteria	Pseudomonadota	Alphaproteobacteria	Sphingomonadales	Sphingomonadaceae	Ellin6055	0.00388724
Richtersveld	RNP3C	Bacteria	Nitrospirota	Nitrospiria	Nitrospirales	Nitrospiraceae	Nitrospira	0.00388724
Richtersveld	RNP3C	Bacteria	Gemmatimonadota	Longimicrobia	Longimicrobiales	Longimicrobiaceae	YC-ZSS-LKJ147	0.00388724
Richtersveld	RNP3A	Bacteria	Chloroflexi	KD4-96	KD4-96	KD4-96	KD4-96	0.00388437
Namaqua	NNP3C	Bacteria	Pseudomonadota	Alphaproteobacteria	Sphingomonadales	Sphingomonadaceae	Ellin6055	0.0038807
Richtersveld	RNP2C	Bacteria	Actinomycetota	Acidimicrobiia	Microtrichales	Microtrichaceae	uncultured	0.00386361
Namaqua	NNP1C	Bacteria	Chloroflexi	SHA-26	SHA-26	SHA-26	SHA-26	0.003861
Richtersveld	RNP2A	Bacteria	Actinomycetota	Acidimicrobiia	Microtrichales	Microtrichaceae	uncultured	0.00384658
Richtersveld	RNP2C	Bacteria	Chloroflexi	JG30-KF-CM66	JG30-KF-CM66	JG30-KF-CM66	JG30-KF-CM66	0.0038425
Namaqua	NNP2A	Bacteria	Acidobacteriota	Holophagae	Subgroup_7	Subgroup_7	Subgroup_7	0.0038373
Namaqua	NNP3B	Bacteria	Pseudomonadota	Gammaproteobacteria	WN-HWB-116	WN-HWB-116	WN-HWB-116	0.00383544
Richtersveld	RNP3D	Bacteria	Pseudomonadota	Alphaproteobacteria	Sphingomonadales	Sphingomonadaceae	Ellin6055	0.00382763
Richtersveld	RNP2B	Bacteria	Nitrospirota	Nitrospiria	Nitrospirales	Nitrospiraceae	Nitrospira	0.0038268
Richtersveld	RNP1D	Bacteria	Pseudomonadota	Alphaproteobacteria	Tistrellales	Geminicoccaceae	Candidatus_Alysiosphaera	0.00382672
Namaqua	NNP1A	Bacteria	Actinomycetota	Acidimicrobiia	IMCC26256	IMCC26256	IMCC26256	0.00382007
Richtersveld	RNP2D	Bacteria	Bacteroidota	Bacteroidia	Cytophagales	Cytophagaceae	Cytophaga	0.00381106
Namaqua	NNP1C	Bacteria	Gemmatimonadota	Longimicrobia	Longimicrobiales	Longimicrobiaceae	Longimicrobiaceae	0.00380811
Richtersveld	RNP1A	Bacteria	Gemmatimonadota	Gemmatimonadetes	Gemmatimonadales	Gemmatimonadaceae		0.00380792
Namaqua	NNP2B	Bacteria	Actinomycetota	Acidimicrobiia	Microtrichales	Microtrichaceae	uncultured	0.00380401
Richtersveld	RNP2A	Bacteria	Bacteroidota	Bacteroidia	Cytophagales	Hymenobacteraceae	Adhaeribacter	0.00380262
Richtersveld	RNP1D	Bacteria	Chloroflexi	Chloroflexia	Kallotenuales			0.00379751
Namaqua	NNP1A	Bacteria	Planctomycetota	Planctomycetes	Isosphaerales	Isosphaeraceae	uncultured	0.00379558
Richtersveld	RNP3A	Bacteria	Nitrospirota	Nitrospiria	Nitrospirales	Nitrospiraceae	Nitrospira	0.00378905
Richtersveld	RNP1A	Bacteria	Actinomycetota	Acidimicrobiia				0.00378236
Richtersveld	RNP2A	Bacteria	Pseudomonadota	Alphaproteobacteria	Acetobacterales	Acetobacteraceae	Roseomonas	0.00378064
Richtersveld	RNP3B	Bacteria	Chloroflexi	Chloroflexia	Kallotenuales			0.00377417
Richtersveld	RNP1D	Bacteria	Actinomycetota	Thermoleophilia	Solirubrobacterales	Solirubrobacteraceae	Parviterribacter	0.00376829
Namaqua	NNP2C	Bacteria	Bacteroidota	Bacteroidia	Cytophagales	Cyclobacteriaceae	Cesiribacter	0.00376821
Namaqua	NNP1D	Bacteria	Pseudomonadota	Alphaproteobacteria	Caulobacterales	Caulobacteraceae	PMMR1	0.00376512
Richtersveld	RNP2A	Bacteria	Firmicutes	Bacilli	Bacillales	Bacillaceae	Sediminibacillus	0.00375865
Richtersveld	RNP2D	Bacteria	Actinomycetota	MB-A2-108	MB-A2-108	MB-A2-108	MB-A2-108	0.00375738
Richtersveld	RNP2D	Bacteria	Bacteroidota	Bacteroidia	Cytophagales	Hymenobacteraceae	Adhaeribacter	0.00375738
Richtersveld	RNP1A	Bacteria	Pseudomonadota	Alphaproteobacteria	Sphingomonadales	Sphingomonadaceae	Ellin6055	0.0037568
Namaqua	NNP1C	Bacteria	Pseudomonadota	Gammaproteobacteria	Burkholderiales	Oxalobacteraceae		0.00375522
Richtersveld	RNP3B	Bacteria	Firmicutes	Bacilli	Alicyclobacillales	Alicyclobacillaceae	Tumebacillus	0.00374849
Richtersveld	RNP3B	Archaea	Crenarchaeota	Nitrososphaeria	Nitrososphaerales	Nitrososphaeraceae		0.00374849
Richtersveld	RNP2B	Bacteria	Gemmatimonadota	Longimicrobia	Longimicrobiales	Longimicrobiaceae	YC-ZSS-LKJ147	0.00374223
Richtersveld	RNP3A	Bacteria	Deinococcota	Deinococci	Deinococcales	Trueperaceae	Truepera	0.00374139
Namaqua	NNP2A	Bacteria	Actinomycetota	Thermoleophilia	Solirubrobacterales	Solirubrobacteraceae	Solirubrobacter	0.00374137
Richtersveld	RNP3D	Bacteria	Pseudomonadota	Alphaproteobacteria	Rhizobiales	Beijerinckiaceae		0.00373503
Richtersveld	RNP1A	Bacteria	Chloroflexi	Chloroflexia	Kallotenuales			0.00373125
Namaqua	NNP1C	Bacteria	Pseudomonadota	Gammaproteobacteria	Nitrosococcales	Nitrosococcaceae	SZB85	0.00372878
Namaqua	NNP1B	Bacteria	Pseudomonadota	Alphaproteobacteria	Tistrellales	Geminicoccaceae	Candidatus_Alysiosphaera	0.00372383
Namaqua	NNP2C	Bacteria	Pseudomonadota	Gammaproteobacteria	Oceanospirillales	Halomonadaceae	Halomonas	0.0037237
Namaqua	NNP1A	Bacteria	Armatimonadota	uncultured	uncultured	uncultured	uncultured	0.00372211
Richtersveld	RNP2C	Bacteria	Armatimonadota	Armatimonadia	Armatimonadales	Armatimonadales	Armatimonadales	0.00371582
Richtersveld	RNP2A	Bacteria	Acidobacteriota	Acidobacteriae	Bryobacterales	Bryobacteraceae	Bryobacter	0.00371469
Richtersveld	RNP1C	Bacteria	Pseudomonadota	Alphaproteobacteria	Tistrellales	Geminicoccaceae	Candidatus_Alysiosphaera	0.00371457
Richtersveld	RNP1C	Bacteria	Pseudomonadota	Gammaproteobacteria	Burkholderiales	Burkholderiaceae		0.00371457
Namaqua	NNP1D	Bacteria	Acidobacteriota	Blastocatellia	Blastocatellales	Blastocatellaceae	Aridibacter	0.00370975
Namaqua	NNP1D	Bacteria	Gemmatimonadota	Gemmatimonadetes	Gemmatimonadales	Gemmatimonadaceae	Gemmatimonas	0.00370975
Namaqua	NNP2C	Bacteria	Actinomycetota	Acidimicrobiia	uncultured	uncultured	uncultured	0.00370887
Namaqua	NNP3B	Archaea	Halobacterota	Halobacteria	Halobacterales	Haloferacaceae	Haloferacaceae	0.00370431
Richtersveld	RNP3D	Bacteria	Deinococcota	Deinococci	Deinococcales	Trueperaceae	Truepera	0.00370416
Richtersveld	RNP2D	Bacteria	Acidobacteriota	Blastocatellia	Pyrinomonadales	Pyrinomonadaceae	RB41	0.0037037
Namaqua	NNP2A	Bacteria	Chloroflexi	TK10	TK10	TK10	TK10	0.00370299
Namaqua	NNP1A	Bacteria	Acidobacteriota	Holophagae	Subgroup_7	Subgroup_7	Subgroup_7	0.00369763
Richtersveld	RNP2C	Bacteria	Pseudomonadota	Gammaproteobacteria	Burkholderiales	Comamonadaceae		0.00369471
Namaqua	NNP1B	Bacteria	Actinomycetota	Actinobacteria	Frankiales	Geodermatophilaceae	Blastococcus	0.00367758
Richtersveld	RNP3D	Bacteria	Pseudomonadota	Alphaproteobacteria	Rhizobiales	Beijerinckiaceae	Psychroglaciecola	0.00367329
Richtersveld	RNP3C	Bacteria	Pseudomonadota	Alphaproteobacteria	Acetobacterales	Acetobacteraceae	uncultured	0.00366601
Namaqua	NNP2B	Bacteria	Acidobacteriota	Vicinamibacteria	Vicinamibacterales	Vicinamibacteraceae	Vicinamibacteraceae	0.00365271
Namaqua	NNP1C	Bacteria	Pseudomonadota	Alphaproteobacteria	Tistrellales	Geminicoccaceae	Candidatus_Alysiosphaera	0.00364944
Namaqua	NNP1A	Bacteria	Actinomycetota	Actinobacteria	0319-7L14	0319-7L14	0319-7L14	0.00364865
Richtersveld	RNP1B	Bacteria	Planctomycetota	Phycisphaerae	Tepidisphaerales	WD2101_soil_group	WD2101_soil_group	0.0036474
Richtersveld	RNP1B	Bacteria	Gemmatimonadota	Longimicrobia	Longimicrobiales	Longimicrobiaceae	YC-ZSS-LKJ147	0.0036474
Richtersveld	RNP3A	Bacteria	Acidobacteriota	Blastocatellia	Blastocatellales	Blastocatellaceae	uncultured	0.00364607
Richtersveld	RNP3D	Bacteria	Actinomycetota	Thermoleophilia	Solirubrobacterales	Solirubrobacteraceae	Parviterribacter	0.00364242
Richtersveld	RNP3C	Bacteria	Pseudomonadota	Alphaproteobacteria	Rhodobacterales	Rhodobacteraceae	uncultured	0.00363441
Richtersveld	RNP2C	Bacteria	Pseudomonadota	Alphaproteobacteria	Rhodobacterales	Rhodobacteraceae	Rubellimicrobium	0.00363137
Namaqua	NNP3C	Bacteria	Actinomycetota	Thermoleophilia	Solirubrobacterales	Solirubrobacteraceae	Parviterribacter	0.00362918
Namaqua	NNP2A	Bacteria	Firmicutes	Bacilli	Alicyclobacillales	Alicyclobacillaceae	Tumebacillus	0.00362625
Namaqua	NNP1A	Bacteria	Actinomycetota	Acidimicrobiia	uncultured	uncultured	uncultured	0.00362416
Richtersveld	RNP2D	Bacteria	Armatimonadota	uncultured	uncultured	uncultured	uncultured	0.00362319
Richtersveld	RNP3A	Bacteria	Cyanobacteria	Cyanobacteriia	Cyanobacteriales	Coleofasciculaceae	Microcoleus_Es-Yyy1400	0.00362224
Namaqua	NNP2B	Bacteria	Verrucomicrobiota	Verrucomicrobiae	Chthoniobacterales	Chthoniobacteraceae	Chthoniobacter	0.00360948
Namaqua	NNP1B	Bacteria	Chloroflexi	Chloroflexia	Thermomicrobiales	AKYG1722	AKYG1722	0.00360819
Namaqua	NNP3C	Archaea	Halobacterota	Halobacteria	Halobacterales	Haloferacaceae	Halopelagius	0.00359324
Richtersveld	RNP1A	Bacteria	Pseudomonadota	Alphaproteobacteria	Caulobacterales	Caulobacteraceae	PMMR1	0.00357791
Richtersveld	RNP2B	Bacteria	Actinomycetota	Thermoleophilia	Solirubrobacterales	Solirubrobacteraceae		0.00357309
Namaqua	NNP2C	Bacteria	Actinomycetota	Actinobacteria	Frankiales	Geodermatophilaceae	Blastococcus	0.00356051
Namaqua	NNP3B	Bacteria	Actinomycetota	Acidimicrobiia	Microtrichales	uncultured	uncultured	0.00355679
Richtersveld	RNP2B	Bacteria						0.00355195
Richtersveld	RNP3D	Bacteria	Actinomycetota	Thermoleophilia	Solirubrobacterales	Solirubrobacteraceae		0.00354982
Richtersveld	RNP2C	Bacteria	Verrucomicrobiota	Verrucomicrobiae	Chthoniobacterales	Chthoniobacteraceae	Chthoniobacter	0.00354692
Namaqua	NNP3A	Archaea	Halobacterota	Halobacteria	Halobacterales	Haloferacaceae	uncultured	0.00354595
Namaqua	NNP1D	Bacteria	Abditibacteriota	Abditibacteria	Abditibacteriales	Abditibacteriaceae	Abditibacterium	0.00354364
Namaqua	NNP1D	Bacteria	Cyanobacteria	Cyanobacteriia	Cyanobacteriales	uncultured	uncultured	0.00354364
Richtersveld	RNP3B	Bacteria	Actinomycetota	Actinobacteria	Micrococcales	Cellulomonadaceae	Cellulomonas	0.00354309
Richtersveld	RNP1B	Bacteria	Actinomycetota	Thermoleophilia	Solirubrobacterales	Solirubrobacteraceae	Parviterribacter	0.00353603
Namaqua	NNP3B	Archaea	Halobacterota	Halobacteria	Halobacterales	Halomicrobiaceae	uncultured	0.00352401
Richtersveld	RNP3C	Bacteria	Actinomycetota	Thermoleophilia	Solirubrobacterales	Solirubrobacteraceae		0.003508
Namaqua	NNP3B	Bacteria	Actinomycetota	Actinobacteria	Nitriliruptorales	Nitriliruptoraceae	Nitriliruptoraceae	0.00349123
Richtersveld	RNP3D	Bacteria	Actinomycetota	Acidimicrobiia	Microtrichales	Ilumatobacteraceae	uncultured	0.00348808
Richtersveld	RNP3D	Bacteria	Actinomycetota	Actinobacteria	Micrococcales	Micrococcaceae		0.00348808
Richtersveld	RNP1B	Bacteria	Pseudomonadota	Alphaproteobacteria	Caulobacterales	Caulobacteraceae	PMMR1	0.00348034
Richtersveld	RNP1D	Bacteria	Pseudomonadota	Alphaproteobacteria	Rhizobiales	Beijerinckiaceae	Psychroglaciecola	0.00347618
Richtersveld	RNP1A	Archaea	Crenarchaeota	Nitrososphaeria	Nitrososphaerales	Nitrososphaeraceae	Nitrososphaeraceae	0.00347568
Richtersveld	RNP2B	Bacteria	Pseudomonadota	Alphaproteobacteria	Rhodobacterales	Rhodobacteraceae	Amaricoccus	0.00346738
Namaqua	NNP3D	Bacteria	Bacteroidota	Bacteroidia	Cytophagales	MWH-CFBk5	MWH-CFBk5	0.00346428
Richtersveld	RNP1A	Bacteria	Actinomycetota	Thermoleophilia	Solirubrobacterales	Solirubrobacteraceae	Conexibacter	0.00345013
Richtersveld	RNP1D	Bacteria	Acidobacteriota	Blastocatellia	Blastocatellales	Blastocatellaceae	uncultured	0.00344697
Richtersveld	RNP1C	Bacteria	Actinomycetota	Actinobacteria	Frankiales	Geodermatophilaceae	Modestobacter	0.00344575
Namaqua	NNP2D	Bacteria	Acidobacteriota	Blastocatellia	Pyrinomonadales	Pyrinomonadaceae	RB41	0.0034447
Namaqua	NNP2D	Bacteria	Cyanobacteria	Cyanobacteriia	Cyanobacteriales	uncultured	uncultured	0.0034447
Richtersveld	RNP2D	Bacteria	Chloroflexi	Ktedonobacteria	C0119	C0119	C0119	0.00343532
Namaqua	NNP2A	Bacteria	Actinomycetota	Acidimicrobiia	Microtrichales	Microtrichaceae	uncultured	0.00343438
Richtersveld	RNP3A	Bacteria	Bacteroidota	Bacteroidia	Chitinophagales	Chitinophagaceae	Cnuella	0.00343159
Namaqua	NNP2D	Bacteria	Bacteroidota	Bacteroidia	Cytophagales	Hymenobacteraceae	Adhaeribacter	0.00342262
Richtersveld	RNP3B	Bacteria	Chloroflexi	Chloroflexia	Chloroflexales	Roseiflexaceae	uncultured	0.00341472
Namaqua	NNP1C	Bacteria	Actinomycetota	Acidimicrobiia				0.00341143
Richtersveld	RNP2D	Bacteria	Acidobacteriota	Acidobacteriae	Bryobacterales	Bryobacteraceae	Bryobacter	0.00340848
Richtersveld	RNP3A	Bacteria	Pseudomonadota	Alphaproteobacteria	Rhodobacterales	Rhodobacteraceae	Amaricoccus	0.00340776
Namaqua	NNP1D	Bacteria	Chloroflexi	SHA-26	SHA-26	SHA-26	SHA-26	0.00340522
Richtersveld	RNP2B	Bacteria	Pseudomonadota	Alphaproteobacteria	Sphingomonadales	Sphingomonadaceae	Ellin6055	0.00340395
Richtersveld	RNP1A	Bacteria	Actinomycetota	Actinobacteria	0319-7L14	0319-7L14	0319-7L14	0.00339901
Richtersveld	RNP1C	Bacteria	Actinomycetota	Actinobacteria	0319-7L14	0319-7L14	0319-7L14	0.00339687
Namaqua	NNP1C	Bacteria	Firmicutes	Bacilli	Bacillales	Bacillaceae	Bacillus	0.00338499
Richtersveld	RNP3A	Bacteria	Bacteroidota	Bacteroidia	Cytophagales	Hymenobacteraceae	Adhaeribacter	0.00338393
Richtersveld	RNP2D	Bacteria	Pseudomonadota	Alphaproteobacteria	Sphingomonadales	Sphingomonadaceae	Ellin6055	0.00338164
Richtersveld	RNP3C	Bacteria	Chloroflexi	Anaerolineae	Ardenticatenales	Ardenticatenaceae	uncultured	0.00338158
Richtersveld	RNP3C	Bacteria	Chloroflexi	Ktedonobacteria	C0119	C0119	C0119	0.00338158
Richtersveld	RNP3B	Bacteria	Pseudomonadota	Gammaproteobacteria	Burkholderiales	TRA3-20	TRA3-20	0.00336337
Namaqua	NNP1A	Bacteria	Pseudomonadota	Alphaproteobacteria	Rhizobiales	Beijerinckiaceae	Psychroglaciecola	0.0033548
Namaqua	NNP1B	Bacteria	Pseudomonadota	Alphaproteobacteria	Azospirillales	Azospirillaceae	Skermanella	0.00335376
Namaqua	NNP2C	Bacteria	Planctomycetota	Planctomycetes	Isosphaerales	Isosphaeraceae	uncultured	0.00335282
Richtersveld	RNP3B	Bacteria	Bacteroidota	Bacteroidia	Chitinophagales	Chitinophagaceae	Chitinophagaceae	0.0033377
Richtersveld	RNP2C	Bacteria	Firmicutes	Bacilli	Bacillales	Planococcaceae		0.0033358
Namaqua	NNP3C	Bacteria	Bacteroidota	Bacteroidia	Flavobacteriales	Flavobacteriaceae	Antarcticibacterium	0.00332375
Namaqua	NNP1D	Bacteria	Pseudomonadota	Gammaproteobacteria	Nitrosococcales	Nitrosococcaceae	SZB85	0.00332217
Namaqua	NNP3C	Archaea	Halobacterota	Halobacteria	Halobacterales			0.00330579
Namaqua	NNP3C	Bacteria	Gemmatimonadota	S0134_terrestrial_group	S0134_terrestrial_group	S0134_terrestrial_group	S0134_terrestrial_group	0.00330579
Richtersveld	RNP2D	Bacteria	Planctomycetota	Phycisphaerae	Tepidisphaerales	WD2101_soil_group	WD2101_soil_group	0.00330113
Richtersveld	RNP2A	Bacteria	Pseudomonadota	Alphaproteobacteria	Rhodobacterales	Rhodobacteraceae	Rubellimicrobium	0.00329707
Richtersveld	RNP2A	Bacteria	Actinomycetota	Actinobacteria	Micrococcales	Microbacteriaceae	Leifsonia	0.00329707
Namaqua	NNP3C	Archaea	Halobacterota	Halobacteria	Halobacterales	Halomicrobiaceae	Natronomonas	0.00328782
Namaqua	NNP3D	Bacteria	Bacteroidota	Bacteroidia	Cytophagales	Cyclobacteriaceae	Cesiribacter	0.00328704
Namaqua	NNP2B	Bacteria	Armatimonadota	uncultured	uncultured	uncultured	uncultured	0.00328528
Namaqua	NNP1C	Bacteria	Nitrospirota	Nitrospiria	Nitrospirales	Nitrospiraceae	Nitrospira	0.00327921
Namaqua	NNP1D	Bacteria	Pseudomonadota	Gammaproteobacteria	Burkholderiales	TRA3-20	TRA3-20	0.0032668
Richtersveld	RNP2B	Bacteria	Chloroflexi	Gitt-GS-136	Gitt-GS-136	Gitt-GS-136	Gitt-GS-136	0.00325595
Richtersveld	RNP3C	Bacteria	Actinomycetota	Thermoleophilia	Solirubrobacterales	Solirubrobacteraceae	uncultured	0.00325517
Namaqua	NNP1C	Bacteria	Pseudomonadota	Alphaproteobacteria	Rhizobiales	Beijerinckiaceae	Psychroglaciecola	0.00325276
Namaqua	NNP1C	Bacteria	Pseudomonadota	Gammaproteobacteria	Burkholderiales	TRA3-20	TRA3-20	0.00325276
Namaqua	NNP1C	Bacteria	Cyanobacteria	Cyanobacteriia	Cyanobacteriales	uncultured	uncultured	0.00325276
Richtersveld	RNP2D	Bacteria	Planctomycetota	Planctomycetes	Gemmatales	Gemmataceae	uncultured	0.00324745
Namaqua	NNP2D	Bacteria	Firmicutes	Bacilli	Alicyclobacillales	Alicyclobacillaceae	Tumebacillus	0.00324596
Richtersveld	RNP3D	Bacteria	Pseudomonadota	Gammaproteobacteria	Burkholderiales	TRA3-20	TRA3-20	0.00324114
Namaqua	NNP3C	Archaea	Halobacterota	Halobacteria	Halobacterales	Halobacteriaceae	Halarchaeum	0.00323392
Namaqua	NNP2D	Bacteria	Abditibacteriota	Abditibacteria	Abditibacteriales	Abditibacteriaceae	Abditibacterium	0.00322388
Namaqua	NNP2A	Bacteria	Actinomycetota	Acidimicrobiia	Microtrichales	uncultured	uncultured	0.00322333
Namaqua	NNP1B	Bacteria	Actinomycetota	Actinobacteria	Euzebyales	Euzebyaceae	uncultured	0.00321499
Richtersveld	RNP1D	Bacteria	Actinomycetota	MB-A2-108	MB-A2-108	MB-A2-108	MB-A2-108	0.00321327
Richtersveld	RNP1D	Bacteria	Gemmatimonadota	Longimicrobia	Longimicrobiales	Longimicrobiaceae	YC-ZSS-LKJ147	0.00321327
Richtersveld	RNP1D	Bacteria	Pseudomonadota	Alphaproteobacteria	Caulobacterales	Caulobacteraceae	PMMR1	0.00321327
Namaqua	NNP1D	Bacteria	Actinomycetota	Actinobacteria	Micrococcales	Micrococcaceae	Arthrobacter	0.00321143
Richtersveld	RNP3D	Bacteria	Actinomycetota	Actinobacteria	Frankiales	Sporichthyaceae	uncultured	0.00321027
Richtersveld	RNP3D	Bacteria	Chloroflexi	Chloroflexia	Kallotenuales			0.00321027
Richtersveld	RNP2A	Bacteria	Chloroflexi	TK10	TK10	TK10	TK10	0.00320914
Richtersveld	RNP1C	Bacteria	Armatimonadota	uncultured	uncultured	uncultured	uncultured	0.00320137
Namaqua	NNP1C	Bacteria	Cyanobacteria	Cyanobacteriia	Thermosynechococcales	Thermosynechococcaceae	Loriellopsis_LF-B5	0.00319987
Namaqua	NNP1C	Bacteria	Bacteroidota	Bacteroidia	Cytophagales	Cytophagaceae	Rhodocytophaga	0.00319987
Namaqua	NNP3C	Bacteria	Actinomycetota	Actinobacteria	Kineosporiales	Kineosporiaceae	Quadrisphaera	0.00319799
Namaqua	NNP1B	Bacteria	Bacteroidota	Bacteroidia	Chitinophagales	Chitinophagaceae	uncultured	0.00319186
Richtersveld	RNP3B	Bacteria	Deinococcota	Deinococci	Deinococcales	Trueperaceae	Truepera	0.00318365
Namaqua	NNP1A	Bacteria	Gemmatimonadota	Longimicrobia	Longimicrobiales	Longimicrobiaceae	Longimicrobium	0.00318339
Richtersveld	RNP1A	Bacteria	Bacteroidota	Bacteroidia	Chitinophagales	Chitinophagaceae	Chitinophagaceae	0.00316901
Richtersveld	RNP2D	Bacteria	Chloroflexi	Dehalococcoidia	S085	S085	S085	0.00316694
Namaqua	NNP1A	Bacteria	Pseudomonadota	Alphaproteobacteria	Acetobacterales	Acetobacteraceae	Belnapia	0.0031589
Richtersveld	RNP1D	Bacteria	Gemmatimonadota	Gemmatimonadetes	Gemmatimonadales	Gemmatimonadaceae		0.00315485
Richtersveld	RNP1C	Bacteria	Actinomycetota	Actinobacteria	Micrococcales	Microbacteriaceae	Leifsonia	0.00315249
Richtersveld	RNP2B	Bacteria	Chloroflexi	Chloroflexia	Thermomicrobiales	AKYG1722	AKYG1722	0.00315024
Namaqua	NNP2A	Bacteria	Bacteroidota	Bacteroidia	Cytophagales	Hymenobacteraceae	Adhaeribacter	0.00314658
Richtersveld	RNP3A	Bacteria	Actinomycetota	Actinobacteria	Micrococcales	Micrococcaceae		0.00314563
Namaqua	NNP1B	Bacteria	Cyanobacteria	Cyanobacteriia	Cyanobacteriales	Chroococcidiopsaceae	uncultured	0.0031456
Namaqua	NNP1B	Bacteria	Chloroflexi	SHA-26	SHA-26	SHA-26	SHA-26	0.0031456
Namaqua	NNP3C	Bacteria	Pseudomonadota	Alphaproteobacteria	Rhizobiales	Beijerinckiaceae	uncultured	0.00314409
Namaqua	NNP3C	Archaea	Halobacterota	Halobacteria	Halobacterales	Halomicrobiaceae	Halomicrobium	0.00314409
Richtersveld	RNP2A	Bacteria	Pseudomonadota	Alphaproteobacteria	Caulobacterales	Caulobacteraceae	PMMR1	0.0031432
Richtersveld	RNP2A	Bacteria	Chloroflexi	JG30-KF-CM66	JG30-KF-CM66	JG30-KF-CM66	JG30-KF-CM66	0.0031432
Richtersveld	RNP2D	Bacteria	Chloroflexi	Gitt-GS-136	Gitt-GS-136	Gitt-GS-136	Gitt-GS-136	0.0031401
Namaqua	NNP2D	Bacteria	Gemmatimonadota	Gemmatimonadetes	Gemmatimonadales	Gemmatimonadaceae	Gemmatimonas	0.00313556
Namaqua	NNP1D	Bacteria	Deinococcota	Deinococci	Deinococcales	Trueperaceae	Truepera	0.00312837
Namaqua	NNP1B	Bacteria	Cyanobacteria	Cyanobacteriia	Thermosynechococcales	Thermosynechococcaceae	Loriellopsis_LF-B5	0.00312247
Richtersveld	RNP2D	Bacteria	Actinomycetota	Actinobacteria	Frankiales	Geodermatophilaceae		0.00311326
Namaqua	NNP2B	Bacteria	Cyanobacteria	Cyanobacteriia	Cyanobacteriales	Xenococcaceae	Pleurocapsa_PCC-7319	0.00311237
Namaqua	NNP1A	Bacteria	Cyanobacteria	Cyanobacteriia	Cyanobacteriales	Chroococcidiopsaceae	Aliterella	0.00310992
Richtersveld	RNP3B	Bacteria	Abditibacteriota	Abditibacteria	Abditibacteriales	Abditibacteriaceae	Abditibacterium	0.00310663
Richtersveld	RNP1C	Bacteria	Deinococcota	Deinococci	Deinococcales	Deinococcaceae	Deinococcus	0.00310362
Richtersveld	RNP1C	Bacteria	Chloroflexi	KD4-96	KD4-96	KD4-96	KD4-96	0.00310362
Namaqua	NNP1D	Bacteria	Actinomycetota	Actinobacteria	Pseudonocardiales	Pseudonocardiaceae	Crossiella	0.00310069
Namaqua	NNP1B	Bacteria	Acidobacteriota	Blastocatellia	Blastocatellales	Blastocatellaceae	Aridibacter	0.00309934
Richtersveld	RNP3C	Bacteria	Pseudomonadota	Gammaproteobacteria	Burkholderiales	TRA3-20	TRA3-20	0.00309715
Namaqua	NNP1C	Bacteria	Actinomycetota	Actinobacteria	Micrococcales	Cellulomonadaceae	Cellulomonas	0.00309409
Richtersveld	RNP1A	Bacteria						0.00309234
Richtersveld	RNP1B	Bacteria	Gemmatimonadota	Gemmatimonadetes	Gemmatimonadales	Gemmatimonadaceae		0.00309054
Namaqua	NNP2A	Bacteria	Pseudomonadota	Alphaproteobacteria	Rhizobiales	Devosiaceae	Devosia	0.00308903
Namaqua	NNP2C	Bacteria	Bacteroidota	Bacteroidia	Cytophagales	Hymenobacteraceae	Adhaeribacter	0.00308578
Namaqua	NNP1A	Bacteria	Chloroflexi	Ktedonobacteria	C0119	C0119	C0119	0.00308544
Richtersveld	RNP3B	Bacteria	Acidobacteriota	Blastocatellia	Blastocatellales	Blastocatellaceae	Blastocatella	0.00308095
Namaqua	NNP2A	Bacteria	Abditibacteriota	Abditibacteria	Abditibacteriales	Abditibacteriaceae	Abditibacterium	0.00306984
Richtersveld	RNP1D	Bacteria	Pseudomonadota	Alphaproteobacteria	Sphingomonadales	Sphingomonadaceae	Ellin6055	0.00306722
Richtersveld	RNP3C	Bacteria	Pseudomonadota	Alphaproteobacteria	Acetobacterales	Acetobacteraceae	Craurococcus-Caldovatus	0.00306555
Namaqua	NNP3B	Bacteria	Actinomycetota	Actinobacteria	Micrococcales	Micrococcaceae	Kocuria	0.00306507
Richtersveld	RNP1B	Bacteria	Actinomycetota	Actinobacteria	Frankiales	Geodermatophilaceae	Modestobacter	0.0030627
Richtersveld	RNP1B	Bacteria	Acidobacteriota	Holophagae	Subgroup_7	Subgroup_7	Subgroup_7	0.0030627
Namaqua	NNP1A	Bacteria	Actinomycetota	Actinobacteria	Euzebyales	Euzebyaceae	uncultured	0.00306095
Richtersveld	RNP3B	Bacteria	Pseudomonadota	Alphaproteobacteria	Acetobacterales	Acetobacteraceae	uncultured	0.00305528
Richtersveld	RNP3A	Bacteria	Chloroflexi	Ktedonobacteria	C0119	C0119	C0119	0.00305031
Richtersveld	RNP1A	Bacteria	Actinomycetota	Actinobacteria	Micrococcales	Cellulomonadaceae	Cellulomonas	0.00304122
Namaqua	NNP1C	Bacteria	Bacteroidota	Bacteroidia	Chitinophagales	Chitinophagaceae	Ferruginibacter	0.0030412
Richtersveld	RNP1D	Bacteria	Actinomycetota	Actinobacteria	Frankiales	Geodermatophilaceae	Modestobacter	0.003038
Namaqua	NNP3A	Bacteria	Actinomycetota	Actinobacteria	Euzebyales	Euzebyaceae	uncultured	0.00303635
Namaqua	NNP3C	Bacteria	Pseudomonadota	Alphaproteobacteria	Rhizobiales	Beijerinckiaceae		0.00303629
Richtersveld	RNP1B	Bacteria	Chloroflexi	Chloroflexia	Thermomicrobiales	AKYG1722	AKYG1722	0.00303486
Richtersveld	RNP3B	Bacteria	Pseudomonadota	Alphaproteobacteria	Sphingomonadales	Sphingomonadaceae	Ellin6055	0.0030296
Namaqua	NNP2B	Bacteria	Pseudomonadota	Alphaproteobacteria	Sphingomonadales	Sphingomonadaceae	Ellin6055	0.00302591
Namaqua	NNP2B	Archaea	Crenarchaeota	Nitrososphaeria	Nitrososphaerales	Nitrososphaeraceae	Nitrososphaeraceae	0.00302591
Richtersveld	RNP2B	Bacteria	Chloroflexi					0.00302338
Namaqua	NNP3A	Bacteria	Desulfobacterota	Desulfuromonadia	Bradymonadales	Bradymonadales	Bradymonadales	0.00301512
Richtersveld	RNP1D	Bacteria	Actinomycetota	Thermoleophilia	Solirubrobacterales	Solirubrobacteraceae	Conexibacter	0.00300879
Richtersveld	RNP1D	Bacteria	Chloroflexi	Chloroflexia	Thermomicrobiales	AKYG1722	AKYG1722	0.00300879
Namaqua	NNP1B	Bacteria	Myxococcota	bacteriap25	bacteriap25	bacteriap25	bacteriap25	0.00300682
Richtersveld	RNP1C	Bacteria	Bacteroidota	Bacteroidia	Chitinophagales	Chitinophagaceae	uncultured	0.00300587
Richtersveld	RNP3B	Bacteria	Pseudomonadota	Alphaproteobacteria	Sphingomonadales	Sphingomonadaceae	Sphingoaurantiacus	0.00300393
Namaqua	NNP2D	Bacteria	Pseudomonadota	Alphaproteobacteria	Sphingomonadales	Sphingomonadaceae	Ellin6055	0.00300307
Richtersveld	RNP2B	Bacteria	Pseudomonadota	Alphaproteobacteria	Rhizobiales	Beijerinckiaceae		0.00300224
Richtersveld	RNP2C	Bacteria	Chloroflexi	Chloroflexia	Thermomicrobiales	AKYG1722	AKYG1722	0.00299799
Namaqua	NNP3A	Archaea	Halobacterota	Halobacteria	Halobacterales	Haloferacaceae	Halobaculum	0.00299388
Richtersveld	RNP1A	Bacteria	Chloroflexi	KD4-96	KD4-96	KD4-96	KD4-96	0.00299011
Namaqua	NNP1B	Bacteria	Bacteroidota	Bacteroidia	Cytophagales	Cytophagaceae	Rhodocytophaga	0.00298369
Richtersveld	RNP1C	Bacteria	Actinomycetota	Actinobacteria	Micrococcales	Micrococcaceae	Arthrobacter	0.00298143
Namaqua	NNP2D	Bacteria	Verrucomicrobiota	Verrucomicrobiae	Chthoniobacterales	Chthoniobacteraceae	Chthoniobacter	0.00298099
Richtersveld	RNP1D	Bacteria						0.00297958
Richtersveld	RNP1B	Bacteria	Pseudomonadota	Alphaproteobacteria	Azospirillales	Azospirillaceae	Skermanella	0.00297917
Richtersveld	RNP3B	Bacteria	Pseudomonadota	Alphaproteobacteria	Rhizobiales	Beijerinckiaceae	Psychroglaciecola	0.00297825
Richtersveld	RNP2C	Bacteria	Acidobacteriota	Vicinamibacteria	Vicinamibacterales	uncultured	uncultured	0.00297688
Namaqua	NNP3D	Archaea	Halobacterota	Halobacteria	Halobacterales	Halomicrobiaceae		0.00296478
Namaqua	NNP1D	Bacteria	Pseudomonadota	Gammaproteobacteria	Burkholderiales	Comamonadaceae		0.00296227
Namaqua	NNP2B	Bacteria	Actinomycetota	Thermoleophilia	Solirubrobacterales	Solirubrobacteraceae	Conexibacter	0.00296107
Richtersveld	RNP2B	Bacteria	Pseudomonadota	Gammaproteobacteria	Burkholderiales	Burkholderiaceae	Lautropia	0.00295996
Richtersveld	RNP3B	Bacteria	Actinomycetota	Thermoleophilia	Solirubrobacterales	Solirubrobacteraceae	Conexibacter	0.00295258
Richtersveld	RNP3B	Bacteria	Pseudomonadota	Alphaproteobacteria	Rhizobiales	Beijerinckiaceae		0.00295258
Richtersveld	RNP3C	Bacteria	Actinomycetota	Thermoleophilia	Solirubrobacterales	Solirubrobacteraceae	Parviterribacter	0.00293913
Namaqua	NNP1A	Bacteria	Actinomycetota	Actinobacteria	Pseudonocardiales	Pseudonocardiaceae	Actinomycetospora	0.00293851
Namaqua	NNP2C	Bacteria	Actinomycetota	Thermoleophilia	Solirubrobacterales	Solirubrobacteraceae		0.00293742
Richtersveld	RNP1C	Bacteria	Chloroflexi	Chloroflexia	Kallotenuales			0.00293255
Richtersveld	RNP2D	Bacteria	Pseudomonadota	Alphaproteobacteria	Sphingomonadales	Sphingomonadaceae	Sphingomonas	0.00292539
Richtersveld	RNP1B	Bacteria	Acidobacteriota	Blastocatellia	Blastocatellales	Blastocatellaceae	Blastocatella	0.00292349
Namaqua	NNP2B	Bacteria	Bacteroidota	Bacteroidia	Chitinophagales	Chitinophagaceae		0.00291785
Richtersveld	RNP2B	Bacteria	Chloroflexi	Ktedonobacteria	C0119	C0119	C0119	0.00291767
Namaqua	NNP3D	Bacteria	Pseudomonadota	Gammaproteobacteria	Cellvibrionales	Cellvibrionaceae	Cellvibrionaceae	0.00291644
Namaqua	NNP1B	Bacteria	Chloroflexi	Chloroflexia	Kallotenuales			0.00291431
Richtersveld	RNP2C	Bacteria	Actinomycetota	Thermoleophilia	Solirubrobacterales	Solirubrobacteraceae		0.00291354
Namaqua	NNP1C	Bacteria	Pseudomonadota	Alphaproteobacteria	Rhizobiales	Beijerinckiaceae		0.00290898
Richtersveld	RNP3D	Bacteria	Pseudomonadota	Alphaproteobacteria	Rhodobacterales	Rhodobacteraceae	Amaricoccus	0.00290159
Namaqua	NNP3D	Archaea	Halobacterota	Halobacteria	Halobacterales	Halomicrobiaceae	uncultured	0.00290033
Namaqua	NNP2A	Bacteria	Acidobacteriota	Vicinamibacteria	Vicinamibacterales	uncultured	uncultured	0.00289716
Richtersveld	RNP1B	Bacteria	Acidobacteriota	Vicinamibacteria	Vicinamibacterales	Vicinamibacteraceae	Vicinamibacteraceae	0.00289565
Namaqua	NNP1B	Bacteria	Chloroflexi	Chloroflexia	Kallotenuales	Kallotenuaceae	Kallotenue	0.00289118
Namaqua	NNP1A	Bacteria	Pseudomonadota	Gammaproteobacteria	Burkholderiales	TRA3-20	TRA3-20	0.00288954
Namaqua	NNP3A	Bacteria	Bacteroidota	Bacteroidia	Chitinophagales	Saprospiraceae	uncultured	0.00288772
Richtersveld	RNP3A	Bacteria	Chloroflexi	Chloroflexia	Thermobaculales	Thermobaculaceae	Thermobaculum	0.00288349
Namaqua	NNP1D	Bacteria	Cyanobacteria	Cyanobacteriia	Cyanobacteriales	Chroococcidiopsaceae	Aliterella	0.00287921
Namaqua	NNP2A	Bacteria	Acidobacteriota	Blastocatellia	Blastocatellales	Blastocatellaceae	Aridibacter	0.00287797
Namaqua	NNP2A	Bacteria	Chloroflexi	Gitt-GS-136	Gitt-GS-136	Gitt-GS-136	Gitt-GS-136	0.00287797
Namaqua	NNP1B	Bacteria	Cyanobacteria	Cyanobacteriia	Cyanobacteriales	Chroococcidiopsaceae	Crinalium_SAG_22.89	0.00286805
Namaqua	NNP3A	Archaea	Halobacterota	Halobacteria	Halobacterales	Halobacteriaceae	Halobacteriaceae	0.00286649
Richtersveld	RNP1A	Bacteria	Pseudomonadota	Alphaproteobacteria	Tistrellales	Geminicoccaceae	Candidatus_Alysiosphaera	0.00286233
Richtersveld	RNP2A	Bacteria	Armatimonadota	Armatimonadia	Armatimonadales	Armatimonadales	Armatimonadales	0.00285746
Richtersveld	RNP2A	Bacteria	Actinomycetota	Thermoleophilia	Solirubrobacterales	Solirubrobacteraceae		0.00285746
Namaqua	NNP2D	Bacteria	Actinomycetota	Acidimicrobiia				0.0028485
Namaqua	NNP1B	Bacteria	Bacteroidota	Bacteroidia	Cytophagales	Hymenobacteraceae	Pontibacter	0.00284492
Richtersveld	RNP3B	Bacteria	Verrucomicrobiota	Verrucomicrobiae	Chthoniobacterales	Chthoniobacteraceae	Chthoniobacter	0.00282421
Namaqua	NNP1B	Bacteria	Actinomycetota	Actinobacteria	Frankiales	uncultured	uncultured	0.00282179
Namaqua	NNP1B	Bacteria	Chloroflexi	Dehalococcoidia	S085	S085	S085	0.00282179
Namaqua	NNP1B	Bacteria	Planctomycetota	Planctomycetes	Gemmatales	Gemmataceae	uncultured	0.00282179
Namaqua	NNP1A	Bacteria	Chloroflexi	SHA-26	SHA-26	SHA-26	SHA-26	0.00281607
Richtersveld	RNP2A	Bacteria	Bacteroidota	Bacteroidia	Cytophagales	Cytophagaceae	Rhodocytophaga	0.0028135
Richtersveld	RNP2A	Bacteria	Planctomycetota	Phycisphaerae	Tepidisphaerales	WD2101_soil_group	WD2101_soil_group	0.0028135
Richtersveld	RNP2B	Bacteria	Pseudomonadota	Alphaproteobacteria	Acetobacterales	Acetobacteraceae	Craurococcus-Caldovatus	0.00281196
Richtersveld	RNP3B	Bacteria	Actinomycetota	Actinobacteria	Micrococcales	Micrococcaceae	Arthrobacter	0.00279853
Richtersveld	RNP2A	Bacteria	Pseudomonadota	Alphaproteobacteria	Acetobacterales	Acetobacteraceae		0.00279152
Richtersveld	RNP2D	Bacteria						0.0027912
Richtersveld	RNP2C	Bacteria	Pseudomonadota	Gammaproteobacteria	Burkholderiales	Oxalobacteraceae		0.00278687
Namaqua	NNP2A	Bacteria	Acidobacteriota	Thermoanaerobaculia	Thermoanaerobaculales	Thermoanaerobaculaceae	Subgroup_10	0.00278204
Namaqua	NNP3A	Bacteria	Firmicutes	Bacilli	Bacillales	Bacillaceae	Bacillus	0.00278155
Namaqua	NNP1C	Bacteria	Deinococcota	Deinococci	Deinococcales	Deinococcaceae	Deinococcus	0.00277675
Namaqua	NNP1C	Bacteria	Bacteroidota	Bacteroidia	Cytophagales	Spirosomaceae	Spirosoma	0.00277675
Richtersveld	RNP1D	Bacteria	Bacteroidota	Bacteroidia	Cytophagales	Cytophagaceae	Rhodocytophaga	0.0027751
Namaqua	NNP1A	Bacteria	Pseudomonadota	Alphaproteobacteria	Caulobacterales	Caulobacteraceae	PMMR1	0.0027671
Richtersveld	RNP2C	Bacteria	Actinomycetota	Actinobacteria	Frankiales	Geodermatophilaceae		0.00276576
Richtersveld	RNP2D	Bacteria	Pseudomonadota	Alphaproteobacteria	Acetobacterales	Acetobacteraceae	Craurococcus-Caldovatus	0.00276436
Namaqua	NNP2A	Bacteria	Actinomycetota	Actinobacteria	Micrococcales	Promicromonosporaceae		0.00276285
Richtersveld	RNP3C	Bacteria	Bacteroidota	Bacteroidia	Chitinophagales	Chitinophagaceae		0.00274951
Richtersveld	RNP3B	Bacteria	Chloroflexi	Chloroflexia	Thermobaculales	Thermobaculaceae	Thermobaculum	0.00274718
Richtersveld	RNP1D	Bacteria	Planctomycetota	Phycisphaerae	Tepidisphaerales	WD2101_soil_group	WD2101_soil_group	0.00274589
Namaqua	NNP2D	Bacteria	Armatimonadota	Armatimonadia	Armatimonadales	Armatimonadales	Armatimonadales	0.00273809
Richtersveld	RNP1C	Bacteria	Chloroflexi	Chloroflexia	Chloroflexales	Roseiflexaceae	uncultured	0.00273705
Richtersveld	RNP1A	Bacteria	Actinomycetota	Actinobacteria	Micrococcales	Microbacteriaceae	Leifsonia	0.00273454
Namaqua	NNP1C	Bacteria	Cyanobacteria	Cyanobacteriia	Cyanobacteriales	Chroococcidiopsaceae	Aliterella	0.00272386
Namaqua	NNP1D	Bacteria	Actinomycetota	Thermoleophilia	Solirubrobacterales	Solirubrobacteraceae	Conexibacter	0.0027131
Namaqua	NNP1D	Bacteria	Bacteroidota	Bacteroidia	Cytophagales	Cytophagaceae	Rhodocytophaga	0.0027131
Richtersveld	RNP2D	Bacteria	Pseudomonadota	Alphaproteobacteria	Azospirillales	Azospirillaceae	Skermanella	0.00271068
Richtersveld	RNP1A	Bacteria	Actinomycetota	Thermoleophilia	Solirubrobacterales	Solirubrobacteraceae	Parviterribacter	0.00270899
Namaqua	NNP2B	Bacteria	Pseudomonadota	Alphaproteobacteria	Azospirillales	Azospirillaceae	Skermanella	0.00270171
Richtersveld	RNP3B	Bacteria	Actinomycetota	Actinobacteria	Frankiales			0.00269583
Richtersveld	RNP3B	Bacteria	Pseudomonadota	Alphaproteobacteria	Tistrellales	Geminicoccaceae	Candidatus_Alysiosphaera	0.00269583
Namaqua	NNP2D	Bacteria	Actinomycetota	Actinobacteria	Euzebyales	Euzebyaceae	uncultured	0.00269393
Namaqua	NNP1A	Bacteria	Pseudomonadota	Alphaproteobacteria	Acetobacterales	Acetobacteraceae	Roseomonas	0.00269364
Namaqua	NNP1A	Bacteria	Bacteroidota	Bacteroidia	Cytophagales	Spirosomaceae	Nibrella	0.00269364
Richtersveld	RNP3C	Bacteria	Pseudomonadota	Alphaproteobacteria	Tistrellales	Geminicoccaceae	Candidatus_Alysiosphaera	0.0026863
Richtersveld	RNP3D	Bacteria	Pseudomonadota	Gammaproteobacteria	Burkholderiales	Burkholderiaceae	Lautropia	0.00268552
Richtersveld	RNP2D	Bacteria	Actinomycetota	Acidimicrobiia	Microtrichales	Microtrichaceae	uncultured	0.00268384
Richtersveld	RNP1B	Bacteria	Chloroflexi	Chloroflexia	Kallotenuales			0.0026729
Richtersveld	RNP3B	Bacteria	Actinomycetota	Actinobacteria	Micrococcales	Micrococcaceae	Kocuria	0.00267016
Namaqua	NNP2A	Bacteria	Chloroflexi	Dehalococcoidia	S085	S085	S085	0.00266692
Richtersveld	RNP2A	Bacteria	Actinomycetota	Actinobacteria	Frankiales			0.00265963
Richtersveld	RNP1D	Bacteria	Chloroflexi	SHA-26	SHA-26	SHA-26	SHA-26	0.00265825
Namaqua	NNP1D	Bacteria	Pseudomonadota	Alphaproteobacteria	Tistrellales	Geminicoccaceae	Candidatus_Alysiosphaera	0.00265773
Richtersveld	RNP3D	Bacteria	Bacteroidota	Bacteroidia	Chitinophagales	Chitinophagaceae		0.00265465
Richtersveld	RNP1B	Bacteria	Chloroflexi	Chloroflexia	Chloroflexales	Roseiflexaceae	uncultured	0.00264506
Richtersveld	RNP3B	Bacteria	Pseudomonadota	Alphaproteobacteria	Acetobacterales	Acetobacteraceae	Roseomonas	0.00264448
Richtersveld	RNP3B	Bacteria	Pseudomonadota	Gammaproteobacteria	Burkholderiales	Comamonadaceae		0.00264448
Richtersveld	RNP1C	Bacteria	Chloroflexi	Chloroflexia	Thermobaculales	Thermobaculaceae	Thermobaculum	0.0026393
Richtersveld	RNP1C	Bacteria	Planctomycetota	Phycisphaerae	Tepidisphaerales	WD2101_soil_group	WD2101_soil_group	0.0026393
Namaqua	NNP2C	Bacteria	Firmicutes	Bacilli	Bacillales	Bacillaceae	Oceanobacillus	0.00262588
Namaqua	NNP3B	Bacteria	Planctomycetota	Planctomycetes	Pirellulales	Pirellulaceae	Rhodopirellula	0.00262252
Namaqua	NNP1A	Bacteria	Pseudomonadota	Alphaproteobacteria	Elsterales	uncultured	uncultured	0.00262017
Namaqua	NNP2A	Bacteria	Actinomycetota	Acidimicrobiia	IMCC26256	IMCC26256	IMCC26256	0.00260936
Richtersveld	RNP1A	Bacteria	Acidobacteriota	Blastocatellia	Blastocatellales	Blastocatellaceae	Blastocatella	0.00260676
Richtersveld	RNP2D	Bacteria	Gemmatimonadota	Gemmatimonadetes	Gemmatimonadales	Gemmatimonadaceae	Roseisolibacter	0.00260333
Richtersveld	RNP1D	Bacteria	Actinomycetota	Actinobacteria	Micrococcales	Micrococcaceae	Arthrobacter	0.00259983
Richtersveld	RNP3A	Bacteria	Actinomycetota	Acidimicrobiia	Microtrichales	Ilumatobacteraceae	uncultured	0.00259753
Richtersveld	RNP2C	Bacteria	Chloroflexi	Chloroflexia	Thermobaculales	Thermobaculaceae	Thermobaculum	0.00259685
Richtersveld	RNP2C	Bacteria	Gemmatimonadota	Longimicrobia	Longimicrobiales	Longimicrobiaceae	YC-ZSS-LKJ147	0.00259685
Richtersveld	RNP3D	Bacteria	Cyanobacteria	Cyanobacteriia	Leptolyngbyales	Leptolyngbyaceae	Leptolyngbya_Es-Yyy1000	0.00259291
Namaqua	NNP1B	Bacteria	Actinomycetota	Actinobacteria	Micrococcales	Micrococcaceae	Arthrobacter	0.00259049
Richtersveld	RNP1C	Bacteria	Actinomycetota	Thermoleophilia	Solirubrobacterales	Solirubrobacteraceae	Parviterribacter	0.00259042
Namaqua	NNP3C	Bacteria	Gemmatimonadota	Longimicrobia	Longimicrobiales	Longimicrobiaceae	Longimicrobium	0.00258714
Richtersveld	RNP1A	Bacteria	Bacteroidota	Bacteroidia	Cytophagales	Cytophagaceae	Rhodocytophaga	0.00258121
Richtersveld	RNP2C	Bacteria	Pseudomonadota	Alphaproteobacteria	Acetobacterales	Acetobacteraceae	uncultured	0.00257574
Namaqua	NNP1A	Bacteria	Pseudomonadota	Alphaproteobacteria	Acetobacterales	Acetobacteraceae	uncultured	0.0025712
Namaqua	NNP3C	Archaea	Halobacterota	Halobacteria	Halobacterales	Haloferacaceae	uncultured	0.00256917
Namaqua	NNP1C	Bacteria	Myxococcota	Polyangia	Polyangiales	Polyangiaceae	uncultured	0.00256519
Namaqua	NNP1C	Bacteria	Gemmatimonadota	Gemmatimonadetes	Gemmatimonadales	Gemmatimonadaceae	Gemmatimonas	0.00256519
Richtersveld	RNP1B	Bacteria	Actinomycetota	Thermoleophilia	Solirubrobacterales	Solirubrobacteraceae	Conexibacter	0.00256153
Richtersveld	RNP1B	Bacteria	Firmicutes	Bacilli	Alicyclobacillales	Alicyclobacillaceae	Tumebacillus	0.00256153
Namaqua	NNP2D	Bacteria	Actinomycetota	Actinobacteria	Propionibacteriales	Nocardioidaceae	Nocardioides	0.00256144
Namaqua	NNP2D	Bacteria	Bacteroidota	Bacteroidia	Cytophagales	Cytophagaceae	Rhodocytophaga	0.00256144
Richtersveld	RNP3C	Bacteria	Actinomycetota	Actinobacteria	Micrococcales	Microbacteriaceae	Leifsonia	0.00255989
Namaqua	NNP2A	Bacteria	Cyanobacteria	Cyanobacteriia	Cyanobacteriales	Coleofasciculaceae	Microcoleus_PCC-7113	0.0025518
Richtersveld	RNP2A	Bacteria	Planctomycetota	Planctomycetes	Isosphaerales	Isosphaeraceae	uncultured	0.00254973
Richtersveld	RNP2A	Bacteria	Pseudomonadota	Alphaproteobacteria	Sphingomonadales	Sphingomonadaceae	Sphingomonas	0.00254973
Namaqua	NNP1D	Bacteria	Chloroflexi	Chloroflexia	Thermomicrobiales	AKYG1722	AKYG1722	0.00254699
Namaqua	NNP1A	Bacteria	Actinomycetota	Thermoleophilia	Gaiellales	uncultured	uncultured	0.00254671
Namaqua	NNP3D	Bacteria	Desulfobacterota	Desulfuromonadia	Bradymonadales	Bradymonadales	Bradymonadales	0.00254584
Namaqua	NNP1C	Bacteria	Cyanobacteria	Cyanobacteriia	Cyanobacteriales	Coleofasciculaceae	Wilmottia_Ant-Ph58	0.00253874
Namaqua	NNP2B	Bacteria	Acidobacteriota	Blastocatellia	Blastocatellales	Blastocatellaceae	Aridibacter	0.0025288
Richtersveld	RNP3C	Bacteria	Acidobacteriota	Vicinamibacteria	Vicinamibacterales	uncultured	uncultured	0.00252829
Richtersveld	RNP2A	Bacteria	Acidobacteriota	Vicinamibacteria	Vicinamibacterales	uncultured	uncultured	0.00252775
Namaqua	NNP3B	Bacteria	Bacteroidota	Bacteroidia	Cytophagales	Cyclobacteriaceae	Cesiribacter	0.00252418
Richtersveld	RNP1C	Bacteria	Pseudomonadota	Alphaproteobacteria	Rhodobacterales	Rhodobacteraceae	Amaricoccus	0.00251711
Richtersveld	RNP1C	Bacteria	Actinomycetota	Acidimicrobiia				0.00251711
Richtersveld	RNP2B	Bacteria	Cyanobacteria	Cyanobacteriia	Cyanobacteriales	Coleofasciculaceae	uncultured	0.00251596
Richtersveld	RNP2B	Bacteria	Planctomycetota	Phycisphaerae	Tepidisphaerales	WD2101_soil_group	WD2101_soil_group	0.00251596
Namaqua	NNP1C	Bacteria	Acidobacteriota	Blastocatellia	Blastocatellales	Blastocatellaceae	Aridibacter	0.0025123
Namaqua	NNP1C	Bacteria	Actinomycetota	Actinobacteria	Pseudonocardiales	Pseudonocardiaceae	Crossiella	0.0025123
Namaqua	NNP2B	Bacteria	Planctomycetota	Phycisphaerae	Tepidisphaerales	WD2101_soil_group	WD2101_soil_group	0.00250719
Namaqua	NNP3C	Bacteria	Planctomycetota	Phycisphaerae	Tepidisphaerales	Tepidisphaerales	Tepidisphaerales	0.00249731
Richtersveld	RNP3C	Bacteria	Acidobacteriota	Vicinamibacteria	Vicinamibacterales	Vicinamibacteraceae	Vicinamibacteraceae	0.00249668
Richtersveld	RNP1C	Bacteria	Actinomycetota	Actinobacteria	Frankiales			0.00249267
Namaqua	NNP1D	Bacteria	Actinomycetota	Acidimicrobiia				0.00249163
Richtersveld	RNP2C	Bacteria	Actinomycetota	Thermoleophilia	Solirubrobacterales	Solirubrobacteraceae	Parviterribacter	0.00249129
Richtersveld	RNP3B	Bacteria	Actinomycetota	Acidimicrobiia	Microtrichales	Microtrichaceae	uncultured	0.00249044
Namaqua	NNP1C	Bacteria	Actinomycetota	Actinobacteria	Micrococcales	Microbacteriaceae		0.00248585
Namaqua	NNP3A	Bacteria	Firmicutes	Bacilli	Alicyclobacillales	Alicyclobacillaceae	Tumebacillus	0.00248429
Richtersveld	RNP1D	Bacteria	Pseudomonadota	Gammaproteobacteria	Nitrosococcales	Nitrosococcaceae	SZB85	0.00248298
Namaqua	NNP3C	Bacteria	Bacteroidota	Bacteroidia	Cytophagales			0.00247934
Richtersveld	RNP1A	Bacteria	Actinomycetota	Actinobacteria	Frankiales	Sporichthyaceae	uncultured	0.00247898
Richtersveld	RNP1C	Bacteria	Abditibacteriota	Abditibacteria	Abditibacteriales	Abditibacteriaceae	Abditibacterium	0.00246823
Namaqua	NNP2C	Bacteria	Firmicutes	Bacilli	Paenibacillales	Paenibacillaceae	Ammoniphilus	0.00246269
Namaqua	NNP1C	Bacteria	Myxococcota	bacteriap25	bacteriap25	bacteriap25	bacteriap25	0.00245941
Namaqua	NNP1C	Bacteria	Pseudomonadota	Alphaproteobacteria	Elsterales	uncultured	uncultured	0.00245941
Richtersveld	RNP1D	Bacteria	Acidobacteriota	Vicinamibacteria	Vicinamibacterales	uncultured	uncultured	0.00245377
Richtersveld	RNP1A	Bacteria	Chloroflexi	Chloroflexia	Thermomicrobiales	AKYG1722	AKYG1722	0.00245342
Namaqua	NNP2D	Bacteria	Chloroflexi	JG30-KF-CM66	JG30-KF-CM66	JG30-KF-CM66	JG30-KF-CM66	0.00245103
Richtersveld	RNP1B	Bacteria	Bacteroidota	Bacteroidia	Chitinophagales	Chitinophagaceae	Chitinophagaceae	0.00245016
Richtersveld	RNP1B	Bacteria	Pseudomonadota	Alphaproteobacteria	Rhizobiales	Rhizobiales	Rhizobiales	0.00245016
Namaqua	NNP3D	Archaea	Halobacterota	Halobacteria	Halobacterales	Haloferacaceae	A07HB70	0.00244916
Richtersveld	RNP2C	Bacteria	Nitrospirota	Nitrospiria	Nitrospirales	Nitrospiraceae	Nitrospira	0.00244907
Namaqua	NNP2B	Bacteria	Bacteroidota	Bacteroidia	Cytophagales	Spirosomaceae	Rhabdobacter	0.00244235
Richtersveld	RNP2D	Bacteria	Actinomycetota	Actinobacteria	Pseudonocardiales	Pseudonocardiaceae	Crossiella	0.0024423
Namaqua	NNP3A	Bacteria	Pseudomonadota	Alphaproteobacteria				0.00244182
Richtersveld	RNP3D	Bacteria	Pseudomonadota	Gammaproteobacteria	Nitrosococcales	Nitrosococcaceae	SZB85	0.00243857
Namaqua	NNP3B	Archaea	Halobacterota	Halobacteria	Halobacterales	Haloferacaceae	uncultured	0.00242583
Namaqua	NNP2B	Bacteria	Actinomycetota	Thermoleophilia	Solirubrobacterales	Solirubrobacteraceae		0.00242073
Namaqua	NNP2B	Bacteria	Actinomycetota	Actinobacteria	Pseudonocardiales	Pseudonocardiaceae	Actinomycetospora	0.00242073
Richtersveld	RNP1C	Bacteria	Pseudomonadota	Alphaproteobacteria	Acetobacterales	Acetobacteraceae		0.00241935
Namaqua	NNP2C	Bacteria	Firmicutes	Bacilli	Bacillales	Bacillaceae		0.00241818
Namaqua	NNP2A	Bacteria	Actinomycetota	Actinobacteria	Pseudonocardiales	Pseudonocardiaceae	Actinomycetospora	0.0024175
Richtersveld	RNP2D	Bacteria	Acidobacteriota	Blastocatellia	Blastocatellales	Blastocatellaceae	Blastocatella	0.00241546
Richtersveld	RNP3B	Bacteria	Pseudomonadota	Alphaproteobacteria	Azospirillales	Azospirillaceae	Skermanella	0.00241341
Richtersveld	RNP3B	Bacteria	Firmicutes	Bacilli	Bacillales	Planococcaceae		0.00241341
Richtersveld	RNP3D	Bacteria	Gemmatimonadota	Longimicrobia	Longimicrobiales	Longimicrobiaceae	Longimicrobium	0.0024077
Richtersveld	RNP2C	Bacteria	Actinomycetota	Actinobacteria	Pseudonocardiales	Pseudonocardiaceae	Actinomycetospora	0.00240684
Namaqua	NNP1C	Bacteria	Actinomycetota	Thermoleophilia	Solirubrobacterales	Solirubrobacteraceae	Conexibacter	0.00240652
Namaqua	NNP1C	Bacteria	Chloroflexi	Chloroflexia	Thermobaculales	Thermobaculaceae	Thermobaculum	0.00240652
Namaqua	NNP1B	Bacteria	Pseudomonadota	Alphaproteobacteria	Rhizobiales	Beijerinckiaceae		0.00240546
Namaqua	NNP1A	Bacteria	Gemmatimonadota	Gemmatimonadetes	Gemmatimonadales	Gemmatimonadaceae	Gemmatimonas	0.00239978
Namaqua	NNP2A	Bacteria	Pseudomonadota	Alphaproteobacteria	Elsterales	uncultured	uncultured	0.00239831
Richtersveld	RNP1D	Bacteria	Bacteroidota	Bacteroidia	Chitinophagales	Chitinophagaceae	Chitinophagaceae	0.00239535
Richtersveld	RNP1B	Bacteria	Acidobacteriota	Vicinamibacteria	Vicinamibacterales	uncultured	uncultured	0.00239448
Richtersveld	RNP2B	Bacteria	Actinomycetota	Thermoleophilia	Gaiellales	Gaiellaceae	Gaiella	0.00238911
Namaqua	NNP2B	Bacteria	Verrucomicrobiota	Verrucomicrobiae	Pedosphaerales	Pedosphaeraceae	Pedosphaeraceae	0.0023775
Richtersveld	RNP3D	Bacteria	Chloroflexi					0.00237684
Richtersveld	RNP3D	Bacteria						0.00237684
Richtersveld	RNP3C	Bacteria	Pseudomonadota	Alphaproteobacteria	Rhizobiales	Beijerinckiaceae		0.00237027
Richtersveld	RNP2D	Bacteria	Pseudomonadota	Alphaproteobacteria				0.00236178
Richtersveld	RNP2D	Bacteria	Pseudomonadota	Alphaproteobacteria	Azospirillales	Azospirillaceae	uncultured	0.00236178
Namaqua	NNP3C	Archaea	Halobacterota	Halobacteria	Halobacterales	Halomicrobiaceae	uncultured	0.00235358
Namaqua	NNP1D	Bacteria	Actinomycetota	Actinobacteria	Propionibacteriales	Nocardioidaceae	Nocardioides	0.0023532
Namaqua	NNP1A	Bacteria	Pseudomonadota	Gammaproteobacteria	Burkholderiales	Oxalobacteraceae		0.00235081
Richtersveld	RNP2B	Bacteria	Bacteroidota	Bacteroidia	Cytophagales	Cytophagaceae	Rhodocytophaga	0.00234682
Richtersveld	RNP3D	Bacteria	Gemmatimonadota	Longimicrobia	Longimicrobiales	Longimicrobiaceae	YC-ZSS-LKJ147	0.00234597
Richtersveld	RNP3D	Bacteria	Actinomycetota	Actinobacteria	Propionibacteriales	Nocardioidaceae	Marmoricola	0.00234597
Richtersveld	RNP2C	Bacteria	Pseudomonadota	Alphaproteobacteria	Acetobacterales	Acetobacteraceae	Roseomonas	0.0023435
Richtersveld	RNP1B	Bacteria	Pseudomonadota	Gammaproteobacteria	Burkholderiales	TRA3-20	TRA3-20	0.00233879
Namaqua	NNP2B	Bacteria	Actinomycetota	Acidimicrobiia	Microtrichales	uncultured	uncultured	0.00233428
Richtersveld	RNP2A	Bacteria	Pseudomonadota	Alphaproteobacteria	Rhodobacterales	Rhodobacteraceae	Albimonas	0.00232993
Namaqua	NNP2C	Bacteria	Chloroflexi	Anaerolineae	Caldilineales	Caldilineaceae	uncultured	0.00232917
Namaqua	NNP1C	Bacteria	Pseudomonadota	Alphaproteobacteria	Acetobacterales	Acetobacteraceae	Roseomonas	0.00232718
Namaqua	NNP1C	Bacteria	Pseudomonadota	Gammaproteobacteria	Burkholderiales	Oxalobacteraceae	Massilia	0.00232718
Namaqua	NNP1A	Bacteria	Pseudomonadota	Alphaproteobacteria	Sphingomonadales	Sphingomonadaceae	Altererythrobacter	0.00232632
Namaqua	NNP1D	Bacteria	Actinomycetota	Actinobacteria	Micrococcales	Cellulomonadaceae	Cellulomonas	0.00232552
Richtersveld	RNP1C	Bacteria	Pseudomonadota	Gammaproteobacteria	Burkholderiales	Burkholderiaceae	Lautropia	0.0023216
Namaqua	NNP2D	Bacteria	Pseudomonadota	Alphaproteobacteria	Rhodobacterales	Rhodobacteraceae	Limibaculum	0.00231855
Namaqua	NNP3A	Bacteria	Bacteroidota	Bacteroidia	Chitinophagales	uncultured	uncultured	0.00231442
Namaqua	NNP2C	Bacteria	Actinomycetota	Actinobacteria	Micrococcales	Micrococcaceae	Kocuria	0.00231433
Namaqua	NNP1B	Bacteria	Pseudomonadota	Alphaproteobacteria	Acetobacterales	Acetobacteraceae	Belnapia	0.00231294
Richtersveld	RNP2D	Bacteria	Pseudomonadota	Gammaproteobacteria	Burkholderiales	Comamonadaceae		0.00230811
Namaqua	NNP2A	Bacteria	Gemmatimonadota	Gemmatimonadetes	Gemmatimonadales	Gemmatimonadaceae	Gemmatimonas	0.00230238
Namaqua	NNP1A	Bacteria	Cyanobacteria	Cyanobacteriia	Cyanobacteriales	Coleofasciculaceae	uncultured	0.00230183
Namaqua	NNP1C	Bacteria	Acidobacteriota	Blastocatellia	Blastocatellales	Blastocatellaceae		0.00230074
Richtersveld	RNP3A	Bacteria	Chloroflexi					0.00228773
Richtersveld	RNP3B	Bacteria	Actinomycetota	Actinobacteria	Micrococcales	Microbacteriaceae		0.00228504
Richtersveld	RNP3D	Bacteria	Bacteroidota	Bacteroidia	Chitinophagales	Chitinophagaceae	Cnuella	0.00228423
Richtersveld	RNP3D	Bacteria	Chloroflexi	Gitt-GS-136	Gitt-GS-136	Gitt-GS-136	Gitt-GS-136	0.00228423
Richtersveld	RNP2B	Bacteria	Pseudomonadota	Alphaproteobacteria	Sphingomonadales	Sphingomonadaceae	Sphingomonas	0.00228339
Richtersveld	RNP1D	Bacteria	Chloroflexi	Ktedonobacteria	C0119	C0119	C0119	0.0022785
Namaqua	NNP1A	Bacteria	Actinomycetota	Acidimicrobiia				0.00227735
Namaqua	NNP1A	Bacteria	Nitrospirota	Nitrospiria	Nitrospirales	Nitrospiraceae	Nitrospira	0.00227735
Richtersveld	RNP3C	Bacteria	Actinomycetota	Actinobacteria	Frankiales	Sporichthyaceae	uncultured	0.00227546
Namaqua	NNP3A	Bacteria	Firmicutes	Bacilli	Bacillales	Bacillaceae		0.00227196
Namaqua	NNP1B	Bacteria	Gemmatimonadota	Gemmatimonadetes	Gemmatimonadales	Gemmatimonadaceae	Gemmatimonas	0.00226668
Richtersveld	RNP2A	Bacteria	Firmicutes	Bacilli	Bacillales	Bacillaceae		0.00226399
Richtersveld	RNP3A	Bacteria	Cyanobacteria	Cyanobacteriia	Cyanobacteriales	Phormidiaceae	Phormidium_IAM_M-71	0.0022639
Richtersveld	RNP3B	Bacteria	Pseudomonadota	Alphaproteobacteria	Rhodobacterales	Rhodobacteraceae	Amaricoccus	0.00225936
Richtersveld	RNP3D	Bacteria	Chloroflexi	Chloroflexia	Thermomicrobiales	AKYG1722	AKYG1722	0.00225336
Namaqua	NNP2D	Bacteria	Acidobacteriota	Blastocatellia	Blastocatellales	Blastocatellaceae	Aridibacter	0.0022523
Richtersveld	RNP1A	Bacteria	Pseudomonadota	Alphaproteobacteria	Rhodobacterales	Rhodobacteraceae	Amaricoccus	0.00224897
Richtersveld	RNP1A	Bacteria	Acidobacteriota	Vicinamibacteria	Vicinamibacterales	uncultured	uncultured	0.00224897
Richtersveld	RNP1C	Bacteria	Pseudomonadota	Alphaproteobacteria	Azospirillales	Azospirillaceae	Skermanella	0.00224829
Namaqua	NNP3C	Bacteria	Actinomycetota	Thermoleophilia	Solirubrobacterales	Solirubrobacteraceae	Conexibacter	0.00224578
Namaqua	NNP1D	Bacteria	Pseudomonadota	Alphaproteobacteria	Azospirillales	Azospirillaceae	Skermanella	0.00224246
Namaqua	NNP1D	Bacteria	Acidobacteriota	Blastocatellia	Blastocatellales	Blastocatellaceae	uncultured	0.00224246
Namaqua	NNP1D	Bacteria	Planctomycetota	Planctomycetes	Isosphaerales	Isosphaeraceae	uncultured	0.00224246
Richtersveld	RNP2C	Bacteria	Bacteroidota	Bacteroidia	Cytophagales	Hymenobacteraceae	Adhaeribacter	0.00223794
Namaqua	NNP1A	Bacteria	Pseudomonadota	Alphaproteobacteria	Rhizobiales	Devosiaceae	Devosia	0.00222837
Richtersveld	RNP2D	Bacteria	Bacteroidota	Bacteroidia	Chitinophagales	Chitinophagaceae	Segetibacter	0.00222759
Namaqua	NNP2B	Bacteria	Armatimonadota	Armatimonadia	Armatimonadales	Armatimonadales	Armatimonadales	0.00222621
Richtersveld	RNP1A	Bacteria	Deinococcota	Deinococci	Deinococcales	Deinococcaceae	Deinococcus	0.00222341
Namaqua	NNP1C	Bacteria	Bacteroidota	Bacteroidia	Chitinophagales	Chitinophagaceae	Cnuella	0.0022214
Richtersveld	RNP1D	Bacteria	Pseudomonadota	Alphaproteobacteria	Azospirillales	Azospirillaceae	Skermanella	0.00222008
Richtersveld	RNP2B	Bacteria	Pseudomonadota	Gammaproteobacteria	Nitrosococcales	Nitrosococcaceae	SZB85	0.00221997
Richtersveld	RNP3B	Bacteria	Pseudomonadota	Gammaproteobacteria	Burkholderiales	Burkholderiaceae	Lautropia	0.00220802
Namaqua	NNP2A	Bacteria	Planctomycetota	Planctomycetes	Pirellulales	Pirellulaceae	Rhodopirellula	0.00220645
Richtersveld	RNP1A	Bacteria	Planctomycetota	Phycisphaerae	Tepidisphaerales	WD2101_soil_group	WD2101_soil_group	0.00219786
Namaqua	NNP1B	Bacteria	Pseudomonadota	Alphaproteobacteria	Acetobacterales	Acetobacteraceae	Rubritepida	0.00219729
Namaqua	NNP1B	Bacteria	Pseudomonadota	Alphaproteobacteria	Elsterales	uncultured	uncultured	0.00219729
Richtersveld	RNP2C	Bacteria	Verrucomicrobiota	Verrucomicrobiae	Pedosphaerales	Pedosphaeraceae	Pedosphaeraceae	0.00219571
Namaqua	NNP2C	Bacteria	Bacteroidota	Bacteroidia	Cytophagales			0.00219565
Richtersveld	RNP3A	Bacteria	Planctomycetota	Planctomycetes	Gemmatales	Gemmataceae	uncultured	0.00219241
Namaqua	NNP3C	Bacteria	Actinomycetota	Actinobacteria	Frankiales	Geodermatophilaceae	Geodermatophilus	0.00219188
Richtersveld	RNP3D	Bacteria	Abditibacteriota	Abditibacteria	Abditibacteriales	Abditibacteriaceae	Abditibacterium	0.00219163
Namaqua	NNP3D	Bacteria	Bacteroidota	Bacteroidia	Chitinophagales	uncultured	uncultured	0.00219136
Namaqua	NNP2A	Bacteria	Planctomycetota	Planctomycetes	Gemmatales	Gemmataceae	uncultured	0.00218726
Namaqua	NNP2B	Bacteria	Cyanobacteria	Cyanobacteriia	Leptolyngbyales	Leptolyngbyaceae	Leptolyngbya_Es-Yyy1000	0.00218298
Namaqua	NNP2C	Bacteria	Bacteroidota	Bacteroidia	Flavobacteriales	Flavobacteriaceae	Antarcticibacterium	0.00218081
Namaqua	NNP2C	Bacteria	Bacteroidota	Bacteroidia	Cytophagales	Cyclobacteriaceae	Tunicatimonas	0.00218081
Namaqua	NNP1A	Bacteria	Pseudomonadota	Alphaproteobacteria	Acetobacterales	Acetobacteraceae	Rubritepida	0.0021794
Richtersveld	RNP1C	Bacteria	Chloroflexi					0.00217498
Richtersveld	RNP1C	Bacteria	Actinomycetota	Actinobacteria	Micrococcales	Microbacteriaceae		0.00217498
Namaqua	NNP3C	Archaea	Halobacterota	Halobacteria	Halobacterales	Haloferacaceae	Haloferacaceae	0.00217391
Namaqua	NNP2A	Bacteria	Planctomycetota	Planctomycetes	Pirellulales	Pirellulaceae	Pirellula	0.00216807
Namaqua	NNP2D	Bacteria	Armatimonadota	uncultured	uncultured	uncultured	uncultured	0.00216398
Namaqua	NNP1D	Bacteria	Chloroflexi	Ktedonobacteria	C0119	C0119	C0119	0.00215941
Richtersveld	RNP3B	Bacteria	Pseudomonadota	Gammaproteobacteria	Burkholderiales	Oxalobacteraceae		0.00215667
Namaqua	NNP3C	Bacteria	Pseudomonadota	Alphaproteobacteria	Rhodobacterales	Rhodobacteraceae	uncultured	0.00215595
Namaqua	NNP1A	Bacteria	Pseudomonadota	Gammaproteobacteria	Nitrosococcales	Nitrosococcaceae	SZB85	0.00215491
Richtersveld	RNP2C	Bacteria	Armatimonadota	uncultured	uncultured	uncultured	uncultured	0.00215349
Namaqua	NNP2C	Bacteria	Bacteroidota	Bacteroidia	Cytophagales	Spirosomaceae	Rhabdobacter	0.00215114
Richtersveld	RNP3C	Bacteria	Pseudomonadota	Alphaproteobacteria	Acetobacterales	Acetobacteraceae	Roseomonas	0.00214904
Namaqua	NNP3B	Archaea	Halobacterota	Halobacteria	Halobacterales	Halobacteriaceae	Halobacteriaceae	0.00214719
Namaqua	NNP3A	Bacteria	Bacteroidota	Rhodothermia	Balneolales	Balneolaceae	uncultured	0.00214456
Richtersveld	RNP1B	Bacteria	Actinomycetota	Actinobacteria	Micromonosporales	Micromonosporaceae		0.00214389
Namaqua	NNP1C	Bacteria	Bacteroidota	Bacteroidia	Chitinophagales	Chitinophagaceae	uncultured	0.00214206
Richtersveld	RNP3B	Bacteria	Actinomycetota	Actinobacteria	Frankiales	Sporichthyaceae	uncultured	0.00213099
Namaqua	NNP3B	Bacteria	Pseudomonadota	Alphaproteobacteria	Sphingomonadales	Sphingomonadaceae	Altererythrobacter	0.0021308
Namaqua	NNP2A	Bacteria	Bacteroidota	Bacteroidia	Cytophagales	Cyclobacteriaceae	Cesiribacter	0.0021297
Namaqua	NNP1B	Bacteria	Actinomycetota	Thermoleophilia	Solirubrobacterales	Solirubrobacteraceae	Conexibacter	0.00212791
Namaqua	NNP1B	Bacteria	Actinomycetota	MB-A2-108	MB-A2-108	MB-A2-108	MB-A2-108	0.00212791
Namaqua	NNP1B	Bacteria	Chloroflexi	Gitt-GS-136	Gitt-GS-136	Gitt-GS-136	Gitt-GS-136	0.00212791
Richtersveld	RNP1C	Bacteria	Pseudomonadota	Alphaproteobacteria	Acetobacterales	Acetobacteraceae	uncultured	0.0021261
Richtersveld	RNP3C	Bacteria	Actinomycetota	Actinobacteria	Euzebyales	Euzebyaceae	uncultured	0.00211744
Richtersveld	RNP1B	Bacteria	Pseudomonadota	Gammaproteobacteria	Nitrosococcales	Nitrosococcaceae	SZB85	0.00211605
Richtersveld	RNP2B	Bacteria	Pseudomonadota	Alphaproteobacteria	Rhizobiales	Beijerinckiaceae	Psychroglaciecola	0.00211425
Richtersveld	RNP2B	Bacteria	Pseudomonadota	Alphaproteobacteria	Caulobacterales	Caulobacteraceae	PMMR1	0.00211425
Namaqua	NNP2A	Bacteria	Pseudomonadota	Alphaproteobacteria	Sphingomonadales	Sphingomonadaceae	Altererythrobacter	0.00211051
Namaqua	NNP1B	Bacteria	Actinomycetota	Acidimicrobiia				0.00210478
Richtersveld	RNP2D	Bacteria	Pseudomonadota	Alphaproteobacteria	Acetobacterales	Acetobacteraceae	Roseomonas	0.0020934
Richtersveld	RNP2D	Bacteria	Gemmatimonadota	Longimicrobia	Longimicrobiales	Longimicrobiaceae	Longimicrobium	0.0020934
Richtersveld	RNP2D	Bacteria	Gemmatimonadota	Gemmatimonadetes	Gemmatimonadales	Gemmatimonadaceae	Gemmatimonas	0.0020934
Namaqua	NNP2A	Bacteria	Actinomycetota	Thermoleophilia	Solirubrobacterales	Solirubrobacteraceae		0.00209133
Namaqua	NNP1C	Bacteria	Pseudomonadota	Alphaproteobacteria	Caulobacterales	Caulobacteraceae	PMMR1	0.00208917
Richtersveld	RNP1B	Bacteria	Actinomycetota	Actinobacteria	Micrococcales	Microbacteriaceae		0.00208821
Richtersveld	RNP2A	Bacteria	Chloroflexi	Dehalococcoidia	S085	S085	S085	0.00208814
Namaqua	NNP1B	Bacteria	Cyanobacteria	Cyanobacteriia	Cyanobacteriales	Coleofasciculaceae	Microcoleus_PCC-7113	0.00208165
Namaqua	NNP1A	Bacteria	Chloroflexi	Chloroflexia	Thermomicrobiales	AKYG1722	AKYG1722	0.00208145
Richtersveld	RNP1C	Bacteria	Pseudomonadota	Alphaproteobacteria	Sphingomonadales	Sphingomonadaceae	Sphingoaurantiacus	0.00207722
Namaqua	NNP1D	Bacteria	Chloroflexi	Chloroflexia	Thermobaculales	Thermobaculaceae	Thermobaculum	0.00207635
Namaqua	NNP2D	Bacteria	Cyanobacteria	Cyanobacteriia	Thermosynechococcales	Thermosynechococcaceae	Loriellopsis_LF-B5	0.00207565
Richtersveld	RNP3A	Bacteria	Acidobacteriota	Vicinamibacteria	Vicinamibacterales	uncultured	uncultured	0.00207326
Richtersveld	RNP2A	Bacteria	Bacteroidota	Bacteroidia	Cytophagales	Cytophagaceae	Cytophaga	0.00206616
Namaqua	NNP3D	Bacteria	Pseudomonadota	Gammaproteobacteria	Oceanospirillales	Halomonadaceae	Halomonas	0.00206245
Namaqua	NNP2C	Bacteria	Chloroflexi	Chloroflexia	Thermomicrobiales	AKYG1722	AKYG1722	0.00206213
Richtersveld	RNP3C	Bacteria	Pseudomonadota	Alphaproteobacteria	Rhizobiales	Beijerinckiaceae	Psychroglaciecola	0.00205423
Richtersveld	RNP3B	Bacteria	Pseudomonadota	Gammaproteobacteria	Burkholderiales	Oxalobacteraceae	Massilia	0.00205397
Richtersveld	RNP1C	Bacteria	Bacteroidota	Bacteroidia	Cytophagales	Spirosomaceae	uncultured	0.00205279
Richtersveld	RNP2B	Bacteria	Acidobacteriota	Acidobacteriae	Bryobacterales	Bryobacteraceae	Bryobacter	0.00205083
Richtersveld	RNP3D	Bacteria	Acidobacteriota	Blastocatellia	Blastocatellales	Blastocatellaceae	Aridibacter	0.00203729
Richtersveld	RNP3D	Bacteria	Actinomycetota	Actinobacteria	Frankiales			0.00203729
Richtersveld	RNP3D	Bacteria	Gemmatimonadota	Gemmatimonadetes	Gemmatimonadales	Gemmatimonadaceae		0.00203729
Richtersveld	RNP3D	Bacteria	Actinomycetota	Thermoleophilia	Gaiellales	Gaiellaceae	Gaiella	0.00203729
Namaqua	NNP1C	Bacteria	Actinomycetota	Actinobacteria	Euzebyales	Euzebyaceae	uncultured	0.00203628
Namaqua	NNP1C	Bacteria	Actinomycetota	Actinobacteria	Frankiales			0.00203628
Namaqua	NNP1B	Bacteria	Cyanobacteria	Cyanobacteriia	Leptolyngbyales	Leptolyngbyaceae	Leptolyngbya_Es-Yyy1000	0.00203539
Richtersveld	RNP2B	Bacteria	Actinomycetota	Actinobacteria	Micrococcales	Promicromonosporaceae	Isoptericola	0.00202968
Richtersveld	RNP1C	Bacteria	Chloroflexi	Chloroflexia	Thermomicrobiales	AKYG1722	AKYG1722	0.00202835
Richtersveld	RNP3B	Bacteria	Pseudomonadota	Alphaproteobacteria	Acetobacterales	Acetobacteraceae	Belnapia	0.00202829
Namaqua	NNP1D	Bacteria	Cyanobacteria	Cyanobacteriia	Thermosynechococcales	Thermosynechococcaceae	Loriellopsis_LF-B5	0.00202099
Namaqua	NNP2C	Bacteria	Actinomycetota	Thermoleophilia	Solirubrobacterales	Solirubrobacteraceae	Conexibacter	0.00201762
Namaqua	NNP3D	Bacteria	Pseudomonadota	Alphaproteobacteria	Rhodobacterales	Rhodobacteraceae	Rubellimicrobium	0.00201411
Richtersveld	RNP2B	Bacteria	Gemmatimonadota	Gemmatimonadetes	Gemmatimonadales	Gemmatimonadaceae	Roseisolibacter	0.00200854
Richtersveld	RNP3D	Bacteria	Pseudomonadota	Gammaproteobacteria	Burkholderiales	Comamonadaceae		0.00200642
Richtersveld	RNP3B	Bacteria	Actinomycetota	Thermoleophilia	Solirubrobacterales	Solirubrobacteraceae	Parviterribacter	0.00200262
Richtersveld	RNP3A	Bacteria	Acidobacteriota	Blastocatellia	Blastocatellales	Blastocatellaceae	Aridibacter	0.00200176
Richtersveld	RNP2A	Bacteria	Pseudomonadota	Gammaproteobacteria	Burkholderiales	Comamonadaceae		0.00200022
Namaqua	NNP3B	Bacteria	Desulfobacterota	Desulfuromonadia	Bradymonadales	Bradymonadales	Bradymonadales	0.00199967
Namaqua	NNP3A	Bacteria	Pseudomonadota	Alphaproteobacteria	Rhodobacterales	Rhodobacteraceae	Rubellimicrobium	0.00199592
Namaqua	NNP2B	Bacteria	Actinomycetota	Actinobacteria	Micrococcales	Micrococcaceae		0.00198846
Namaqua	NNP2B	Bacteria	Pseudomonadota	Gammaproteobacteria	Burkholderiales	TRA3-20	TRA3-20	0.00198846
Richtersveld	RNP2B	Bacteria	Chloroflexi	Chloroflexia	Thermomicrobiales			0.0019874
Namaqua	NNP2D	Bacteria	Bacteroidota	Bacteroidia	Cytophagales	Hymenobacteraceae	Pontibacter	0.00198733
Namaqua	NNP2D	Bacteria	Acidobacteriota	Vicinamibacteria	Vicinamibacterales	Vicinamibacteraceae	Vicinamibacteraceae	0.00198733
Richtersveld	RNP1D	Bacteria	Actinomycetota	Thermoleophilia	Solirubrobacterales	Solirubrobacteraceae	uncultured	0.00198639
Richtersveld	RNP2D	Bacteria	Pseudomonadota	Alphaproteobacteria	Rhizobiales	Beijerinckiaceae		0.00198604
Namaqua	NNP1C	Bacteria	Cyanobacteria	Cyanobacteriia	Leptolyngbyales	Leptolyngbyaceae	Leptolyngbya_Es-Yyy1000	0.00198339
Richtersveld	RNP1C	Archaea	Crenarchaeota	Nitrososphaeria	Nitrososphaerales	Nitrososphaeraceae	Nitrososphaeraceae	0.00197947
Richtersveld	RNP2A	Bacteria	Verrucomicrobiota	Verrucomicrobiae	Chthoniobacterales	Chthoniobacteraceae	Chthoniobacter	0.00197824
Richtersveld	RNP3A	Bacteria	Gemmatimonadota	Longimicrobia	Longimicrobiales	Longimicrobiaceae	YC-ZSS-LKJ147	0.00197793
Richtersveld	RNP3B	Bacteria	Pseudomonadota	Gammaproteobacteria	Burkholderiales	Burkholderiaceae		0.00197694
Namaqua	NNP2A	Bacteria	Bacteroidota	Bacteroidia	Chitinophagales	Chitinophagaceae	Flavisolibacter	0.00197621
Namaqua	NNP2A	Bacteria	Myxococcota	Polyangia	Haliangiales	Haliangiaceae	Haliangium	0.00197621
Namaqua	NNP2C	Archaea	Halobacterota	Halobacteria	Halobacterales	Halobacterales	uncultured	0.00197312
Richtersveld	RNP1A	Bacteria	Actinomycetota	Actinobacteria	Frankiales	Geodermatophilaceae	Modestobacter	0.00196785
Richtersveld	RNP1A	Bacteria	Pseudomonadota	Gammaproteobacteria	Burkholderiales	Burkholderiaceae	Lautropia	0.00196785
Namaqua	NNP2B	Bacteria	Firmicutes	Bacilli	Alicyclobacillales	Alicyclobacillaceae	Tumebacillus	0.00196684
Richtersveld	RNP2B	Bacteria	Pseudomonadota	Gammaproteobacteria	Burkholderiales	TRA3-20	TRA3-20	0.00196626
Richtersveld	RNP2B	Bacteria	Actinomycetota	Thermoleophilia	Gaiellales			0.00196626
Namaqua	NNP1B	Bacteria	Cyanobacteria	Cyanobacteriia	Cyanobacteriales	Chroococcidiopsaceae	Aliterella	0.001966
Namaqua	NNP3D	Bacteria	Actinomycetota	Actinobacteria	Frankiales	Geodermatophilaceae	Blastococcus	0.00196578
Namaqua	NNP1D	Bacteria	Chloroflexi	Gitt-GS-136	Gitt-GS-136	Gitt-GS-136	Gitt-GS-136	0.00196562
Namaqua	NNP3C	Bacteria	Cyanobacteria	Cyanobacteriia	Cyanobacteriales	Phormidiaceae	uncultured	0.00195832
Namaqua	NNP1C	Bacteria	Actinomycetota	Actinobacteria	Pseudonocardiales	Pseudonocardiaceae	Actinomycetospora	0.00195695
Richtersveld	RNP1B	Bacteria	Pseudomonadota	Alphaproteobacteria	Acetobacterales	Acetobacteraceae	uncultured	0.00194899
Namaqua	NNP2B	Bacteria	Pseudomonadota	Alphaproteobacteria	Sphingomonadales	Sphingomonadaceae	Altererythrobacter	0.00194523
Namaqua	NNP2B	Bacteria	Gemmatimonadota	Longimicrobia	Longimicrobiales	Longimicrobiaceae		0.00194523
Namaqua	NNP2B	Bacteria	Bacteroidota	Bacteroidia	Cytophagales	Cyclobacteriaceae	Tunicatimonas	0.00194523
Namaqua	NNP2B	Bacteria	Cyanobacteria	Cyanobacteriia	Cyanobacteriales	Coleofasciculaceae	Microcoleus_PCC-7113	0.00194523
Richtersveld	RNP3D	Bacteria	Actinomycetota	Thermoleophilia	Gaiellales			0.00194468
Namaqua	NNP2C	Bacteria	Gemmatimonadota	S0134_terrestrial_group	S0134_terrestrial_group	S0134_terrestrial_group	S0134_terrestrial_group	0.00194345
Namaqua	NNP2A	Bacteria	Pseudomonadota	Alphaproteobacteria	Caulobacterales	Caulobacteraceae	PMMR1	0.00193784
Namaqua	NNP1A	Bacteria	Actinomycetota	Thermoleophilia	Solirubrobacterales	Solirubrobacteraceae	Conexibacter	0.00193452
Richtersveld	RNP2D	Bacteria	Bacteroidota	Bacteroidia	Cytophagales	Cytophagaceae	Rhodocytophaga	0.00193237
Richtersveld	RNP1C	Bacteria	Actinomycetota	Thermoleophilia	Solirubrobacterales	Solirubrobacteraceae	uncultured	0.0019306
Namaqua	NNP1C	Bacteria	Acidobacteriota	Blastocatellia	Blastocatellales	Blastocatellaceae	uncultured	0.0019305
Namaqua	NNP1C	Bacteria	Planctomycetota	Planctomycetes	Isosphaerales	Isosphaeraceae	uncultured	0.0019305
Richtersveld	RNP3A	Bacteria	Actinomycetota	Actinobacteria	Propionibacteriales	Nocardioidaceae	Marmoricola	0.00193027
Namaqua	NNP2C	Bacteria	Bacteroidota	Rhodothermia	Rhodothermales	Rhodothermaceae		0.00192861
Richtersveld	RNP1D	Archaea	Crenarchaeota	Nitrososphaeria	Nitrososphaerales	Nitrososphaeraceae	Nitrososphaeraceae	0.00192796
Richtersveld	RNP2B	Bacteria	Gemmatimonadota	Longimicrobia	Longimicrobiales	Longimicrobiaceae	Longimicrobium	0.00192397
Richtersveld	RNP2C	Bacteria	Actinomycetota	MB-A2-108	MB-A2-108	MB-A2-108	MB-A2-108	0.00192125
Richtersveld	RNP1B	Bacteria	Chloroflexi					0.00192115
Namaqua	NNP2D	Bacteria	Cyanobacteria	Cyanobacteriia	Cyanobacteriales	Coleofasciculaceae		0.00192108
Namaqua	NNP1B	Bacteria	Pseudomonadota	Alphaproteobacteria	Caulobacterales	Caulobacteraceae	PMMR1	0.00191974
Namaqua	NNP2A	Bacteria	Bdellovibrionota	Oligoflexia	0319-6G20	0319-6G20	0319-6G20	0.00191865
Richtersveld	RNP3D	Bacteria	Verrucomicrobiota	Verrucomicrobiae	Chthoniobacterales	Chthoniobacteraceae	Chthoniobacter	0.00191382
Namaqua	NNP1D	Bacteria	Pseudomonadota	Gammaproteobacteria	Burkholderiales	Burkholderiaceae	Limnobacter	0.00191025
Namaqua	NNP1A	Bacteria	Actinomycetota	Actinobacteria	Pseudonocardiales	Pseudonocardiaceae	Crossiella	0.00191003
Namaqua	NNP1A	Bacteria	Actinomycetota	Thermoleophilia	Solirubrobacterales	Solirubrobacteraceae	Parviterribacter	0.00191003
Richtersveld	RNP3A	Bacteria	Pseudomonadota	Alphaproteobacteria	Acetobacterales	Acetobacteraceae	Roseomonas	0.00190644
Richtersveld	RNP3A	Bacteria	Bacteroidota	Bacteroidia	Chitinophagales	Chitinophagaceae		0.00190644
Richtersveld	RNP1C	Bacteria	Chloroflexi	Ktedonobacteria	C0119	C0119	C0119	0.00190616
Richtersveld	RNP2D	Bacteria	Actinomycetota	Actinobacteria	Micrococcales	Micrococcaceae	Arthrobacter	0.00190553
Namaqua	NNP3C	Bacteria	Pseudomonadota	Gammaproteobacteria	Burkholderiales	Comamonadaceae		0.00190442
Richtersveld	RNP3B	Bacteria	Gemmatimonadota	Gemmatimonadetes	Gemmatimonadales	Gemmatimonadaceae		0.00189992
Namaqua	NNP2C	Bacteria	Actinomycetota	Actinobacteria	Propionibacteriales	Nocardioidaceae	Nocardioides	0.00189894
Namaqua	NNP2C	Bacteria	Actinomycetota	Thermoleophilia	Solirubrobacterales	Solirubrobacteraceae	Solirubrobacter	0.00189894
Richtersveld	RNP1D	Bacteria	Acidobacteriota	Blastocatellia	Blastocatellales	Blastocatellaceae	Aridibacter	0.00189875
Richtersveld	RNP1D	Bacteria	Pseudomonadota	Alphaproteobacteria	Acetobacterales	Acetobacteraceae	uncultured	0.00189875
Richtersveld	RNP1B	Archaea	Crenarchaeota	Nitrososphaeria	Nitrososphaerales	Nitrososphaeraceae	Nitrososphaeraceae	0.00189331
Richtersveld	RNP1A	Bacteria	Actinomycetota	Thermoleophilia	Solirubrobacterales	Solirubrobacteraceae		0.00189118
Richtersveld	RNP1A	Bacteria	Firmicutes	Bacilli	Alicyclobacillales	Alicyclobacillaceae	Tumebacillus	0.00189118
Namaqua	NNP1A	Bacteria	Actinomycetota	Actinobacteria	Micrococcales	Micrococcaceae	Arthrobacter	0.00188554
Richtersveld	RNP2B	Bacteria	Actinomycetota	Actinobacteria	Frankiales			0.00188169
Richtersveld	RNP2C	Bacteria	Actinomycetota	Acidimicrobiia	Microtrichales	Ilumatobacteraceae	uncultured	0.00187902
Richtersveld	RNP2C	Bacteria	Gemmatimonadota	Gemmatimonadetes	Gemmatimonadales	Gemmatimonadaceae	Gemmatimonas	0.00187902
Namaqua	NNP1B	Bacteria	Pseudomonadota	Alphaproteobacteria	Acetobacterales	Acetobacteraceae	Craurococcus-Caldovatus	0.00187348
Namaqua	NNP3C	Bacteria	Planctomycetota	Planctomycetes	Pirellulales	Pirellulaceae	uncultured	0.00186849
Namaqua	NNP3C	Bacteria	Planctomycetota	Planctomycetes	Planctomycetales	uncultured	uncultured	0.00186849
Richtersveld	RNP1B	Bacteria	Chloroflexi	Dehalococcoidia	S085	S085	S085	0.00186546
Richtersveld	RNP1B	Bacteria	Actinomycetota	Thermoleophilia	Solirubrobacterales	Solirubrobacteraceae		0.00186546
Richtersveld	RNP3C	Bacteria	Actinomycetota	Actinobacteria	Frankiales	Geodermatophilaceae		0.00186461
Namaqua	NNP1A	Bacteria	Cyanobacteria	Cyanobacteriia	Leptolyngbyales	Leptolyngbyaceae	Leptolyngbya_Es-Yyy1000	0.00186106
Richtersveld	RNP2B	Bacteria	Actinomycetota	Thermoleophilia	Solirubrobacterales	Solirubrobacteraceae	Conexibacter	0.00186054
Richtersveld	RNP3A	Bacteria						0.00185878
Namaqua	NNP2B	Bacteria	Planctomycetota	Planctomycetes	Planctomycetales	uncultured	uncultured	0.00185878
Richtersveld	RNP2C	Bacteria	Actinomycetota	Thermoleophilia	Gaiellales	Gaiellaceae	Gaiella	0.00185791
Namaqua	NNP1D	Bacteria	Firmicutes	Bacilli	Paenibacillales	Paenibacillaceae	Ammoniphilus	0.00185488
Namaqua	NNP2D	Bacteria	Chloroflexi	Chloroflexia	Chloroflexales	Roseiflexaceae	uncultured	0.00185484
Richtersveld	RNP2D	Bacteria	Chloroflexi	Chloroflexia	Thermomicrobiales	AKYG1722	AKYG1722	0.00185185
Richtersveld	RNP2D	Bacteria	Actinomycetota	Thermoleophilia	Gaiellales	Gaiellaceae	Gaiella	0.00185185
Namaqua	NNP1B	Bacteria	Pseudomonadota	Alphaproteobacteria	Rhizobiales	Beijerinckiaceae	Psychroglaciecola	0.00185035
Richtersveld	RNP3B	Bacteria	Gemmatimonadota	Gemmatimonadetes	Gemmatimonadales	Gemmatimonadaceae	Gemmatimonas	0.00184857
Namaqua	NNP3A	Archaea	Halobacterota	Halobacteria	Halobacterales	Halomicrobiaceae	Halomarina	0.00184729
Namaqua	NNP3A	Bacteria	Pseudomonadota	Alphaproteobacteria	Rhodobacterales	Rhodobacteraceae	Actibacterium	0.00184729
Richtersveld	RNP2A	Bacteria	Pseudomonadota	Alphaproteobacteria	Rhizobiales	Beijerinckiaceae	Psychroglaciecola	0.00184636
Namaqua	NNP2C	Bacteria	Pseudomonadota	Alphaproteobacteria	Rhizobiales	uncultured	uncultured	0.0018396
Richtersveld	RNP2B	Bacteria	Actinomycetota	Thermoleophilia	Solirubrobacterales	Solirubrobacteraceae	Parviterribacter	0.0018394
Namaqua	NNP3D	Bacteria	Firmicutes	Bacilli	Alicyclobacillales	Alicyclobacillaceae	Tumebacillus	0.00183687
Namaqua	NNP1A	Bacteria	Myxococcota	Polyangia	Polyangiales	Polyangiaceae	uncultured	0.00183657
Richtersveld	RNP1C	Bacteria	Pseudomonadota	Gammaproteobacteria	Burkholderiales	Comamonadaceae		0.00183284
Namaqua	NNP1B	Bacteria	Cyanobacteria	Cyanobacteriia	Cyanobacteriales	uncultured	uncultured	0.00182722
Namaqua	NNP1D	Bacteria	Actinomycetota	Actinobacteria	Frankiales			0.00182719
Richtersveld	RNP2D	Bacteria	Cyanobacteria	Cyanobacteriia	Leptolyngbyales	Leptolyngbyaceae	Leptolyngbya_Es-Yyy1000	0.00182501
Richtersveld	RNP2D	Bacteria	Pseudomonadota	Gammaproteobacteria	Burkholderiales	TRA3-20	TRA3-20	0.00182501
Richtersveld	RNP2A	Bacteria	Pseudomonadota	Alphaproteobacteria				0.00182438
Namaqua	NNP2A	Bacteria	Pseudomonadota	Alphaproteobacteria	Rhizobiales	Beijerinckiaceae		0.00182272
Richtersveld	RNP2B	Bacteria	Acidobacteriota	Blastocatellia	Pyrinomonadales	Pyrinomonadaceae	RB41	0.00181826
Richtersveld	RNP3A	Bacteria	Cyanobacteria	Cyanobacteriia	Cyanobacteriales	Nostocaceae	Scytonema_UTEX_2349	0.00181112
Richtersveld	RNP1D	Bacteria	Pseudomonadota	Alphaproteobacteria	Acetobacterales	Acetobacteraceae		0.00181112
Namaqua	NNP2C	Bacteria	Firmicutes	Bacilli	Alicyclobacillales	Alicyclobacillaceae	Tumebacillus	0.00180993
Richtersveld	RNP1B	Bacteria	Pseudomonadota	Gammaproteobacteria	Burkholderiales	Burkholderiaceae		0.00180978
Richtersveld	RNP1C	Bacteria	Deinococcota	Deinococci	Deinococcales	Trueperaceae	Truepera	0.00180841
Namaqua	NNP2A	Bacteria	Planctomycetota	Planctomycetes	Planctomycetales	Planctomycetales	Planctomycetales	0.00180353
Richtersveld	RNP2A	Bacteria	Pseudomonadota	Alphaproteobacteria	Azospirillales	Azospirillaceae	Skermanella	0.0018024
Richtersveld	RNP3C	Bacteria	Pseudomonadota	Gammaproteobacteria	Burkholderiales	Burkholderiaceae	Lautropia	0.0018014
Namaqua	NNP1D	Bacteria	Actinomycetota	Acidimicrobiia	Microtrichales	Ilumatobacteraceae	uncultured	0.00179951
Namaqua	NNP1D	Bacteria	Pseudomonadota	Alphaproteobacteria	Acetobacterales	Acetobacteraceae	Belnapia	0.00179951
Namaqua	NNP1D	Bacteria	Bacteroidota	Bacteroidia	Chitinophagales	Chitinophagaceae	Ferruginibacter	0.00179951
Richtersveld	RNP2D	Bacteria	Acidobacteriota	Blastocatellia	Blastocatellales	Blastocatellaceae	Aridibacter	0.00179817
Richtersveld	RNP2B	Bacteria	Planctomycetota	Planctomycetes	Gemmatales	Gemmataceae	uncultured	0.00179712
Richtersveld	RNP2B	Bacteria	Actinomycetota	Actinobacteria	Micrococcales	Micrococcaceae		0.00179712
Namaqua	NNP3C	Bacteria	Cyanobacteria	Cyanobacteriia	Cyanobacteriales	Oscillatoriaceae	Oscillatoria_PCC-6304	0.00179662
Richtersveld	RNP2C	Bacteria	Gemmatimonadota	Longimicrobia	Longimicrobiales	Longimicrobiaceae	Longimicrobium	0.00179457
Namaqua	NNP2B	Bacteria	Pseudomonadota	Alphaproteobacteria	Acetobacterales	Acetobacteraceae	Roseomonas	0.00179394
Richtersveld	RNP1A	Bacteria	Actinomycetota	Actinobacteria	Euzebyales	Euzebyaceae	uncultured	0.00178895
Richtersveld	RNP1A	Bacteria	Planctomycetota	Planctomycetes	Gemmatales	Gemmataceae	uncultured	0.00178895
Namaqua	NNP2D	Bacteria	Acidobacteriota	Vicinamibacteria	Vicinamibacterales	uncultured	uncultured	0.00178859
Richtersveld	RNP3A	Bacteria	Pseudomonadota	Gammaproteobacteria	Burkholderiales	TRA3-20	TRA3-20	0.00178729
Richtersveld	RNP3A	Bacteria	Pseudomonadota	Alphaproteobacteria	Rhizobiales	Rhizobiales	Rhizobiales	0.00178729
Richtersveld	RNP3A	Bacteria	Abditibacteriota	Abditibacteria	Abditibacteriales	Abditibacteriaceae	Abditibacterium	0.00178729
Namaqua	NNP1B	Bacteria	Gemmatimonadota	S0134_terrestrial_group	S0134_terrestrial_group	S0134_terrestrial_group	S0134_terrestrial_group	0.00178096
Richtersveld	RNP2A	Bacteria	Chloroflexi	Chloroflexia	Kallotenuales			0.00178042
Richtersveld	RNP2B	Bacteria	Actinomycetota	Actinobacteria	Kineosporiales	Kineosporiaceae	Quadrisphaera	0.00177597
Richtersveld	RNP2C	Bacteria	Myxococcota	Myxococcia	Myxococcales	Myxococcaceae		0.00177346
Namaqua	NNP2B	Bacteria	Chloroflexi	JG30-KF-CM66	JG30-KF-CM66	JG30-KF-CM66	JG30-KF-CM66	0.00177232
Namaqua	NNP1C	Bacteria	Chloroflexi	Chloroflexia	Chloroflexales	Chloroflexaceae	FFCH7168	0.00177183
Richtersveld	RNP3B	Bacteria	Acidobacteriota	Blastocatellia	Blastocatellales	Blastocatellaceae	Aridibacter	0.00177155
Richtersveld	RNP3B	Bacteria	Actinomycetota	MB-A2-108	MB-A2-108	MB-A2-108	MB-A2-108	0.00177155
Richtersveld	RNP3C	Bacteria	Pseudomonadota	Alphaproteobacteria	Rhodobacterales	Rhodobacteraceae	Amaricoccus	0.0017698
Namaqua	NNP2D	Bacteria	Cyanobacteria	Cyanobacteriia	Cyanobacteriales	Coleofasciculaceae	Coleofasciculaceae	0.00176651
Namaqua	NNP1A	Bacteria	Acidobacteriota	Blastocatellia	Blastocatellales	Blastocatellaceae		0.00176311
Namaqua	NNP3C	Bacteria	Bacteroidota	Bacteroidia	Cytophagales	Cyclobacteriaceae	uncultured	0.00176069
Richtersveld	RNP3D	Bacteria	Pseudomonadota	Alphaproteobacteria	Acetobacterales	Acetobacteraceae		0.00175948
Namaqua	NNP3B	Bacteria	Firmicutes	Bacilli	Bacillales	Bacillaceae	Bacillus	0.00175381
Richtersveld	RNP2C	Bacteria	Pseudomonadota	Alphaproteobacteria	Sphingomonadales	Sphingomonadaceae	Sphingomonas	0.00175235
Richtersveld	RNP3B	Bacteria	Firmicutes	Bacilli	Bacillales	Planococcaceae	Domibacillus	0.00174587
Richtersveld	RNP3B	Bacteria	Actinomycetota	Actinobacteria	Pseudonocardiales	Pseudonocardiaceae	Actinomycetospora	0.00174587
Namaqua	NNP1C	Bacteria	Bacteroidota	Bacteroidia	Chitinophagales	Chitinophagaceae		0.00174539
Richtersveld	RNP2D	Bacteria	Pseudomonadota	Gammaproteobacteria	Burkholderiales	Oxalobacteraceae		0.0017445
Namaqua	NNP1A	Bacteria	Actinomycetota	Actinobacteria	Frankiales	Geodermatophilaceae	Modestobacter	0.00173862
Richtersveld	RNP3C	Bacteria	Planctomycetota	Planctomycetes	Isosphaerales	Isosphaeraceae	uncultured	0.0017382
Richtersveld	RNP3C	Bacteria	Actinomycetota	Actinobacteria	Propionibacteriales	Nocardioidaceae	Marmoricola	0.0017382
Namaqua	NNP3B	Bacteria	Bacteroidota	Bacteroidia	Chitinophagales	uncultured	uncultured	0.00173742
Namaqua	NNP1B	Bacteria	Cyanobacteria	Cyanobacteriia	Oxyphotobacteria_Incertae_Sedis	Unknown_Family	Leptolyngbya_EcFYyyy-00	0.00173471
Richtersveld	RNP2B	Bacteria	Acidobacteriota	Vicinamibacteria	Vicinamibacterales	Vicinamibacteraceae	Vicinamibacteraceae	0.00173369
Richtersveld	RNP3D	Bacteria	Myxococcota	Myxococcia	Myxococcales	Myxococcaceae		0.00172861
Richtersveld	RNP1B	Bacteria	Actinomycetota	Actinobacteria	Micrococcales	Micrococcaceae	Kocuria	0.00172625
Richtersveld	RNP1D	Bacteria	Firmicutes	Bacilli	Bacillales	Planococcaceae		0.00172348
Namaqua	NNP2C	Bacteria	Pseudomonadota	Alphaproteobacteria	Sphingomonadales	Sphingomonadaceae	Altererythrobacter	0.00172092
Namaqua	NNP1C	Bacteria	Bacteroidota	Bacteroidia	Cytophagales	Hymenobacteraceae	Hymenobacter	0.00171894
Richtersveld	RNP2D	Bacteria	Abditibacteriota	Abditibacteria	Abditibacteriales	Abditibacteriaceae	Abditibacterium	0.00171766
Namaqua	NNP1D	Bacteria	Cyanobacteria	Cyanobacteriia	Leptolyngbyales	Leptolyngbyaceae	Leptolyngbya_Es-Yyy1000	0.00171645
Richtersveld	RNP3A	Bacteria	Gemmatimonadota	Longimicrobia	Longimicrobiales	Longimicrobiaceae	Longimicrobium	0.0017158
Richtersveld	RNP2B	Bacteria	Actinomycetota	Actinobacteria	Nitriliruptorales	Nitriliruptoraceae	Nitriliruptoraceae	0.00171255
Richtersveld	RNP2B	Bacteria	Gemmatimonadota	Gemmatimonadetes	Gemmatimonadales	Gemmatimonadaceae	uncultured	0.00171255
Richtersveld	RNP2C	Bacteria	Chloroflexi	Dehalococcoidia	S085	S085	S085	0.00171012
Richtersveld	RNP2C	Bacteria	Chloroflexi	KD4-96	KD4-96	KD4-96	KD4-96	0.00171012
Namaqua	NNP3D	Archaea	Halobacterota	Halobacteria	Halobacterales	Haloferacaceae	Halopelagius	0.00170797
Namaqua	NNP2B	Archaea	Halobacterota	Halobacteria	Halobacterales	Halococcaceae	Halococcus	0.00170748
Richtersveld	RNP3C	Bacteria	Cyanobacteria	Cyanobacteriia	Leptolyngbyales	Leptolyngbyaceae	Leptolyngbya_Es-Yyy1000	0.00170659
Richtersveld	RNP3C	Bacteria	Actinomycetota	Thermoleophilia	Gaiellales	uncultured	uncultured	0.00170659
Richtersveld	RNP3C	Bacteria	Actinomycetota	Acidimicrobiia				0.00170659
Namaqua	NNP2C	Bacteria	Actinomycetota	Actinobacteria	Frankiales	Geodermatophilaceae	Geodermatophilus	0.00170608
Namaqua	NNP2C	Bacteria	Actinomycetota	Acidimicrobiia	Microtrichales	uncultured	uncultured	0.00170608
Namaqua	NNP2D	Bacteria	Actinomycetota	Actinobacteria	Micrococcales	Micrococcaceae		0.00170027
Namaqua	NNP3A	Bacteria	Actinomycetota	Acidimicrobiia	Actinomarinales	uncultured	uncultured	0.00169866
Richtersveld	RNP2A	Bacteria	Actinomycetota	Actinobacteria	Micrococcales	Micrococcaceae	Arthrobacter	0.00169249
Richtersveld	RNP2B	Bacteria	Actinomycetota	Actinobacteria	Propionibacteriales	Nocardioidaceae	Marmoricola	0.0016914
Namaqua	NNP1D	Bacteria	Actinomycetota	Actinobacteria	Pseudonocardiales	Pseudonocardiaceae	Actinomycetospora	0.00168877
Namaqua	NNP1B	Bacteria	Acidobacteriota	Blastocatellia	Blastocatellales	Blastocatellaceae	uncultured	0.00168845
Namaqua	NNP1B	Bacteria	Planctomycetota	Planctomycetes	Isosphaerales	Isosphaeraceae	uncultured	0.00168845
Namaqua	NNP3B	Bacteria	Actinomycetota	Actinobacteria	Frankiales	uncultured	uncultured	0.00168825
Richtersveld	RNP1A	Bacteria	Actinomycetota	Actinobacteria	Micrococcales	Micrococcaceae	Arthrobacter	0.00168673
Richtersveld	RNP1A	Bacteria	Chloroflexi	SHA-26	SHA-26	SHA-26	SHA-26	0.00168673
Richtersveld	RNP1C	Bacteria	Actinomycetota	Thermoleophilia	Solirubrobacterales	Solirubrobacteraceae		0.00168622
Namaqua	NNP2D	Bacteria	Actinomycetota	Actinobacteria	Frankiales	Geodermatophilaceae	Modestobacter	0.00167819
Richtersveld	RNP1B	Bacteria	Actinomycetota	Actinobacteria	Micrococcales	Micrococcaceae	Arthrobacter	0.00167056
Richtersveld	RNP2A	Bacteria	Actinomycetota	Actinobacteria	Micrococcales	Cellulomonadaceae		0.00167051
Richtersveld	RNP3A	Bacteria	Chloroflexi	Chloroflexia	Thermomicrobiales	AKYG1722	AKYG1722	0.00166814
Richtersveld	RNP3A	Bacteria	Gemmatimonadota	Gemmatimonadetes	Gemmatimonadales	Gemmatimonadaceae		0.00166814
Richtersveld	RNP2C	Bacteria	Actinomycetota	Thermoleophilia	Solirubrobacterales	Solirubrobacteraceae	uncultured	0.0016679
Richtersveld	RNP3D	Bacteria	Actinomycetota	Actinobacteria	Euzebyales	Euzebyaceae	uncultured	0.00166687
Richtersveld	RNP3D	Bacteria	Actinomycetota	Actinobacteria	Micrococcales	Cellulomonadaceae	Cellulomonas	0.00166687
Richtersveld	RNP2D	Bacteria	Myxococcota	Myxococcia	Myxococcales	Myxococcaceae		0.00166398
Richtersveld	RNP1C	Bacteria	Actinomycetota	Actinobacteria	Propionibacteriales	Nocardioidaceae	Marmoricola	0.00166178
Namaqua	NNP1D	Bacteria	Bacteroidota	Bacteroidia	Cytophagales	Spirosomaceae	Nibrella	0.00166108
Namaqua	NNP1D	Bacteria	Pseudomonadota	Alphaproteobacteria	Sphingomonadales	Sphingomonadaceae	Sphingoaurantiacus	0.00166108
Namaqua	NNP3D	Bacteria	Pseudomonadota	Alphaproteobacteria	Sphingomonadales	Sphingomonadaceae	Altererythrobacter	0.00165963
Namaqua	NNP3A	Archaea	Halobacterota	Halobacteria	Halobacterales	Haloferacaceae	Halolamina	0.00165619
Namaqua	NNP3B	Bacteria	Pseudomonadota	Alphaproteobacteria	Rhodobacterales	Rhodobacteraceae	Rubellimicrobium	0.00165547
Namaqua	NNP3C	Bacteria	Bdellovibrionota	Bdellovibrionia	Bacteriovoracales	Bacteriovoracaceae	Peredibacter	0.00165289
Richtersveld	RNP2C	Bacteria	Actinomycetota	Actinobacteria	Propionibacteriales	Nocardioidaceae	Marmoricola	0.00164679
Namaqua	NNP2C	Bacteria	Bacteroidota	Bacteroidia	Flavobacteriales	Flavobacteriaceae	Gramella	0.00164674
Richtersveld	RNP3C	Bacteria	Pseudomonadota	Alphaproteobacteria	Acetobacterales	Acetobacteraceae	Belnapia	0.00164339
Richtersveld	RNP3C	Bacteria	Bacteroidota	Bacteroidia	Chitinophagales	Chitinophagaceae	Chitinophagaceae	0.00164339
Richtersveld	RNP3B	Bacteria	Myxococcota	Polyangia	Polyangiales	Polyangiaceae	uncultured	0.00164317
Richtersveld	RNP3B	Bacteria	Bacteroidota	Bacteroidia	Cytophagales	Spirosomaceae	Nibrella	0.00164317
Richtersveld	RNP1B	Bacteria	Pseudomonadota	Alphaproteobacteria	Acetobacterales	Acetobacteraceae		0.00164272
Namaqua	NNP1B	Bacteria	Chloroflexi	Chloroflexia	Thermobaculales	Thermobaculaceae	Thermobaculum	0.00164219
Richtersveld	RNP1C	Bacteria	Pseudomonadota	Gammaproteobacteria	Burkholderiales	TRA3-20	TRA3-20	0.00163734
Richtersveld	RNP1D	Bacteria	Actinomycetota	Actinobacteria	Micrococcales	Micrococcaceae	Sinomonas	0.00163585
Namaqua	NNP2D	Bacteria	Cyanobacteria	Cyanobacteriia	Cyanobacteriales	Coleofasciculaceae	Symplocastrum_CPER-KK1	0.00163402
Namaqua	NNP2D	Bacteria	Cyanobacteria	Cyanobacteriia	Cyanobacteriales	Chroococcidiopsaceae	uncultured	0.00163402
Namaqua	NNP2A	Bacteria	Actinomycetota	Actinobacteria	0319-7L14	0319-7L14	0319-7L14	0.00163085
Richtersveld	RNP2A	Bacteria	Bacteroidota	Bacteroidia	Chitinophagales	Chitinophagaceae	Flavisolibacter	0.00162655
Richtersveld	RNP2A	Bacteria	Armatimonadota	uncultured	uncultured	uncultured	uncultured	0.00162655
Namaqua	NNP2B	Bacteria	Cyanobacteria	Cyanobacteriia	Cyanobacteriales	Chroococcidiopsaceae	uncultured	0.00162103
Namaqua	NNP2B	Bacteria	Pseudomonadota	Alphaproteobacteria	Elsterales	uncultured	uncultured	0.00162103
Namaqua	NNP2B	Bacteria	Pseudomonadota	Alphaproteobacteria				0.00162103
Richtersveld	RNP3A	Bacteria	Cyanobacteria	Cyanobacteriia	Cyanobacteriales	Chroococcidiopsaceae	Aliterella	0.00162048
Namaqua	NNP1B	Bacteria	Cyanobacteria	Cyanobacteriia	Cyanobacteriales	Coleofasciculaceae	uncultured	0.00161906
Namaqua	NNP1A	Bacteria	Chloroflexi	Gitt-GS-136	Gitt-GS-136	Gitt-GS-136	Gitt-GS-136	0.00161618
Richtersveld	RNP1B	Bacteria	Actinomycetota	MB-A2-108	MB-A2-108	MB-A2-108	MB-A2-108	0.00161488
Richtersveld	RNP3C	Bacteria	Actinomycetota	Actinobacteria	Kineosporiales	Kineosporiaceae	Quadrisphaera	0.00161178
Richtersveld	RNP1A	Bacteria	Pseudomonadota	Alphaproteobacteria	Acetobacterales	Acetobacteraceae		0.00161006
Richtersveld	RNP1A	Bacteria	Gemmatimonadota	Gemmatimonadetes	Gemmatimonadales	Gemmatimonadaceae	Gemmatimonas	0.00161006
Richtersveld	RNP1D	Bacteria	Chloroflexi	Dehalococcoidia	S085	S085	S085	0.00160664
Richtersveld	RNP1D	Bacteria	Actinomycetota	Thermoleophilia	Solirubrobacterales	Solirubrobacteraceae		0.00160664
Namaqua	NNP3B	Bacteria	Bacteroidota	Bacteroidia	Flavobacteriales	Flavobacteriaceae	Gillisia	0.00160629
Namaqua	NNP1D	Bacteria	Actinomycetota	Thermoleophilia	Solirubrobacterales	Solirubrobacteraceae	Parviterribacter	0.00160571
Richtersveld	RNP2C	Bacteria	Gemmatimonadota	Gemmatimonadetes	Gemmatimonadales	Gemmatimonadaceae		0.00160456
Namaqua	NNP2C	Bacteria	Planctomycetota	Planctomycetes	Planctomycetales	uncultured	uncultured	0.00160223
Namaqua	NNP2C	Archaea	Halobacterota	Halobacteria	Halobacterales	Haloferacaceae	Halobaculum	0.00160223
Namaqua	NNP1B	Bacteria	Pseudomonadota	Alphaproteobacteria	Acetobacterales	Acetobacteraceae	Roseomonas	0.00159593
Namaqua	NNP2A	Bacteria	Pseudomonadota	Alphaproteobacteria	Alphaproteobacteria_Incertae_Sedis	Unknown_Family	Acuticoccus	0.00159248
Richtersveld	RNP3B	Bacteria	Actinomycetota	Thermoleophilia	Solirubrobacterales	Solirubrobacteraceae		0.00159183
Namaqua	NNP1A	Bacteria	Pseudomonadota	Alphaproteobacteria	Tistrellales	Geminicoccaceae	Geminicoccus	0.00159169
Namaqua	NNP2C	Bacteria	Actinomycetota	Actinobacteria	Micrococcales	Micrococcaceae		0.0015874
Richtersveld	RNP1B	Bacteria	Bacteroidota	Bacteroidia	Cytophagales	Spirosomaceae	uncultured	0.00158704
Richtersveld	RNP2B	Bacteria	Pseudomonadota	Alphaproteobacteria	Tistrellales	Geminicoccaceae		0.00158569
Richtersveld	RNP3C	Bacteria	Pseudomonadota	Alphaproteobacteria	Azospirillales	Azospirillaceae	uncultured	0.00158018
Namaqua	NNP1D	Bacteria	Pseudomonadota	Alphaproteobacteria	Rhizobiales	Beijerinckiaceae		0.00157803
Richtersveld	RNP1D	Bacteria	Acidobacteriota	Blastocatellia	Blastocatellales	Blastocatellaceae	Blastocatella	0.00157743
Namaqua	NNP2A	Bacteria	Actinomycetota	Actinobacteria	Micrococcales	Promicromonosporaceae	Isoptericola	0.00157329
Namaqua	NNP1B	Bacteria	Bacteroidota	Bacteroidia	Sphingobacteriales			0.0015728
Namaqua	NNP1A	Bacteria	Actinomycetota	Actinobacteria	Frankiales			0.00156721
Namaqua	NNP1A	Bacteria	Actinomycetota	Actinobacteria	Propionibacteriales	Nocardioidaceae	Marmoricola	0.00156721
Namaqua	NNP1A	Bacteria	Firmicutes	Bacilli	Bacillales			0.00156721
Richtersveld	RNP2B	Bacteria	Pseudomonadota	Alphaproteobacteria	Rhizobiales	Rhizobiales	Rhizobiales	0.00156455
Namaqua	NNP1C	Bacteria	Deinococcota	Deinococci	Deinococcales	Trueperaceae	Truepera	0.00156027
Richtersveld	RNP1B	Bacteria	Actinomycetota	Actinobacteria	Pseudonocardiales	Pseudonocardiaceae	Crossiella	0.00155919
Namaqua	NNP2B	Bacteria	Actinomycetota	Actinobacteria	Propionibacteriales	Nocardioidaceae	Marmoricola	0.00155618
Namaqua	NNP2A	Bacteria	Nitrospirota	Nitrospiria	Nitrospirales	Nitrospiraceae	Nitrospira	0.00155411
Namaqua	NNP1D	Bacteria	Myxococcota	bacteriap25	bacteriap25	bacteriap25	bacteriap25	0.00155034
Namaqua	NNP1D	Bacteria	Actinomycetota	Actinobacteria	Propionibacteriales	Nocardioidaceae	Marmoricola	0.00155034
Namaqua	NNP3A	Bacteria	Actinomycetota	Actinobacteria	Frankiales	Geodermatophilaceae	Blastococcus	0.00155003
Namaqua	NNP3D	Bacteria	Bdellovibrionota	Bdellovibrionia	Bdellovibrionales	Bdellovibrionaceae	Bdellovibrio	0.00154684
Namaqua	NNP2D	Bacteria	Pseudomonadota	Alphaproteobacteria	Tistrellales	Geminicoccaceae	Candidatus_Alysiosphaera	0.0015457
Namaqua	NNP3C	Archaea	Halobacterota	Halobacteria	Halobacterales	Haloferacaceae	Halorubellus	0.0015451
Namaqua	NNP3C	Archaea	Halobacterota	Halobacteria	Halobacterales	Halobacterales	uncultured	0.0015451
Namaqua	NNP2C	Archaea	Halobacterota	Halobacteria	Halobacterales			0.00154289
Namaqua	NNP1A	Bacteria	Chloroflexi	Chloroflexia	Thermobaculales	Thermobaculaceae	Thermobaculum	0.00154272
Richtersveld	RNP2C	Bacteria	Actinomycetota	Actinobacteria	Frankiales	Sporichthyaceae	uncultured	0.00154122
Richtersveld	RNP1C	Bacteria	Actinomycetota	Acidimicrobiia	Microtrichales	Ilumatobacteraceae	uncultured	0.00153959
Namaqua	NNP2B	Bacteria	Cyanobacteria	Cyanobacteriia	Phormidesmiales	Phormidesmiaceae	Phormidesmis_ANT.LACV5.1	0.00153457
Namaqua	NNP1C	Bacteria	Chloroflexi	Chloroflexia	Thermomicrobiales	AKYG1722	AKYG1722	0.00153382
Richtersveld	RNP1B	Bacteria	Deinococcota	Deinococci	Deinococcales	Trueperaceae	Truepera	0.00153135
Namaqua	NNP3C	Bacteria	Planctomycetota	Planctomycetes	Isosphaerales	Isosphaeraceae	uncultured	0.00152713
Namaqua	NNP1D	Bacteria	Deinococcota	Deinococci	Deinococcales	Deinococcaceae	uncultured	0.00152266
Richtersveld	RNP2B	Bacteria	Acidobacteriota	Blastocatellia	Blastocatellales	Blastocatellaceae	Aridibacter	0.00152226
[truncated: 11,873 more rows]

## Sheet: Arch_Bact_only_genera
place	Genus	Mean	SD
Namaqua	0319-6G20	0.0607165	0.0577874
Namaqua	0319-7L14	0.298893	0.347373
Namaqua	211ds20	0.0104974	0.0169675
Namaqua	67-14	0.980951	0.663234
Namaqua	A07HB70	0.0513606	0.0784695
Namaqua	A21b	0.00952241	0.0170607
Namaqua	AKAU4049	0.00672385	0.0232921
Namaqua	AKIW781	1.68004	2.0666
Namaqua	AKYG1722	0.361836	0.348867
Namaqua	Abditibacterium	0.293451	0.329985
Namaqua	Acaryochloris_MBIC11017	0.0793218	0.168507
Namaqua	Acidiphilium	0.00570436	0.0197605
Namaqua	Actibacterium	0.0313046	0.0625056
Namaqua	Actinokineospora	0.00440754	0.0152682
Namaqua	Actinomadura	0.00061219	0.00212069
Namaqua	Actinomycetospora	0.116307	0.109696
Namaqua	Actinophytocola	0	0
Namaqua	Actinoplanes	0.0132221	0.0289976
Namaqua	Actinopolyspora	0.00123629	0.00428263
Namaqua	Actinotalea	0.0252482	0.0283629
Namaqua	Acuticoccus	0.0218324	0.0471853
Namaqua	Adhaeribacter	0.587865	0.576199
Namaqua	Aeromicrobium	0.00882	0.0133274
Namaqua	Aetherobacter	0.00233611	0.00574352
Namaqua	Afifella	0.0692899	0.126026
Namaqua	Albimonas	0.00775571	0.0153776
Namaqua	Aliidiomarina	0.00223842	0.00775413
Namaqua	Aliifodinibius	0.00320156	0.00657939
Namaqua	Aliterella	0.0962858	0.129733
Namaqua	Allorhizobium-Neorhizobium-Pararhizobium-Rhizobium	0.00640522	0.0171438
Namaqua	Altererythrobacter	0.175714	0.125976
Namaqua	Amaricoccus	0.0355005	0.0454859
Namaqua	Ammoniphilus	0.0783123	0.0707701
Namaqua	Anaeromyxobacter	0.0012573	0.00235559
Namaqua	Angustibacter	0.00113809	0.00212101
Namaqua	Anoxybacillus	0.00957591	0.0324972
Namaqua	Antarcticibacterium	0.0491515	0.108453
Namaqua	Arboricoccus	0.00550866	0.0171422
Namaqua	Arcticibacter	0.00282082	0.00669629
Namaqua	Ardenticatena	0.00778552	0.0269698
Namaqua	Aridibacter	0.18062	0.167969
Namaqua	Armatimonadales	0.409029	0.545305
Namaqua	Arsenicitalea	0.00593866	0.013628
Namaqua	Arthrobacter	0.136288	0.188092
Namaqua	Asanoa	0.00203345	0.00346918
Namaqua	Ascidiaceihabitans	0	0
Namaqua	Aurantisolimonas	0.0117032	0.0234953
Namaqua	Azoarcus	0.00299437	0.0103728
Namaqua	Azospirillum	0.00717113	0.012024
Namaqua	B1-7BS	0.0111644	0.0177704
Namaqua	B12-WMSP1	0.00788135	0.00634705
Namaqua	BD1-7_clade	0.0153709	0.0226507
Namaqua	BD2-11_terrestrial_group	0.486315	0.860979
Namaqua	BIrii41	0.00361775	0.0069317
Namaqua	BIyi10	0.0122134	0.0200751
Namaqua	Bacillus	0.893154	1.15488
Namaqua	Bdellovibrio	0.0588377	0.0453205
Namaqua	Belnapia	0.113261	0.150428
Namaqua	Blastocatella	0.795646	0.665554
Namaqua	Blastococcus	0.491371	0.202828
Namaqua	Blfdi19	0.00230027	0.00796836
Namaqua	Bradymonadaceae	0.133942	0.243377
Namaqua	Bradymonadales	0.0654459	0.114711
Namaqua	Bradymonas	0.00283744	0.00855856
Namaqua	Brevibacterium	0.00959325	0.033232
Namaqua	Brevundimonas	0.00233359	0.00372135
Namaqua	Bryobacter	0.856766	0.789954
Namaqua	C0119	0.356464	0.519988
Namaqua	CENA359	0.00596321	0.0140424
Namaqua	CL500-29_marine_group	0.0121139	0.0164309
Namaqua	Candidatus_Alysiosphaera	0.158304	0.176887
Namaqua	Candidatus_Chloroploca	0.00253137	0.00613012
Namaqua	Candidatus_Halobonum	0.640352	1.08253
Namaqua	Candidatus_Nitrocosmicus	2.25178	2.06892
Namaqua	Candidatus_Nitrososphaera	1.25881	1.93406
Namaqua	Candidatus_Udaeobacter	0.852196	0.968814
Namaqua	Catalinimonas	0.00206972	0.0048395
Namaqua	Caulobacter	0.00211712	0.0033965
Namaqua	Cellulomonas	0.121109	0.177275
Namaqua	Cellvibrionaceae	0.0467195	0.0860288
Namaqua	Cesiribacter	0.416378	0.917548
Namaqua	Chitinophagaceae	0.0127949	0.0127357
Namaqua	Chloronema	0	0
Namaqua	Chroococcidiopsaceae	0.0158809	0.0281949
Namaqua	Chroococcidiopsis_CC1	0.00994744	0.0179524
Namaqua	Chroococcidiopsis_SAG_2023	0.0196494	0.0219777
Namaqua	Chthoniobacter	0.342531	0.279428
Namaqua	Citricoccus	0	0
Namaqua	Clostridium_sensu_stricto_8	0.00187984	0.00651196
Namaqua	Cnuella	0.0409577	0.0700776
Namaqua	Coleofasciculaceae	0.0783309	0.199405
Namaqua	Coleofasciculus_PCC-7420	0.452985	1.55983
Namaqua	Conexibacter	0.215483	0.157298
Namaqua	Constrictibacter	0.0456607	0.0405766
Namaqua	Corallococcus	0.0129981	0.0232102
Namaqua	Craurococcus-Caldovatus	0.14734	0.212495
Namaqua	Crinalium_SAG_22.89	0.262798	0.42171
Namaqua	Crossiella	0.181555	0.211495
Namaqua	Cyanobacteriaceae	0.00446746	0.00885463
Namaqua	Cystobacter	0.00038549	0.00133538
Namaqua	Cytophaga	0.100897	0.280077
Namaqua	D05-2	0.0157294	0.0271646
Namaqua	DS-100	0.0134257	0.0344013
Namaqua	Defluviicoccus	0.0059672	0.00755359
Namaqua	Deinococcus	0.309509	0.29436
Namaqua	Desertibacter	0	0
Namaqua	Desertifilum_KR2012-2	0.00615895	0.016123
Namaqua	Devosia	0.098821	0.0907764
Namaqua	Devosiaceae	0.00803855	0.0270843
Namaqua	Diplosphaera	0.00644375	0.0209695
Namaqua	Domibacillus	0.0272223	0.0264878
Namaqua	E1B-B3-114	0.00447633	0.00633808
Namaqua	EPR3968-O8a-Bc78	0.00238814	0.00772427
Namaqua	Edaphobaculum	0.0302801	0.0374321
Namaqua	Egicoccus	0.00115647	0.00400613
Namaqua	Ellin6055	0.129766	0.130151
Namaqua	Ensifer	0.00150735	0.00465024
Namaqua	Enterococcus	0	0
Namaqua	Erythrobacter	0.016776	0.0277173
Namaqua	Escherichia-Shigella	0.0242394	0.0335696
Namaqua	Euzebya	0.0199878	0.0437607
Namaqua	FFCH7168	0.0464707	0.0625834
Namaqua	Ferruginibacter	0.0795	0.137308
Namaqua	Fibrella	0.0201193	0.0331477
Namaqua	Fictibacillus	0.00847339	0.0197631
Namaqua	Fimbriiglobus	0.00145974	0.0034964
Namaqua	Fimbriimonadaceae	0.0206099	0.0276289
Namaqua	Flaviaesturariibacter	0.00371756	0.00486258
Namaqua	Flavisolibacter	0.573702	0.571417
Namaqua	Flavitalea	0.0230207	0.0301415
Namaqua	Gaiella	0.012086	0.0172499
Namaqua	Geminicoccus	0.0436241	0.0501919
Namaqua	Gemmata	0.0105735	0.0151793
Namaqua	Gemmatimonas	0.184442	0.15405
Namaqua	Geodermatophilus	0.538815	0.498628
Namaqua	Georgenia	0.0054171	0.0104773
Namaqua	Gillisia	0.0341137	0.0504734
Namaqua	Gitt-GS-136	0.187054	0.193953
Namaqua	Gloeocapsa_PCC-7428	0.0109184	0.0241178
Namaqua	Glutamicibacter	0.00197806	0.00685221
Namaqua	Glycomyces	0.0527629	0.182776
Namaqua	Gracilibacillus	0.0105671	0.0316351
Namaqua	Gramella	0.0137228	0.0475372
Namaqua	HOC36	0.00212332	0.00735541
Namaqua	Hahella	0.00164234	0.00385714
Namaqua	Haladaptatus	0.601862	1.08106
Namaqua	Halapricum	0.0178028	0.0440127
Namaqua	Halarchaeum	0.300192	0.532969
Namaqua	Haliangium	0.0445604	0.0577008
Namaqua	Halobacillus	0.0215192	0.0318224
Namaqua	Halobacteriaceae	0.044781	0.0977817
Namaqua	Halobacterium	0.0253163	0.0410773
Namaqua	Halobaculum	0.118568	0.184989
Namaqua	Halobellus	0.0100028	0.0281092
Namaqua	Halococcus	0.851324	2.78704
Namaqua	Haloferacaceae	0.137776	0.218549
Namaqua	Halofilum	0.00542654	0.0129991
Namaqua	Halogeometricum	0.00469909	0.0112633
Namaqua	Halohasta	0.00743163	0.0257439
Namaqua	Halolamina	0.108193	0.310668
Namaqua	Halomarina	0.210198	0.470925
Namaqua	Halomicroarcula	0.0119527	0.0212377
Namaqua	Halomicrobiaceae	0.00578976	0.0127962
Namaqua	Halomicrobium	0.377851	0.654299
Namaqua	Halomonas	0.104707	0.173026
Namaqua	Halopelagius	0.0609027	0.1112
Namaqua	Haloplanus	0.0178561	0.0421106
Namaqua	Halorientalis	0.00705575	0.0169296
Namaqua	Halorubellus	0.0240584	0.0464069
Namaqua	Halorubrum	0.0141152	0.0332615
Namaqua	Halorussus	1.47557	2.14708
Namaqua	Halosiccatus	0.00479687	0.0109248
Namaqua	Halosimplex	0.00314487	0.0076704
Namaqua	Halostella	0.00320378	0.00748258
Namaqua	Haloterrigena	0.0341114	0.0517228
Namaqua	Herpetosiphon	0.0167564	0.0299665
Namaqua	Hymenobacter	0.0447181	0.0585758
Namaqua	I-8	0.00135992	0.0047109
Namaqua	IMCC26256	0.419894	0.425242
Namaqua	Iamia	0.00634981	0.00929217
Namaqua	Ilumatobacter	0.00403742	0.0095091
Namaqua	Insolitispirillum	0.00760158	0.0179021
Namaqua	Isoptericola	0.0136877	0.0452471
Namaqua	JCM_18997	0.00401137	0.00520826
Namaqua	JG30-KF-CM45	2.47459	1.51072
Namaqua	JG30-KF-CM66	0.350714	0.424872
Namaqua	JGI_0001001-H03	0.00812772	0.0115267
Namaqua	Jahnella	0.000440754	0.00152682
Namaqua	Jannaschia	0.00427481	0.00705454
Namaqua	Jatrophihabitans	0.0130915	0.023237
Namaqua	KD3-93	0.00715993	0.00901998
Namaqua	KD4-96	0.329809	0.330344
Namaqua	KI89A_clade	0.00805773	0.0262612
Namaqua	Kallotenue	0.0463581	0.0827338
Namaqua	Kapabacteriales	0.0102148	0.0100825
Namaqua	Kibdelosporangium	0	0
Namaqua	Kineococcus	0.0029095	0.0054915
Namaqua	Klenkia	0.00102627	0.00245634
Namaqua	Kocuria	0.0874519	0.0917191
Namaqua	Kribbella	0.00871901	0.0143139
Namaqua	LD29	0	0
Namaqua	Lautropia	0.0433979	0.045958
Namaqua	Lechevalieria	0.00319774	0.00679593
Namaqua	Legionella	0.00289001	0.0083193
Namaqua	Leifsonia	0.0165519	0.0220862
Namaqua	Leptolyngbya_EcFYyyy-00	0.0445747	0.0563053
Namaqua	Leptolyngbya_Es-Yyy1000	0.0880126	0.0973742
Namaqua	Leptolyngbya_PCC-6306	0	0
Namaqua	Lewinella	0.00330601	0.00825786
Namaqua	Limibaculum	0.322142	0.256275
Namaqua	Limnobacter	0.0406216	0.0668919
Namaqua	Limnothrix	0.00767156	0.0156593
Namaqua	Litorilinea	0.00258445	0.00411241
Namaqua	Longimicrobiaceae	3.51158	4.30326
Namaqua	Longimicrobium	0.284177	0.365812
Namaqua	Longimonas	0.0529132	0.183297
Namaqua	Loriellopsis_LF-B5	0.143183	0.20784
Namaqua	Luteitalea	0	0
Namaqua	Luteivirga	0.00725469	0.025131
Namaqua	Lysinibacillus	0.00263827	0.00316151
Namaqua	Lysobacter	0.00431787	0.0075804
Namaqua	MB-A2-108	0.0423317	0.0721727
Namaqua	MND1	0.00944431	0.0157669
Namaqua	MWH-CFBk5	0.207089	0.279585
Namaqua	Marine_Group_II	0.00209324	0.00508814
Namaqua	Marinobacter	0.0037985	0.0107643
Namaqua	Marmoricola	0.0793838	0.066637
Namaqua	Massilia	0.0631598	0.0605683
Namaqua	Mastigocladopsis_PCC-10914	0.00403179	0.00783214
Namaqua	Mesorhizobium	0.0103071	0.0209602
Namaqua	Methylobacterium-Methylorubrum	0.0157075	0.0244687
Namaqua	Microcoleus_Es-Yyy1400	0.00701054	0.016585
Namaqua	Microcoleus_PCC-7113	0.0987137	0.148048
Namaqua	Microcoleus_SAG_1449-1a	0.214714	0.543322
Namaqua	Micromonospora	0.000986362	0.00234439
Namaqua	Microtrichales	0.00537713	0.00825231
Namaqua	Microvirga	1.48428	1.62506
Namaqua	Modestobacter	0.0702646	0.0611821
Namaqua	Mooreia	0.00216916	0.00625366
Namaqua	Mycobacterium	0.0333827	0.0414001
Namaqua	Myxococcus	0.00581339	0.00773654
Namaqua	N9D0	0.00247578	0.00457459
Namaqua	NS7_marine_group	0.00336193	0.0116461
Namaqua	NS9_marine_group	0.00953855	0.0137549
Namaqua	Nafulsella	1.57048	2.71481
Namaqua	Natrinema	0.0126828	0.0251117
Namaqua	Natronomonas	0.656308	1.27916
Namaqua	Neo-b11	0.0139795	0.0255822
Namaqua	Nesterenkonia	0.00210169	0.00728048
Namaqua	Nibrella	0.178404	0.215735
Namaqua	Nibribacter	0.00916591	0.0267795
Namaqua	Nitriliruptor	0	0
Namaqua	Nitriliruptoraceae	0.411027	0.652572
Namaqua	Nitrolancea	0.0122497	0.0188642
Namaqua	Nitrosomonas	0.00964468	0.015373
Namaqua	Nitrososphaeraceae	0.347395	0.391622
Namaqua	Nitrosospira	0.00417601	0.00936425
Namaqua	Nitrospira	0.155246	0.168235
Namaqua	Nocardioides	0.110349	0.0924693
Namaqua	Nocardiopsis	0.00239831	0.008308
Namaqua	Nodosilinea_PCC-7104	0.14689	0.409996
Namaqua	Nostoc_PCC-73102	0.00958505	0.0114331
Namaqua	Noviherbaspirillum	0.0317119	0.043746
Namaqua	Novosphingobium	0.0114934	0.0117653
Namaqua	OLB14	0.00222073	0.00424777
Namaqua	OM190	0.0021792	0.00616472
Namaqua	OM27_clade	0.00476682	0.0101982
Namaqua	Oceanobacillus	0.0428051	0.0729475
Namaqua	Ohtaekwangia	0.0025582	0.00886186
Namaqua	Opitutus	0.00241054	0.00472709
Namaqua	Ornithinicoccus	0	0
Namaqua	Ornithinimicrobium	0.00287943	0.00533716
Namaqua	Oscillatoria_PCC-6304	0.0153399	0.0517637
Namaqua	Owenweeksia	0.00865263	0.0227535
Namaqua	P3OB-42	0.000680003	0.00159151
Namaqua	PAUC43f_marine_benthic_group	0.0525522	0.182046
Namaqua	PLTA13	0.00209606	0.00726096
Namaqua	PMMR1	0.117131	0.129986
Namaqua	Pajaroellobacter	0.00423626	0.00624003
Namaqua	Palleronia-Pseudomaribius	0.404042	0.767826
Namaqua	Paracoccus	0.0223714	0.0300763
Namaqua	Parviterribacter	0.100603	0.105672
Namaqua	Parvularcula	0.00510749	0.012625
Namaqua	Pedosphaeraceae	0.0324953	0.0676011
Namaqua	Pelagibacterium	0.00529944	0.0126905
Namaqua	Pelagicoccus	0.0139141	0.0298157
Namaqua	Peredibacter	0.257583	0.398147
Namaqua	Phaselicystis	0.00255273	0.00504137
Namaqua	Phenylobacterium	0.0165926	0.0226321
Namaqua	Phormidesmis_ANT.LACV5.1	0.0166673	0.0445368
Namaqua	Phormidium_IAM_M-71	0.0157371	0.0351459
Namaqua	Phormidium_SAG_37.90	0.00614164	0.0192834
Namaqua	Phycicoccus	0.0019388	0.0036236
Namaqua	Pir4_lineage	0.0118087	0.016892
Namaqua	Pirellula	0.0339035	0.0593717
Namaqua	Planctomycetales	0.0153896	0.0519649
Namaqua	Planococcus	2.95809	6.02824
Namaqua	Pleurocapsa_PCC-7319	0.0457079	0.0894919
Namaqua	Pontibacter	1.94486	2.12462
Namaqua	Porphyrobacter	0.00404798	0.00792623
Namaqua	Pseudaminobacter	0.00175876	0.00609253
Namaqua	Pseudohongiella	0.0121249	0.0223298
Namaqua	Pseudokineococcus	0.00253127	0.00505775
Namaqua	Pseudomonas	0.0116211	0.0283327
Namaqua	Pseudonocardia	0.0313504	0.0359665
Namaqua	Psychroglaciecola	0.120535	0.1665
Namaqua	Puia	0.00528708	0.0086339
Namaqua	Pullulanibacillus	0.00683167	0.0154906
Namaqua	Quadrisphaera	0.0420118	0.0891335
Namaqua	RB41	0.461496	0.54361
Namaqua	RCP2-54	0.00342614	0.00790446
Namaqua	Ramlibacter	0.0118447	0.0176336
Namaqua	Rhabdobacter	0.0391509	0.089234
Namaqua	Rhizobiaceae	0.00380371	0.0106842
Namaqua	Rhizobiales	0.0163162	0.0328272
Namaqua	Rhodococcus	0.01366	0.0247562
Namaqua	Rhodocytophaga	0.294923	0.337484
Namaqua	Rhodopirellula	0.16913	0.19548
Namaqua	Rhodoplanes	0.0135922	0.0166269
Namaqua	Rhodothermaceae	0.0362716	0.0374256
Namaqua	Rhodovarius	0.0133925	0.0216853
Namaqua	Roseiflexus	0	0
Namaqua	Roseisalinus	0.00123629	0.00428263
Namaqua	Roseisolibacter	0.371263	0.409606
Namaqua	Roseomonas	0.0927637	0.100303
Namaqua	Rubellimicrobium	1.36767	0.986514
Namaqua	Rubripirellula	0.00569353	0.0133228
Namaqua	Rubritepida	0.0638563	0.083121
Namaqua	Rubrivirga	0.0875104	0.188319
Namaqua	Rubrobacter	10.8823	7.77166
Namaqua	Rufibacter	0.013346	0.0225237
Namaqua	S0134_terrestrial_group	0.139714	0.161738
Namaqua	S085	0.0876262	0.100294
Namaqua	S15-21	0.00159887	0.00553866
Namaqua	SAR202_clade	0.0236302	0.0303032
Namaqua	SAR324_clade(Marine_group_B)	0.00149719	0.0051864
Namaqua	SBR1031	0	0
Namaqua	SC-I-84	0.00368023	0.0127487
Namaqua	SHA-26	0.111873	0.163287
Namaqua	SZB85	0.123632	0.190386
Namaqua	Saccharimonadales	0.00433152	0.0114853
Namaqua	Saccharospirillum	0.00164769	0.00389375
Namaqua	Saccharothrix	0.00438075	0.00743742
Namaqua	Salarchaeum	0.00273179	0.00946321
Namaqua	Salinarchaeum	0.00424621	0.0107894
Namaqua	Salinarimonas	0.0276665	0.0495523
Namaqua	Salinibacter	0.0080588	0.0144232
Namaqua	Salinimicrobium	4.90189	8.48933
Namaqua	Salinisphaera	0.00506879	0.0175588
Namaqua	Salipaludibacillus	0.0247849	0.0380178
Namaqua	Sandaracinus	0.00139283	0.00341305
Namaqua	Scytonema_UTEX_2349	0.0236498	0.0314488
Namaqua	Sediminibacillus	0.00063955	0.00221547
Namaqua	Segetibacter	1.09743	1.3189
Namaqua	Sericytochromatia	0.040384	0.0328306
Namaqua	Singulisphaera	0.00364868	0.00398062
Namaqua	Sinomonas	0	0
Namaqua	Skermanella	0.191034	0.252886
Namaqua	Smaragdicoccus	0.00441378	0.00735273
Namaqua	Solirubrobacter	0.595965	0.52519
Namaqua	Sphaerobacter	0.00664179	0.0138723
Namaqua	Sphingoaurantiacus	0.0364858	0.0554538
Namaqua	Sphingomonas	1.15501	0.821953
Namaqua	Spirosoma	0.0544723	0.089873
Namaqua	Sporichthya	0.022567	0.0277547
Namaqua	Sporocytophaga	0.00175617	0.00333153
Namaqua	Stenotrophobacter	0.00707743	0.0187687
Namaqua	Steroidobacter	0.00313289	0.00622881
Namaqua	Streptomyces	0.0677771	0.117168
Namaqua	Subgroup_10	0.0597435	0.077985
Namaqua	Subgroup_7	0.279319	0.284803
Namaqua	Sumerlaea	0.0889408	0.182875
Namaqua	Sva0996_marine_group	0.00230027	0.00796836
Namaqua	Symplocastrum_CPER-KK1	0.026199	0.047869
Namaqua	TK10	0.705736	0.736885
Namaqua	TRA3-20	0.139177	0.163886
Namaqua	Tellurimicrobium	0	0
Namaqua	Tepidisphaera	0.00464805	0.007171
Namaqua	Tepidisphaeraceae	0.0222662	0.0254216
Namaqua	Tepidisphaerales	0.0392071	0.0749038
Namaqua	Thermobaculum	0.0793236	0.0919535
Namaqua	Thermoleophilum	0.000692118	0.00239757
Namaqua	Tolypothrix	0	0
Namaqua	Trichocoleus_SAG_26.92	0.0254772	0.0403486
Namaqua	Tropicimonas	0.0167652	0.0384663
Namaqua	Truepera	5.90756	5.9738
Namaqua	Tumebacillus	0.194854	0.218894
Namaqua	Tundrisphaera	0.0199969	0.0256757
Namaqua	Tunicatimonas	0.0567429	0.0823718
Namaqua	Tychonema_CCAP_1459-11B	0.915213	1.61293
Namaqua	Verruc-01	0.00263655	0.00789094
Namaqua	Vicinamibacteraceae	0.23003	0.257129
Namaqua	Virgibacillus	0.00197806	0.00685221
Namaqua	Vulgatibacter	0.00351568	0.00815342
Namaqua	WD2101_soil_group	0.357283	0.321848
Namaqua	WN-HWB-116	0.122619	0.215218
Namaqua	WPS-2	0.0033694	0.00548285
Namaqua	Wilmottia_Ant-Ph58	0.08205	0.162357
Namaqua	YB-42	0.00570081	0.0134917
Namaqua	YC-ZSS-LKJ147	0.640628	0.811697
Namaqua	YC-ZSS-LKJ90	0.00645863	0.00906289
Namaqua	Zavarzinella	0	0
Namaqua	bacteriap25	0.0747945	0.105814
Namaqua	mle1-27	0.00276947	0.0052526
Namaqua	possible_genus_04	0.00261547	0.00548319
Namaqua	type_III	0	0
Namaqua	uncultured	0.150302	0.445698
Namaqua		0.0974179	0.413663
Richtersveld	0319-6G20	0.0205916	0.0155227
Richtersveld	0319-7L14	0.862265	0.501671
Richtersveld	211ds20	0.000366341	0.00126904
Richtersveld	67-14	1.45793	1.09623
Richtersveld	A07HB70	0	0
Richtersveld	A21b	0.00312828	0.00488419
Richtersveld	AKAU4049	0	0
Richtersveld	AKIW781	7.45039	2.00132
Richtersveld	AKYG1722	0.331845	0.165262
Richtersveld	Abditibacterium	0.230041	0.215088
Richtersveld	Acaryochloris_MBIC11017	0	0
Richtersveld	Acidiphilium	0	0
Richtersveld	Actibacterium	0	0
Richtersveld	Actinokineospora	0.000792941	0.00201067
Richtersveld	Actinomadura	0.0083475	0.0213045
Richtersveld	Actinomycetospora	0.121766	0.154627
Richtersveld	Actinophytocola	0.00321995	0.0104084
Richtersveld	Actinoplanes	0.0101341	0.0125638
Richtersveld	Actinopolyspora	0	0
Richtersveld	Actinotalea	0.00450993	0.00783946
Richtersveld	Acuticoccus	0	0
Richtersveld	Adhaeribacter	0.595882	0.346581
Richtersveld	Aeromicrobium	0.00378238	0.0090027
Richtersveld	Aetherobacter	0	0
Richtersveld	Afifella	0.0113125	0.00989738
Richtersveld	Albimonas	0.0218511	0.0667326
Richtersveld	Aliidiomarina	0	0
Richtersveld	Aliifodinibius	0	0
Richtersveld	Aliterella	0.0257807	0.0533104
Richtersveld	Allorhizobium-Neorhizobium-Pararhizobium-Rhizobium	0.0114338	0.0203189
Richtersveld	Altererythrobacter	0.0598099	0.0479803
Richtersveld	Amaricoccus	0.197294	0.100621
Richtersveld	Ammoniphilus	0.278944	0.480847
Richtersveld	Anaeromyxobacter	0.00663801	0.00930534
Richtersveld	Angustibacter	0.00094764	0.00229948
Richtersveld	Anoxybacillus	0	0
Richtersveld	Antarcticibacterium	0	0
Richtersveld	Arboricoccus	0	0
Richtersveld	Arcticibacter	0.0233987	0.0335229
Richtersveld	Ardenticatena	0	0
Richtersveld	Aridibacter	0.222867	0.170044
Richtersveld	Armatimonadales	1.26535	1.14269
Richtersveld	Arsenicitalea	0	0
Richtersveld	Arthrobacter	0.22022	0.21193
Richtersveld	Asanoa	0.0135817	0.0156123
Richtersveld	Ascidiaceihabitans	0.00316823	0.00812521
Richtersveld	Aurantisolimonas	0.000407299	0.00141092
Richtersveld	Azoarcus	0	0
Richtersveld	Azospirillum	0.0289623	0.0227287
Richtersveld	B1-7BS	0.0102471	0.0112073
Richtersveld	B12-WMSP1	0.0165902	0.00707295
Richtersveld	BD1-7_clade	0	0
Richtersveld	BD2-11_terrestrial_group	0	0
Richtersveld	BIrii41	0.00147707	0.00384358
Richtersveld	BIyi10	0	0
Richtersveld	Bacillus	1.04237	1.44805
Richtersveld	Bdellovibrio	0.0261064	0.0320819
Richtersveld	Belnapia	0.0931469	0.0595946
Richtersveld	Blastocatella	0.377034	0.253063
Richtersveld	Blastococcus	1.10889	0.465071
Richtersveld	Blfdi19	0	0
Richtersveld	Bradymonadaceae	0	0
Richtersveld	Bradymonadales	0	0
Richtersveld	Bradymonas	0	0
Richtersveld	Brevibacterium	0	0
Richtersveld	Brevundimonas	0	0
Richtersveld	Bryobacter	0.775269	0.407994
Richtersveld	C0119	0.419242	0.438942
Richtersveld	CENA359	0	0
Richtersveld	CL500-29_marine_group	0.00511572	0.00412462
Richtersveld	Candidatus_Alysiosphaera	0.207285	0.140603
Richtersveld	Candidatus_Chloroploca	0.00406515	0.0140821
Richtersveld	Candidatus_Halobonum	0	0
Richtersveld	Candidatus_Nitrocosmicus	4.53179	2.49953
Richtersveld	Candidatus_Nitrososphaera	2.31551	1.336
Richtersveld	Candidatus_Udaeobacter	1.82617	1.05283
Richtersveld	Catalinimonas	0	0
Richtersveld	Caulobacter	0.00256746	0.00889394
Richtersveld	Cellulomonas	0.819952	0.848492
Richtersveld	Cellvibrionaceae	0	0
Richtersveld	Cesiribacter	0.0109964	0.0163499
Richtersveld	Chitinophagaceae	0.20002	0.245241
Richtersveld	Chloronema	0.0255138	0.0229437
Richtersveld	Chroococcidiopsaceae	0.000407299	0.00141092
Richtersveld	Chroococcidiopsis_CC1	0	0
Richtersveld	Chroococcidiopsis_SAG_2023	0	0
Richtersveld	Chthoniobacter	0.177852	0.1111
Richtersveld	Citricoccus	0.00278142	0.0096351
Richtersveld	Clostridium_sensu_stricto_8	0	0
Richtersveld	Cnuella	0.0934571	0.103833
Richtersveld	Coleofasciculaceae	0	0
Richtersveld	Coleofasciculus_PCC-7420	0.00169719	0.00360704
Richtersveld	Conexibacter	0.332544	0.18792
Richtersveld	Constrictibacter	0.00494249	0.00690079
Richtersveld	Corallococcus	0	0
Richtersveld	Craurococcus-Caldovatus	0.688835	0.507331
Richtersveld	Crinalium_SAG_22.89	0.00340346	0.00649389
Richtersveld	Crossiella	0.10658	0.209179
Richtersveld	Cyanobacteriaceae	0.0105524	0.0208629
Richtersveld	Cystobacter	0.00534888	0.018529
Richtersveld	Cytophaga	0.303948	0.855212
Richtersveld	D05-2	0.0088556	0.0137962
Richtersveld	DS-100	0.00347522	0.00498186
Richtersveld	Defluviicoccus	0.00980587	0.0118994
Richtersveld	Deinococcus	0.42675	0.386673
Richtersveld	Desertibacter	0.00252117	0.0043449
Richtersveld	Desertifilum_KR2012-2	0	0
Richtersveld	Devosia	0.0459383	0.0363515
Richtersveld	Devosiaceae	0.000853852	0.00199417
Richtersveld	Diplosphaera	0	0
Richtersveld	Domibacillus	0.0286774	0.046838
Richtersveld	E1B-B3-114	0.00351495	0.00511425
Richtersveld	EPR3968-O8a-Bc78	0	0
Richtersveld	Edaphobaculum	0.0068943	0.00733533
Richtersveld	Egicoccus	0.00819105	0.0165154
Richtersveld	Ellin6055	0.432894	0.164858
Richtersveld	Ensifer	0	0
Richtersveld	Enterococcus	0.00264241	0.00636305
Richtersveld	Erythrobacter	0	0
Richtersveld	Escherichia-Shigella	0.00804664	0.00852346
Richtersveld	Euzebya	0	0
Richtersveld	FFCH7168	0.0109396	0.0135056
Richtersveld	Ferruginibacter	0.00654151	0.011839
Richtersveld	Fibrella	0	0
Richtersveld	Fictibacillus	0	0
Richtersveld	Fimbriiglobus	0.00100133	0.00233966
Richtersveld	Fimbriimonadaceae	0.0230495	0.0162435
Richtersveld	Flaviaesturariibacter	0.00814504	0.00481353
Richtersveld	Flavisolibacter	0.597364	0.250466
Richtersveld	Flavitalea	0.00704693	0.0153676
Richtersveld	Gaiella	0.113382	0.0777423
Richtersveld	Geminicoccus	0.0353408	0.0316957
Richtersveld	Gemmata	0.0134257	0.00919569
Richtersveld	Gemmatimonas	0.196959	0.127796
Richtersveld	Geodermatophilus	2.06919	1.22196
Richtersveld	Georgenia	0.141119	0.24407
Richtersveld	Gillisia	0	0
Richtersveld	Gitt-GS-136	0.132165	0.104202
Richtersveld	Gloeocapsa_PCC-7428	0	0
Richtersveld	Glutamicibacter	0	0
Richtersveld	Glycomyces	0	0
Richtersveld	Gracilibacillus	0	0
Richtersveld	Gramella	0	0
Richtersveld	HOC36	0	0
Richtersveld	Hahella	0.00287069	0.00733099
Richtersveld	Haladaptatus	0	0
Richtersveld	Halapricum	0	0
Richtersveld	Halarchaeum	0	0
Richtersveld	Haliangium	0.00534409	0.00973007
Richtersveld	Halobacillus	0	0
Richtersveld	Halobacteriaceae	0	0
Richtersveld	Halobacterium	0	0
Richtersveld	Halobaculum	0	0
Richtersveld	Halobellus	0	0
Richtersveld	Halococcus	0.00127042	0.00230189
Richtersveld	Haloferacaceae	0	0
Richtersveld	Halofilum	0	0
Richtersveld	Halogeometricum	0	0
Richtersveld	Halohasta	0	0
Richtersveld	Halolamina	0	0
Richtersveld	Halomarina	0	0
Richtersveld	Halomicroarcula	0	0
Richtersveld	Halomicrobiaceae	0	0
Richtersveld	Halomicrobium	0	0
Richtersveld	Halomonas	0	0
Richtersveld	Halopelagius	0	0
Richtersveld	Haloplanus	0	0
Richtersveld	Halorientalis	0	0
Richtersveld	Halorubellus	0	0
Richtersveld	Halorubrum	0	0
Richtersveld	Halorussus	0.00042791	0.00148232
Richtersveld	Halosiccatus	0	0
Richtersveld	Halosimplex	0	0
Richtersveld	Halostella	0	0
Richtersveld	Haloterrigena	0	0
Richtersveld	Herpetosiphon	0.00725342	0.00920091
Richtersveld	Hymenobacter	0.00838023	0.0133699
Richtersveld	I-8	0	0
Richtersveld	IMCC26256	1.26798	0.468515
Richtersveld	Iamia	0.000732681	0.00253808
Richtersveld	Ilumatobacter	0	0
Richtersveld	Insolitispirillum	0	0
Richtersveld	Isoptericola	0.21836	0.363172
Richtersveld	JCM_18997	0.00492635	0.0069804
Richtersveld	JG30-KF-CM45	1.39735	0.447405
Richtersveld	JG30-KF-CM66	1.3031	0.617114
Richtersveld	JGI_0001001-H03	0	0
Richtersveld	Jahnella	0.00286984	0.00761071
Richtersveld	Jannaschia	0	0
Richtersveld	Jatrophihabitans	0.000696069	0.00241125
Richtersveld	KD3-93	0	0
Richtersveld	KD4-96	0.471122	0.182093
Richtersveld	KI89A_clade	0	0
Richtersveld	Kallotenue	0.613653	1.06779
Richtersveld	Kapabacteriales	0.000526726	0.00182463
Richtersveld	Kibdelosporangium	0.00550168	0.0176108
Richtersveld	Kineococcus	0.016368	0.0310547
Richtersveld	Klenkia	0.0235108	0.0394345
Richtersveld	Kocuria	0.734398	1.19713
Richtersveld	Kribbella	0.0051045	0.0176825
Richtersveld	LD29	0.00196425	0.00476175
Richtersveld	Lautropia	0.150667	0.0934118
Richtersveld	Lechevalieria	0	0
Richtersveld	Legionella	0	0
Richtersveld	Leifsonia	0.371898	0.328568
Richtersveld	Leptolyngbya_EcFYyyy-00	0.679227	1.15616
Richtersveld	Leptolyngbya_Es-Yyy1000	0.115533	0.160955
Richtersveld	Leptolyngbya_PCC-6306	0.0131817	0.0309182
Richtersveld	Lewinella	0	0
Richtersveld	Limibaculum	0.000790089	0.00273695
Richtersveld	Limnobacter	0.0355066	0.0200442
Richtersveld	Limnothrix	0.257804	0.859401
Richtersveld	Litorilinea	0.000641865	0.00222349
Richtersveld	Longimicrobiaceae	2.98369	2.58559
Richtersveld	Longimicrobium	0.313926	0.251266
Richtersveld	Longimonas	0	0
Richtersveld	Loriellopsis_LF-B5	0.00269893	0.0076149
Richtersveld	Luteitalea	0.00379869	0.00568394
Richtersveld	Luteivirga	0	0
Richtersveld	Lysinibacillus	0.000827786	0.00214561
Richtersveld	Lysobacter	0	0
Richtersveld	MB-A2-108	0.246786	0.252499
Richtersveld	MND1	0	0
Richtersveld	MWH-CFBk5	0.00048686	0.00168653
Richtersveld	Marine_Group_II	0.00302308	0.00834574
Richtersveld	Marinobacter	0	0
Richtersveld	Marmoricola	0.139412	0.0506905
Richtersveld	Massilia	0.0742914	0.0545166
Richtersveld	Mastigocladopsis_PCC-10914	0.0008375	0.00225719
Richtersveld	Mesorhizobium	0	0
Richtersveld	Methylobacterium-Methylorubrum	0.0195451	0.01752
Richtersveld	Microcoleus_Es-Yyy1400	0.0318975	0.104071
Richtersveld	Microcoleus_PCC-7113	0.282669	0.816427
Richtersveld	Microcoleus_SAG_1449-1a	0.00502334	0.0164532
Richtersveld	Micromonospora	0.0141044	0.0427128
Richtersveld	Microtrichales	0.0122617	0.00997978
Richtersveld	Microvirga	5.01611	2.35385
Richtersveld	Modestobacter	0.138799	0.119259
Richtersveld	Mooreia	0	0
Richtersveld	Mycobacterium	0.0198161	0.0309119
Richtersveld	Myxococcus	0.00843742	0.0133795
Richtersveld	N9D0	0	0
Richtersveld	NS7_marine_group	0	0
Richtersveld	NS9_marine_group	0.000526726	0.00182463
Richtersveld	Nafulsella	0.00678417	0.00562444
Richtersveld	Natrinema	0	0
Richtersveld	Natronomonas	0	0
Richtersveld	Neo-b11	0.00379537	0.00651304
Richtersveld	Nesterenkonia	0	0
Richtersveld	Nibrella	0.0392318	0.048902
Richtersveld	Nibribacter	0.00478022	0.00644089
Richtersveld	Nitriliruptor	0.00271863	0.00718095
Richtersveld	Nitriliruptoraceae	0.0183588	0.0484863
Richtersveld	Nitrolancea	0.00761049	0.0220093
Richtersveld	Nitrosomonas	0.015228	0.0207829
Richtersveld	Nitrososphaeraceae	0.219687	0.206258
Richtersveld	Nitrosospira	0	0
Richtersveld	Nitrospira	0.552849	0.327057
Richtersveld	Nocardioides	0.0744311	0.0493704
Richtersveld	Nocardiopsis	0	0
Richtersveld	Nodosilinea_PCC-7104	0	0
Richtersveld	Nostoc_PCC-73102	0.000514467	0.00178217
Richtersveld	Noviherbaspirillum	0.00735836	0.00860226
Richtersveld	Novosphingobium	0.0128221	0.0118836
Richtersveld	OLB14	0	0
Richtersveld	OM190	0	0
Richtersveld	OM27_clade	0	0
Richtersveld	Oceanobacillus	0	0
Richtersveld	Ohtaekwangia	0	0
Richtersveld	Opitutus	0.00042791	0.00148232
Richtersveld	Ornithinicoccus	0.0062852	0.0189835
Richtersveld	Ornithinimicrobium	0.270851	0.421621
Richtersveld	Oscillatoria_PCC-6304	0	0
Richtersveld	Owenweeksia	0	0
Richtersveld	P3OB-42	0.0197271	0.0195617
Richtersveld	PAUC43f_marine_benthic_group	0	0
Richtersveld	PLTA13	0	0
Richtersveld	PMMR1	0.387257	0.223598
Richtersveld	Pajaroellobacter	0.00137029	0.00331732
Richtersveld	Palleronia-Pseudomaribius	0.001948	0.00298348
Richtersveld	Paracoccus	0.000794251	0.00186165
Richtersveld	Parviterribacter	0.298742	0.112577
Richtersveld	Parvularcula	0	0
Richtersveld	Pedosphaeraceae	0.0256256	0.0627493
Richtersveld	Pelagibacterium	0	0
Richtersveld	Pelagicoccus	0	0
Richtersveld	Peredibacter	0.00336926	0.00538635
Richtersveld	Phaselicystis	0.00825727	0.00816534
Richtersveld	Phenylobacterium	0.0201888	0.0233437
Richtersveld	Phormidesmis_ANT.LACV5.1	0	0
Richtersveld	Phormidium_IAM_M-71	0.0220755	0.0648715
Richtersveld	Phormidium_SAG_37.90	0	0
Richtersveld	Phycicoccus	0.00772644	0.0109307
Richtersveld	Pir4_lineage	0.00209584	0.00577962
Richtersveld	Pirellula	0.00641081	0.00890803
Richtersveld	Planctomycetales	0	0
Richtersveld	Planococcus	0.00379227	0.00656258
Richtersveld	Pleurocapsa_PCC-7319	0	0
Richtersveld	Pontibacter	1.08048	1.70921
Richtersveld	Porphyrobacter	0	0
Richtersveld	Pseudaminobacter	0	0
Richtersveld	Pseudohongiella	0	0
Richtersveld	Pseudokineococcus	0	0
Richtersveld	Pseudomonas	0	0
Richtersveld	Pseudonocardia	0.0540945	0.0390435
Richtersveld	Psychroglaciecola	0.32422	0.175087
Richtersveld	Puia	0	0
Richtersveld	Pullulanibacillus	0	0
Richtersveld	Quadrisphaera	0.0543225	0.0567554
Richtersveld	RB41	0.755653	0.544913
Richtersveld	RCP2-54	0	0
Richtersveld	Ramlibacter	0.0143925	0.0179469
Richtersveld	Rhabdobacter	0	0
Richtersveld	Rhizobiaceae	0	0
Richtersveld	Rhizobiales	0.249084	0.245195
Richtersveld	Rhodococcus	0	0
Richtersveld	Rhodocytophaga	0.435563	0.242759
Richtersveld	Rhodopirellula	0.00106978	0.00370581
Richtersveld	Rhodoplanes	0.00042791	0.00148232
Richtersveld	Rhodothermaceae	0.000526726	0.00182463
Richtersveld	Rhodovarius	0.00867164	0.00648436
Richtersveld	Roseiflexus	0.00502442	0.0118168
Richtersveld	Roseisalinus	0	0
Richtersveld	Roseisolibacter	0.713166	0.484641
Richtersveld	Roseomonas	0.175646	0.0919959
Richtersveld	Rubellimicrobium	1.21411	0.747759
Richtersveld	Rubripirellula	0	0
Richtersveld	Rubritepida	0.0198166	0.0284156
Richtersveld	Rubrivirga	0	0
Richtersveld	Rubrobacter	10.1894	2.45771
Richtersveld	Rufibacter	0.0116922	0.0204796
Richtersveld	S0134_terrestrial_group	0.0274396	0.0217719
Richtersveld	S085	0.133743	0.0822001
Richtersveld	S15-21	0	0
Richtersveld	SAR202_clade	0.000514467	0.00178217
Richtersveld	SAR324_clade(Marine_group_B)	0	0
Richtersveld	SBR1031	0.0254644	0.0293119
Richtersveld	SC-I-84	0	0
Richtersveld	SHA-26	0.0960428	0.074005
Richtersveld	SZB85	0.105035	0.0997391
Richtersveld	Saccharimonadales	0	0
Richtersveld	Saccharospirillum	0	0
Richtersveld	Saccharothrix	0.0293746	0.026477
Richtersveld	Salarchaeum	0	0
Richtersveld	Salinarchaeum	0	0
Richtersveld	Salinarimonas	0.0229038	0.0362738
Richtersveld	Salinibacter	0	0
Richtersveld	Salinimicrobium	0.0157631	0.00663597
Richtersveld	Salinisphaera	0	0
Richtersveld	Salipaludibacillus	0.457798	0.739079
Richtersveld	Sandaracinus	0	0
Richtersveld	Scytonema_UTEX_2349	0.01554	0.0521645
Richtersveld	Sediminibacillus	0.0321122	0.108289
Richtersveld	Segetibacter	0.781408	0.541204
Richtersveld	Sericytochromatia	0.0143522	0.0146486
Richtersveld	Singulisphaera	0.00381935	0.00634202
Richtersveld	Sinomonas	0.0188259	0.047145
Richtersveld	Skermanella	0.196332	0.153253
Richtersveld	Smaragdicoccus	0.00143612	0.00380637
Richtersveld	Solirubrobacter	2.221	0.833764
Richtersveld	Sphaerobacter	0.0175451	0.0220711
Richtersveld	Sphingoaurantiacus	0.101798	0.0882669
Richtersveld	Sphingomonas	0.807967	0.535145
Richtersveld	Spirosoma	0	0
Richtersveld	Sporichthya	0.0270289	0.0184963
Richtersveld	Sporocytophaga	0.00321022	0.00962371
Richtersveld	Stenotrophobacter	0.00504329	0.0112565
Richtersveld	Steroidobacter	0.00599771	0.010744
Richtersveld	Streptomyces	0.0432472	0.0450917
Richtersveld	Subgroup_10	0.00174523	0.00325346
Richtersveld	Subgroup_7	0.145857	0.138555
Richtersveld	Sumerlaea	0.0176084	0.0154119
Richtersveld	Sva0996_marine_group	0	0
Richtersveld	Symplocastrum_CPER-KK1	0.00462616	0.0150795
Richtersveld	TK10	2.15711	1.21324
Richtersveld	TRA3-20	0.190924	0.0956421
Richtersveld	Tellurimicrobium	0.00484334	0.00896129
Richtersveld	Tepidisphaera	0.00042791	0.00148232
Richtersveld	Tepidisphaeraceae	0.00310607	0.0033887
Richtersveld	Tepidisphaerales	0	0
Richtersveld	Thermobaculum	0.52064	0.404307
Richtersveld	Thermoleophilum	0.00782206	0.00709872
Richtersveld	Tolypothrix	0.00569909	0.0108148
Richtersveld	Trichocoleus_SAG_26.92	0.266128	0.616126
Richtersveld	Tropicimonas	0	0
Richtersveld	Truepera	2.24438	2.86701
Richtersveld	Tumebacillus	0.12735	0.151802
Richtersveld	Tundrisphaera	0.00274183	0.0037147
Richtersveld	Tunicatimonas	0	0
Richtersveld	Tychonema_CCAP_1459-11B	0.418617	0.952276
Richtersveld	Verruc-01	0	0
Richtersveld	Vicinamibacteraceae	0.34159	0.252798
Richtersveld	Virgibacillus	0	0
Richtersveld	Vulgatibacter	0	0
Richtersveld	WD2101_soil_group	0.329203	0.112981
Richtersveld	WN-HWB-116	0.00365851	0.0081991
Richtersveld	WPS-2	0.00112541	0.00263997
Richtersveld	Wilmottia_Ant-Ph58	0	0
Richtersveld	YB-42	0	0
Richtersveld	YC-ZSS-LKJ147	0.307215	0.22315
Richtersveld	YC-ZSS-LKJ90	0	0
Richtersveld	Zavarzinella	0.00318563	0.00535899
Richtersveld	bacteriap25	0.00419831	0.00880963
Richtersveld	mle1-27	0.000879693	0.00304735
Richtersveld	possible_genus_04	0	0
Richtersveld	type_III	0.00216781	0.00597435
Richtersveld	uncultured	0.14637	0.451629
Richtersveld		0.0894767	0.270294

## Sheet: Fungi
place	Sample	Kingdom	Phylum	Class	Order	Family	Genus	Abundance
Namaqua	NNP2C	Fungi	Ascomycota	Eurotiomycetes	Onygenales		Unidentified	0.93928
Richtersveld	RNP2C	Fungi	Ascomycota	Sordariomycetes	Xylariales	Diatrypaceae	Monosporascus	0.908355
Richtersveld	RNP3D	Fungi					Unidentified	0.833532
Namaqua	NNP3D	Fungi	Ascomycota	Pezizomycetes	Pezizales	Ascobolaceae	Ascobolus	0.819166
Richtersveld	RNP3C	Fungi					Unidentified	0.816778
Namaqua	NNP2D	Fungi	Basidiomycota	Agaricomycetes	Agaricales		Unidentified	0.711447
Namaqua	NNP3B	Fungi	Ascomycota	Sordariomycetes			Unidentified	0.697794
Richtersveld	RNP2A	Fungi					Unidentified	0.648221
Richtersveld	RNP2B	Fungi	Ascomycota	Sordariomycetes	Xylariales	Diatrypaceae	Monosporascus	0.640838
Richtersveld	RNP2D	Fungi	Ascomycota	Sordariomycetes	Xylariales	Diatrypaceae	Monosporascus	0.615601
Richtersveld	RNP3B	Fungi					Unidentified	0.606236
Richtersveld	RNP1C	Fungi					Unidentified	0.579111
Namaqua	NNP3A	Fungi	Ascomycota	Pezizomycetes	Pezizales	Ascobolaceae	Ascobolus	0.531702
Richtersveld	RNP1A	Fungi	Ascomycota	Dothideomycetes	Pleosporales	Pleosporaceae	Curvularia	0.510154
Namaqua	NNP3C	Fungi	Ascomycota	Dothideomycetes	Pleosporales	Pleosporaceae	Alternaria	0.497474
Namaqua	NNP1C	Fungi					Unidentified	0.487383
Namaqua	NNP2A	Fungi	Ascomycota	Sordariomycetes	Xylariales	Diatrypaceae	Monosporascus	0.487354
Richtersveld	RNP1D	Fungi	Ascomycota	Dothideomycetes	Pleosporales	Pleosporaceae	Curvularia	0.387816
Richtersveld	RNP3A	Fungi					Unidentified	0.379144
Richtersveld	RNP3A	Fungi	Ascomycota	Sordariomycetes	Xylariales	Diatrypaceae	Monosporascus	0.367699
Richtersveld	RNP1B	Fungi	Ascomycota	Dothideomycetes	Pleosporales	Didymosphaeriaceae	Pseudopithomyces	0.366993
Richtersveld	RNP1B	Fungi	Ascomycota	Dothideomycetes	Pleosporales	Pleosporaceae	Curvularia	0.360355
Namaqua	NNP1A	Fungi					Unidentified	0.34159
Namaqua	NNP1D	Fungi					Unidentified	0.301428
Namaqua	NNP2B	Fungi					Unidentified	0.285061
Namaqua	NNP1B	Fungi					Unidentified	0.277054
Richtersveld	RNP1C	Fungi	Ascomycota	Dothideomycetes	Pleosporales	Pleosporaceae	Curvularia	0.23786
Richtersveld	RNP1D	Fungi	Basidiomycota	Agaricomycetes	Agaricales		Unidentified	0.213016
Richtersveld	RNP1A	Fungi					Unidentified	0.195079
Namaqua	NNP3A	Fungi	Ascomycota	Dothideomycetes	Pleosporales	Pleosporaceae	Alternaria	0.19308
Richtersveld	RNP2D	Fungi	Ascomycota	Pezizomycetes	Pezizales	Pezizaceae	Iodophanus	0.192925
Richtersveld	RNP2A	Fungi	Ascomycota	Sordariomycetes	Xylariales	Diatrypaceae	Monosporascus	0.184725
Namaqua	NNP2B	Fungi	Ascomycota	Eurotiomycetes	Chaetothyriales	Trichomeriaceae	Knufia	0.17095
Namaqua	NNP3B	Fungi	Ascomycota	Dothideomycetes	Pleosporales	Pleosporaceae	Alternaria	0.169473
Namaqua	NNP2B	Fungi	Ascomycota	Pezizomycetes	Pezizales	Pezizaceae	Peziza	0.168967
Richtersveld	RNP3B	Fungi	Ascomycota	Sordariomycetes	Sordariales	Sordariaceae	Unidentified	0.162845
Namaqua	NNP2D	Fungi	Ascomycota	Eurotiomycetes	Chaetothyriales	Trichomeriaceae	Knufia	0.155356
Namaqua	NNP2A	Fungi	Ascomycota	Dothideomycetes	Pleosporales	Pleosporaceae	Alternaria	0.152316
Namaqua	NNP1C	Fungi	Chytridiomycota				Unidentified	0.150357
Namaqua	NNP3A	Fungi	Ascomycota	Sordariomycetes	Sordariales	Chaetomiaceae	Unidentified	0.146888
Richtersveld	RNP1D	Fungi	Ascomycota	Sordariomycetes	Xylariales	Diatrypaceae	Monosporascus	0.145973
Richtersveld	RNP1D	Fungi					Unidentified	0.135988
Namaqua	NNP3D	Fungi	Ascomycota	Eurotiomycetes	Eurotiales	Aspergillaceae	Aspergillus	0.130792
Namaqua	NNP1B	Fungi	Ascomycota	Eurotiomycetes	Chaetothyriales	Trichomeriaceae	Knufia	0.130511
Richtersveld	RNP1B	Fungi					Unidentified	0.119268
Richtersveld	RNP2D	Fungi					Unidentified	0.114594
Namaqua	NNP1A	Fungi	unidentified	unidentified	unidentified	unidentified	Unidentified	0.111926
Richtersveld	RNP2B	Fungi					Unidentified	0.10127
Namaqua	NNP1A	Fungi	Ascomycota	Dothideomycetes	Pleosporales	Didymosphaeriaceae	Kalmusia	0.0969569
Richtersveld	RNP1A	Fungi	Basidiomycota	Agaricomycetes	Agaricales	Psathyrellaceae	Coprinopsis	0.0969281
Namaqua	NNP1B	Fungi	unidentified	unidentified	unidentified	unidentified	Unidentified	0.0938753
Namaqua	NNP2A	Fungi	Ascomycota	Eurotiomycetes	Chaetothyriales	Trichomeriaceae	Knufia	0.0917874
Namaqua	NNP3C	Fungi	Ascomycota	Dothideomycetes	Pleosporales	Pleosporaceae	Unidentified	0.0908614
Richtersveld	RNP2B	Fungi	Ascomycota	Pezizomycetes	Pezizales	Pezizaceae	Kalaharituber	0.0882325
Namaqua	NNP1D	Fungi	unidentified	unidentified	unidentified	unidentified	Unidentified	0.0864649
Namaqua	NNP1D	Fungi	Basidiomycota	Agaricomycetes	Agaricales		Unidentified	0.0857796
Namaqua	NNP1B	Fungi	Ascomycota	Eurotiomycetes	Eurotiales	Aspergillaceae	Aspergillus	0.0847946
Richtersveld	RNP3A	Fungi	Basidiomycota	Agaricomycetes	Agaricales		Unidentified	0.081388
Richtersveld	RNP2A	Fungi	Ascomycota	Eurotiomycetes	Eurotiales	Aspergillaceae	Aspergillus	0.0808365
Namaqua	NNP3B	Fungi	unidentified	unidentified	unidentified	unidentified	Unidentified	0.0800121
Namaqua	NNP3A	Fungi	Basidiomycota	Agaricomycetes	Hymenochaetales	Tubulicrinaceae	Tubulicrinis	0.0793279
Namaqua	NNP2A	Fungi					Unidentified	0.0781472
Namaqua	NNP2D	Fungi					Unidentified	0.0766097
Namaqua	NNP1D	Fungi	Ascomycota	Dothideomycetes	Pleosporales	Pleosporaceae	Neocamarosporium	0.0707025
Namaqua	NNP1B	Fungi	Ascomycota	Dothideomycetes	Pleosporales	Didymosphaeriaceae	Kalmusia	0.0667585
Richtersveld	RNP2B	Fungi	Basidiomycota	Agaricomycetes	Agaricales		Unidentified	0.066049
Namaqua	NNP1A	Fungi	Ascomycota	Dothideomycetes	Pleosporales	Pleosporaceae	Dimorphosporicola	0.0632756
Namaqua	NNP1B	Fungi	Basidiomycota	Geminibasidiomycetes	Geminibasidiales	Geminibasidiaceae	Geminibasidium	0.0591809
Namaqua	NNP1D	Fungi	Ascomycota	Dothideomycetes	Pleosporales		Unidentified	0.059052
Namaqua	NNP1D	Fungi	Ascomycota	Dothideomycetes	Pleosporales	Pleosporaceae	Dimorphosporicola	0.0581382
Richtersveld	RNP1B	Fungi	Basidiomycota	Agaricomycetes			Unidentified	0.0570185
Namaqua	NNP1C	Fungi	Ascomycota	Dothideomycetes	Pleosporales	Didymosphaeriaceae	Kalmusia	0.0553063
Namaqua	NNP3C	Fungi					Unidentified	0.0551729
Namaqua	NNP1A	Fungi	Ascomycota	Dothideomycetes	Pleosporales	Phaeosphaeriaceae	Unidentified	0.0542151
Richtersveld	RNP3B	Fungi	Ascomycota	Dothideomycetes	Pleosporales	Didymosphaeriaceae	Deniquelata	0.0515807
Namaqua	NNP3C	Fungi	Ascomycota	Sordariomycetes	Xylariales	Diatrypaceae	Others (< 5%)	0.0499902
Namaqua	NNP1A	Fungi	Ascomycota	Dothideomycetes	Pleosporales	Phaeosphaeriaceae	Others (< 5%)	0.0494879
Namaqua	NNP1A	Fungi	Ascomycota	Dothideomycetes	Pleosporales	Lentitheciaceae	Others (< 5%)	0.0492417
Richtersveld	RNP1C	Fungi	Ascomycota	Dothideomycetes	Pleosporales	Didymosphaeriaceae	Others (< 5%)	0.0492096
Richtersveld	RNP3B	Fungi	Ascomycota				Others (< 5%)	0.0490487
Richtersveld	RNP1C	Fungi	Basidiomycota	Agaricomycetes	Agaricales	Psathyrellaceae	Others (< 5%)	0.0434536
Richtersveld	RNP1A	Fungi	Ascomycota	Eurotiomycetes	Eurotiales	Aspergillaceae	Others (< 5%)	0.0425884
Richtersveld	RNP1B	Fungi	Ascomycota	Sordariomycetes	Xylariales	Diatrypaceae	Others (< 5%)	0.0417637
Namaqua	NNP2B	Fungi	Basidiomycota	Agaricomycetes	Agaricales	Agaricaceae	Others (< 5%)	0.0413145
Namaqua	NNP2B	Fungi	Basidiomycota	Agaricomycetes	Agaricales		Others (< 5%)	0.0393307
Richtersveld	RNP1A	Fungi	Ascomycota	Dothideomycetes	Pleosporales	Didymosphaeriaceae	Others (< 5%)	0.0390394
Namaqua	NNP3C	Fungi	Ascomycota	Dothideomycetes	Pleosporales	Phaeosphaeriaceae	Others (< 5%)	0.0388375
Namaqua	NNP1C	Fungi	Ascomycota	Sordariomycetes	Xylariales	Diatrypaceae	Others (< 5%)	0.038413
Namaqua	NNP1D	Fungi	Ascomycota	Dothideomycetes	Pleosporales	Didymosphaeriaceae	Others (< 5%)	0.0375785
Namaqua	NNP3C	Fungi	Ascomycota	Eurotiomycetes	Chaetothyriales	Trichomeriaceae	Others (< 5%)	0.0373286
Richtersveld	RNP3C	Fungi	Ascomycota	Sordariomycetes	Xylariales	Diatrypaceae	Others (< 5%)	0.0367977
Namaqua	NNP2A	Fungi	Ascomycota	Dothideomycetes	Pleosporales	Phaeosphaeriaceae	Others (< 5%)	0.0366581
Namaqua	NNP1C	Fungi	unidentified	unidentified	unidentified	unidentified	Others (< 5%)	0.0361699
Namaqua	NNP1C	Fungi	Ascomycota	Dothideomycetes	Pleosporales	Phaeosphaeriaceae	Others (< 5%)	0.0361699
Richtersveld	RNP3B	Fungi	Ascomycota	Pezizomycetes	Pezizales	Pezizaceae	Others (< 5%)	0.0353758
Richtersveld	RNP3D	Fungi	Ascomycota	Sordariomycetes	Xylariales	Diatrypaceae	Others (< 5%)	0.0350239
Richtersveld	RNP3A	Fungi	Ascomycota	Dothideomycetes	Pleosporales	Pleosporaceae	Others (< 5%)	0.0348806
Namaqua	NNP1D	Fungi	Chytridiomycota				Others (< 5%)	0.0344946
Richtersveld	RNP2B	Fungi	Ascomycota	Eurotiomycetes	Chaetothyriales	Chaetothyriales_fam_Incertae_sedis	Others (< 5%)	0.0344334
Namaqua	NNP1D	Fungi	Ascomycota	Eurotiomycetes	Eurotiales	Aspergillaceae	Others (< 5%)	0.0335808
Namaqua	NNP1B	Fungi	Basidiomycota	Agaricomycetes	Agaricales		Others (< 5%)	0.0329409
Namaqua	NNP3C	Fungi	Ascomycota	Pezizomycetes	Pezizales	Ascobolaceae	Others (< 5%)	0.0317523
Namaqua	NNP2B	Fungi	Ascomycota	Dothideomycetes	Pleosporales	Pleosporaceae	Others (< 5%)	0.0316543
Namaqua	NNP2B	Fungi	Basidiomycota	Agaricomycetes	Agaricales	Lycoperdaceae	Others (< 5%)	0.0315681
Namaqua	NNP1B	Fungi	Ascomycota	Sordariomycetes	Xylariales	Diatrypaceae	Others (< 5%)	0.03125
Namaqua	NNP1B	Fungi	Ascomycota	Dothideomycetes	Pleosporales	Phaeosphaeriaceae	Others (< 5%)	0.0298722
Namaqua	NNP3C	Fungi	Basidiomycota	Agaricomycetes	Agaricales	Agaricaceae	Others (< 5%)	0.0285377
Namaqua	NNP2B	Fungi	Ascomycota	Eurotiomycetes	Eurotiales	Trichocomaceae	Others (< 5%)	0.028118
Richtersveld	RNP3C	Fungi	Ascomycota	Eurotiomycetes	Eurotiales	Aspergillaceae	Others (< 5%)	0.0271602
Namaqua	NNP1C	Fungi	Ascomycota	Eurotiomycetes	Eurotiales	Aspergillaceae	Others (< 5%)	0.0267069
Richtersveld	RNP1D	Fungi	Ascomycota	Dothideomycetes	Pleosporales	Didymosphaeriaceae	Others (< 5%)	0.0266865
Richtersveld	RNP2B	Fungi	Ascomycota	Pezizomycetes	Pezizales	Pyronemataceae	Others (< 5%)	0.0263862
Namaqua	NNP1A	Fungi	Ascomycota	Dothideomycetes	Pleosporales	Pleosporaceae	Others (< 5%)	0.0262951
Richtersveld	RNP3A	Fungi	Ascomycota	Dothideomycetes	Pleosporales	Didymosphaeriaceae	Others (< 5%)	0.0258879
Namaqua	NNP3C	Fungi	Ascomycota	Pezizomycetes	Pezizales	Pezizaceae	Others (< 5%)	0.0253231
Namaqua	NNP1D	Fungi	Ascomycota	Dothideomycetes	Pleosporales	Didymosphaeriaceae	Others (< 5%)	0.0247858
Richtersveld	RNP3C	Fungi	Ascomycota	Dothideomycetes	Pleosporales	Pleosporaceae	Others (< 5%)	0.0237652
Namaqua	NNP2C	Fungi					Others (< 5%)	0.0234215
Namaqua	NNP1A	Fungi	Chytridiomycota				Others (< 5%)	0.0233898
Namaqua	NNP1B	Fungi	Ascomycota	Dothideomycetes	Pleosporales	Pleosporaceae	Others (< 5%)	0.0229835
Namaqua	NNP3C	Fungi	unidentified	unidentified	unidentified	unidentified	Others (< 5%)	0.0228958
Namaqua	NNP2B	Fungi	unidentified	unidentified	unidentified	unidentified	Others (< 5%)	0.0227704
Namaqua	NNP1A	Fungi	Ascomycota	Pezizomycetes	Pezizales	Pezizaceae	Others (< 5%)	0.0225034
Richtersveld	RNP3A	Fungi	Ascomycota	Dothideomycetes	Pleosporales	Pleosporaceae	Others (< 5%)	0.0218003
Namaqua	NNP3C	Fungi	Basidiomycota	Agaricomycetes	Agaricales	Pleurotaceae	Others (< 5%)	0.0213213
Richtersveld	RNP3B	Fungi	Ascomycota	Dothideomycetes	Pleosporales	Pleosporaceae	Others (< 5%)	0.0212689
Richtersveld	RNP1B	Fungi	Ascomycota	Eurotiomycetes	Eurotiales	Aspergillaceae	Others (< 5%)	0.0211896
Namaqua	NNP1A	Fungi	Ascomycota	Sordariomycetes	Xylariales	Diatrypaceae	Others (< 5%)	0.0211247
Richtersveld	RNP2B	Fungi	Ascomycota	Dothideomycetes	Dothideales	Aureobasidiaceae	Others (< 5%)	0.0209418
Namaqua	NNP1A	Fungi	Basidiomycota	Agaricomycetes	Cantharellales	Ceratobasidiaceae	Others (< 5%)	0.020583
Namaqua	NNP1D	Fungi	Ascomycota	Dothideomycetes	Pleosporales	Pleosporaceae	Others (< 5%)	0.0205597
Richtersveld	RNP1A	Fungi	Ascomycota	Dothideomycetes	Dothideales	Aureobasidiaceae	Others (< 5%)	0.0203478
Richtersveld	RNP2C	Fungi	Ascomycota	Dothideomycetes	Pleosporales	Didymosphaeriaceae	Others (< 5%)	0.0200115
Namaqua	NNP2A	Fungi	Ascomycota	Dothideomycetes	Pleosporales	Pleosporaceae	Others (< 5%)	0.019892
Richtersveld	RNP3D	Fungi	Ascomycota	Pezizomycetes	Pezizales	Pezizaceae	Others (< 5%)	0.0197494
Namaqua	NNP3B	Fungi	Ascomycota	Dothideomycetes	Pleosporales	Lentitheciaceae	Others (< 5%)	0.0196512
Namaqua	NNP2A	Fungi	Ascomycota	Eurotiomycetes	Eurotiales	Aspergillaceae	Others (< 5%)	0.0196078
Namaqua	NNP3B	Fungi	Ascomycota	Eurotiomycetes	Eurotiales	Aspergillaceae	Others (< 5%)	0.0193999
Namaqua	NNP3A	Fungi	Basidiomycota	Agaricostilbomycetes	Agaricostilbales	Kondoaceae	Others (< 5%)	0.0192026
Namaqua	NNP1D	Fungi	Ascomycota	Dothideomycetes	Pleosporales	Pleosporaceae	Others (< 5%)	0.019189
Richtersveld	RNP2A	Fungi	Ascomycota	Dothideomycetes	Pleosporales	Pleosporaceae	Others (< 5%)	0.0180384
Namaqua	NNP1C	Fungi	Ascomycota	Dothideomycetes	Pleosporales	Phaeosphaeriaceae	Others (< 5%)	0.0180149
Namaqua	NNP2A	Fungi	Basidiomycota	Agaricomycetes	Agaricales		Others (< 5%)	0.0179028
Namaqua	NNP1C	Fungi	Ascomycota	Dothideomycetes	Pleosporales	Pleosporaceae	Others (< 5%)	0.0178747
Namaqua	NNP1D	Fungi	Chytridiomycota	Spizellomycetes	Spizellomycetales	Powellomycetaceae	Others (< 5%)	0.0172473
Namaqua	NNP1B	Fungi	Ascomycota	Dothideomycetes	Pleosporales	Pleosporaceae	Others (< 5%)	0.0172219
Namaqua	NNP1C	Fungi	Ascomycota	Dothideomycetes	Pleosporales		Others (< 5%)	0.0171036
Namaqua	NNP1B	Fungi	Ascomycota	Eurotiomycetes	Eurotiales	Trichocomaceae	Others (< 5%)	0.0170341
Richtersveld	RNP3C	Fungi	Ascomycota	Dothideomycetes	Pleosporales	Didymosphaeriaceae	Others (< 5%)	0.0169751
Richtersveld	RNP1D	Fungi	Basidiomycota				Others (< 5%)	0.0166419
Namaqua	NNP3C	Fungi	Ascomycota	Dothideomycetes	Pleosporales	Lentitheciaceae	Others (< 5%)	0.0162698
Richtersveld	RNP1D	Fungi	Ascomycota	Dothideomycetes	Pleosporales	Pleosporaceae	Others (< 5%)	0.0155126
Richtersveld	RNP1C	Fungi	Basidiomycota	Agaricomycetes	Agaricales	Psathyrellaceae	Others (< 5%)	0.0154303
Namaqua	NNP1D	Fungi	Ascomycota	Dothideomycetes	Pleosporales	Phaeosphaeriaceae	Others (< 5%)	0.0151913
Namaqua	NNP2C	Fungi	Ascomycota	Pezizomycetes	Pezizales	Pezizaceae	Others (< 5%)	0.0150483
Richtersveld	RNP1A	Fungi	Ascomycota	Dothideomycetes	Pleosporales	Pleosporaceae	Others (< 5%)	0.0150243
Richtersveld	RNP3A	Fungi	Ascomycota	Dothideomycetes	Pleosporales	Phaeosphaeriaceae	Others (< 5%)	0.0147152
Namaqua	NNP1B	Fungi	Ascomycota	Dothideomycetes	Pleosporales	Pleosporaceae	Others (< 5%)	0.0145291
Namaqua	NNP1A	Fungi	Ascomycota	Pezizomycetes	Pezizales	Ascobolaceae	Others (< 5%)	0.0144278
Namaqua	NNP2B	Fungi	Ascomycota	Dothideomycetes	Pleosporales	Pleosporaceae	Others (< 5%)	0.0141452
Namaqua	NNP3A	Fungi	Ascomycota	Sordariomycetes			Others (< 5%)	0.0139336
Namaqua	NNP3C	Fungi	Ascomycota	Dothideomycetes	Pleosporales	Pleosporaceae	Others (< 5%)	0.0138424
Namaqua	NNP1D	Fungi	Ascomycota	Sordariomycetes	Hypocreales	Hypocreaceae	Others (< 5%)	0.0138207
Richtersveld	RNP1C	Fungi	Basidiomycota	Agaricomycetes			Others (< 5%)	0.0136738
Richtersveld	RNP1A	Fungi	Ascomycota	Sordariomycetes	Coniochaetales	Coniochaetaceae	Others (< 5%)	0.0132497
Namaqua	NNP1A	Fungi	Ascomycota	Dothideomycetes	Pleosporales		Others (< 5%)	0.013246
Richtersveld	RNP3B	Fungi	Ascomycota	Sordariomycetes	Xylariales	Diatrypaceae	Others (< 5%)	0.0130941
Namaqua	NNP2B	Fungi	Ascomycota	Dothideomycetes	Pleosporales	Pleosporaceae	Others (< 5%)	0.012679
Namaqua	NNP3C	Fungi	Ascomycota	Dothideomycetes	Pleosporales	Phaeosphaeriaceae	Others (< 5%)	0.0123991
Richtersveld	RNP1B	Fungi	Ascomycota	Dothideomycetes	Pleosporales	Pleosporaceae	Others (< 5%)	0.0123972
Namaqua	NNP1B	Fungi	Ascomycota	Dothideomycetes	Pleosporales	Didymosphaeriaceae	Others (< 5%)	0.0122745
Richtersveld	RNP1A	Fungi	Ascomycota	Pezizomycetes	Pezizales	Pezizaceae	Others (< 5%)	0.0121456
Namaqua	NNP1D	Fungi	Basidiomycota	Agaricomycetes	Agaricales	Psathyrellaceae	Others (< 5%)	0.0121074
Richtersveld	RNP1C	Fungi	Basidiomycota				Others (< 5%)	0.0120524
Namaqua	NNP1C	Fungi	Ascomycota	Dothideomycetes	Pleosporales	Lentitheciaceae	Others (< 5%)	0.0119865
Richtersveld	RNP2D	Fungi	Basidiomycota	Agaricomycetes	Agaricales		Others (< 5%)	0.0111902
Richtersveld	RNP1C	Fungi	Ascomycota	Sordariomycetes	Xylariales	Diatrypaceae	Others (< 5%)	0.0111336
Namaqua	NNP2B	Fungi	Basidiomycota	Agaricostilbomycetes	Agaricostilbales	Kondoaceae	Others (< 5%)	0.0109539
Namaqua	NNP2B	Fungi	Basidiomycota	Agaricomycetes	Agaricales	Pleurotaceae	Others (< 5%)	0.0108677
Richtersveld	RNP2A	Fungi	Ascomycota				Others (< 5%)	0.0107619
Namaqua	NNP1D	Fungi	Basidiomycota	Agaricomycetes	Agaricales	Phelloriniaceae	Others (< 5%)	0.0107367
Richtersveld	RNP3D	Fungi	Ascomycota	Dothideomycetes	Pleosporales	Pleosporaceae	Others (< 5%)	0.0106802
Namaqua	NNP3D	Fungi					Others (< 5%)	0.0105566
Namaqua	NNP1A	Fungi	Ascomycota	Eurotiomycetes	Eurotiales	Aspergillaceae	Others (< 5%)	0.0104885
Richtersveld	RNP2A	Fungi	Ascomycota	Dothideomycetes	Pleosporales	Pleosporaceae	Others (< 5%)	0.0104562
Richtersveld	RNP2D	Fungi	Ascomycota	Dothideomycetes	Pleosporales	Pleosporaceae	Others (< 5%)	0.0102772
Richtersveld	RNP2D	Fungi	Ascomycota	Dothideomycetes	Capnodiales	unidentified	Others (< 5%)	0.0102304
Namaqua	NNP2B	Fungi	Ascomycota	Sordariomycetes	Xylariales	Apiosporaceae	Others (< 5%)	0.0101777
Richtersveld	RNP3A	Fungi	Ascomycota	Dothideomycetes	Pleosporales	Pleosporaceae	Others (< 5%)	0.00999182
Namaqua	NNP1B	Fungi	Ascomycota	Dothideomycetes	Pleosporales	Camarosporidiellaceae	Others (< 5%)	0.00995741
Namaqua	NNP1A	Fungi	Chytridiomycota	Spizellomycetes	Spizellomycetales	Powellomycetaceae	Others (< 5%)	0.00979909
Namaqua	NNP1A	Fungi	Ascomycota	Dothideomycetes	Pleosporales	Pleosporaceae	Others (< 5%)	0.00974985
Namaqua	NNP1B	Fungi	Ascomycota	Dothideomycetes	Pleosporales	Coniothyriaceae	Others (< 5%)	0.00964429
Namaqua	NNP1D	Fungi	Ascomycota	Dothideomycetes	Pleosporales	Phaeosphaeriaceae	Others (< 5%)	0.00959452
Richtersveld	RNP3D	Fungi	Basidiomycota	Agaricomycetes	Agaricales		Others (< 5%)	0.00954654
Namaqua	NNP2A	Fungi	Ascomycota	Dothideomycetes	Pleosporales	Pleosporaceae	Others (< 5%)	0.00937766
Richtersveld	RNP3A	Fungi	Ascomycota	Dothideomycetes	Dothideales	Aureobasidiaceae	Others (< 5%)	0.00926515
Richtersveld	RNP3C	Fungi	Ascomycota	Pezizomycetes	Pezizales	Ascobolaceae	Others (< 5%)	0.0089804
Richtersveld	RNP3C	Fungi	Ascomycota	Dothideomycetes	Pleosporales	Pleosporaceae	Others (< 5%)	0.0089804
Namaqua	NNP2B	Fungi	Ascomycota	Dothideomycetes	Pleosporales	Phaeosphaeriaceae	Others (< 5%)	0.00888391
Namaqua	NNP1C	Fungi	Ascomycota	Dothideomycetes	Pleosporales	Didymosphaeriaceae	Others (< 5%)	0.0085518
Richtersveld	RNP2C	Fungi	Ascomycota	Dothideomycetes	Pleosporales	Pleosporaceae	Others (< 5%)	0.00853993
Namaqua	NNP3C	Fungi	Ascomycota	Dothideomycetes	Pleosporales	Lentitheciaceae	Others (< 5%)	0.0085285
Namaqua	NNP2D	Fungi	Ascomycota				Others (< 5%)	0.00849563
Richtersveld	RNP2D	Fungi	Ascomycota	Dothideomycetes	Pleosporales	Lentitheciaceae	Others (< 5%)	0.00847458
Namaqua	NNP2A	Fungi	Basidiomycota	Agaricomycetes	Agaricales	Pleurotaceae	Others (< 5%)	0.00824098
Namaqua	NNP2B	Fungi	Ascomycota	Dothideomycetes	Pleosporales	Pleosporales_fam_Incertae_sedis	Others (< 5%)	0.00810764
Richtersveld	RNP3D	Fungi	Ascomycota	Eurotiomycetes	Chaetothyriales	Herpotrichiellaceae	Others (< 5%)	0.00799523
Namaqua	NNP1C	Fungi	Ascomycota	Dothideomycetes	Pleosporales	Didymosphaeriaceae	Others (< 5%)	0.00799103
Namaqua	NNP1C	Fungi	Ascomycota	Eurotiomycetes	Chaetothyriales	Trichomeriaceae	Others (< 5%)	0.00778074
Richtersveld	RNP1C	Fungi	Ascomycota	Dothideomycetes	Dothideales	Aureobasidiaceae	Others (< 5%)	0.00772869
Richtersveld	RNP3D	Fungi	Ascomycota	Eurotiomycetes	Chaetothyriales		Others (< 5%)	0.0076969
Richtersveld	RNP2A	Fungi	Ascomycota	Dothideomycetes	Pleosporales	Pleosporaceae	Others (< 5%)	0.00764339
Namaqua	NNP1C	Fungi	Basidiomycota	Agaricomycetes	Agaricales		Others (< 5%)	0.00764054
Namaqua	NNP2D	Fungi	Ascomycota	Eurotiomycetes	Eurotiales	Aspergillaceae	Others (< 5%)	0.00760135
Namaqua	NNP1A	Fungi	Ascomycota	Dothideomycetes	Pleosporales	Sporormiaceae	Others (< 5%)	0.00758322
Richtersveld	RNP3D	Fungi	Ascomycota	Dothideomycetes	Capnodiales		Others (< 5%)	0.00727924
Richtersveld	RNP1A	Fungi	Ascomycota	Dothideomycetes	Pleosporales	Didymosphaeriaceae	Others (< 5%)	0.00725581
Richtersveld	RNP3B	Fungi	Ascomycota	Dothideomycetes	Pleosporales	Didymosphaeriaceae	Others (< 5%)	0.00723432
Richtersveld	RNP3C	Fungi	Ascomycota	Pezizomycetes	Pezizales	Pyronemataceae	Others (< 5%)	0.00722812
Namaqua	NNP1D	Fungi	Basidiomycota	Agaricomycetes	Agaricales	Podaxaceae	Others (< 5%)	0.00719589
Namaqua	NNP2B	Fungi	Ascomycota	Pezizomycetes	Pezizales	Pyronemataceae	Others (< 5%)	0.00715888
Namaqua	NNP2B	Fungi	Ascomycota	Dothideomycetes	Pleosporales	Lentitheciaceae	Others (< 5%)	0.00715888
Namaqua	NNP2A	Fungi	Chytridiomycota	Spizellomycetes	Spizellomycetales	Powellomycetaceae	Others (< 5%)	0.00710429
Richtersveld	RNP1A	Fungi	Ascomycota	Sordariomycetes	Xylariales	Diatrypaceae	Others (< 5%)	0.0070192
Richtersveld	RNP1D	Fungi	Ascomycota	Eurotiomycetes	Eurotiales	Aspergillaceae	Others (< 5%)	0.00701337
Richtersveld	RNP1D	Fungi	Basidiomycota	Agaricomycetes			Others (< 5%)	0.00701337
Namaqua	NNP1C	Fungi	Basidiomycota	Agaricomycetes	Cantharellales	Ceratobasidiaceae	Others (< 5%)	0.00700967
Richtersveld	RNP2D	Fungi	Ascomycota	Dothideomycetes	Pleosporales	Pleosporaceae	Others (< 5%)	0.00690608
Namaqua	NNP1B	Fungi	Ascomycota	Leotiomycetes	Helotiales	Sclerotiniaceae	Others (< 5%)	0.00688878
Namaqua	NNP2A	Fungi	Ascomycota	Eurotiomycetes	Onygenales		Others (< 5%)	0.00682012
Namaqua	NNP2A	Fungi	Ascomycota	Dothideomycetes	Pleosporales	Pleosporaceae	Others (< 5%)	0.00682012
Richtersveld	RNP2C	Fungi	Basidiomycota	Geminibasidiomycetes	Geminibasidiales	Geminibasidiaceae	Others (< 5%)	0.0068192
Namaqua	NNP1B	Fungi	Basidiomycota	Agaricomycetes	Agaricales	Agaricaceae	Others (< 5%)	0.00676353
Namaqua	NNP1A	Fungi	Ascomycota	Dothideomycetes	Pleosporales	Phaeosphaeriaceae	Others (< 5%)	0.00674611
Namaqua	NNP1D	Fungi	Basidiomycota	Agaricomycetes	Agaricales	Psathyrellaceae	Others (< 5%)	0.00673901
Namaqua	NNP3D	Fungi	Basidiomycota	Malasseziomycetes	Malasseziales	Malasseziaceae	Others (< 5%)	0.00671785
Namaqua	NNP2B	Fungi	Ascomycota	Dothideomycetes	Pleosporales	Phaeosphaeriaceae	Others (< 5%)	0.00664137
Richtersveld	RNP2B	Fungi	Ascomycota				Others (< 5%)	0.00663833
Richtersveld	RNP2C	Fungi	Ascomycota	Dothideomycetes	Capnodiales	unidentified	Others (< 5%)	0.006628
Namaqua	NNP2B	Fungi	Ascomycota	Dothideomycetes	Pleosporales	Pleosporaceae	Others (< 5%)	0.00655511
Namaqua	NNP2A	Fungi	Basidiomycota	Agaricomycetes	Agaricales	Agaricaceae	Others (< 5%)	0.00653595
Namaqua	NNP1C	Fungi	Ascomycota	Dothideomycetes	Pleosporales	Pleosporaceae	Others (< 5%)	0.006519
Richtersveld	RNP1C	Fungi	Ascomycota	Dothideomycetes	Pleosporales	Pleosporaceae	Others (< 5%)	0.00651263
Richtersveld	RNP3D	Fungi	Ascomycota	Eurotiomycetes	Chaetothyriales	Trichomeriaceae	Others (< 5%)	0.00650358
Namaqua	NNP3C	Fungi	Ascomycota	Dothideomycetes	Pleosporales		Others (< 5%)	0.00649478
Richtersveld	RNP3B	Fungi	Ascomycota	Dothideomycetes	Pleosporales	Pleosporaceae	Others (< 5%)	0.0063662
Richtersveld	RNP3D	Fungi	Ascomycota	Dothideomycetes	Pleosporales	Didymosphaeriaceae	Others (< 5%)	0.00626492
Richtersveld	RNP3A	Fungi	Basidiomycota	Agaricomycetes	Agaricales	Psathyrellaceae	Others (< 5%)	0.00617676
Namaqua	NNP1D	Fungi	Ascomycota	Sordariomycetes	Sordariales	Chaetomiaceae	Others (< 5%)	0.0061679
Richtersveld	RNP3C	Fungi	Ascomycota	Dothideomycetes	Pleosporales	Pleosporaceae	Others (< 5%)	0.00613295
Namaqua	NNP2B	Fungi	Basidiomycota	Geminibasidiomycetes	Geminibasidiales	Geminibasidiaceae	Others (< 5%)	0.00612386
Namaqua	NNP1B	Fungi	Ascomycota	Dothideomycetes	Pleosporales	Lentitheciaceae	Others (< 5%)	0.00607465
Namaqua	NNP1A	Fungi	Basidiomycota	Agaricomycetes	Agaricales		Others (< 5%)	0.00605673
Richtersveld	RNP3C	Fungi	Ascomycota	Pezizomycetes	Pezizales	Pezizaceae	Others (< 5%)	0.00602344
Namaqua	NNP1A	Fungi	Ascomycota	Dothideomycetes	Pleosporales	Pleosporaceae	Others (< 5%)	0.00600748
Richtersveld	RNP1D	Fungi	Ascomycota	Dothideomycetes	Pleosporales	Didymosphaeriaceae	Others (< 5%)	0.00594354
Namaqua	NNP1D	Fungi	Ascomycota	Dothideomycetes	Pleosporales	Pleosporaceae	Others (< 5%)	0.00593946
Richtersveld	RNP3D	Fungi	Ascomycota	Eurotiomycetes	Eurotiales	Aspergillaceae	Others (< 5%)	0.00590692
Namaqua	NNP1B	Fungi	Ascomycota	Dothideomycetes	Pleosporales	Phaeosphaeriaceae	Others (< 5%)	0.00588677
Richtersveld	RNP1D	Fungi	Basidiomycota	Agaricomycetes	Agaricales	Agaricaceae	Others (< 5%)	0.00582467
Richtersveld	RNP3D	Fungi	Basidiomycota	Agaricomycetes	Agaricales	Agaricaceae	Others (< 5%)	0.00578759
Namaqua	NNP2B	Fungi	Ascomycota	Eurotiomycetes	Chaetothyriales		Others (< 5%)	0.00577885
Richtersveld	RNP3B	Fungi	Ascomycota	Pezizomycetes	Pezizales	Pyronemataceae	Others (< 5%)	0.00557043
Richtersveld	RNP2C	Fungi					Others (< 5%)	0.00554458
Richtersveld	RNP2A	Fungi	Ascomycota	Pezizomycetes	Pezizales	Pezizaceae	Others (< 5%)	0.00550324
Namaqua	NNP1C	Fungi	Ascomycota	Dothideomycetes	Pleosporales	Phaeosphaeriaceae	Others (< 5%)	0.00546755
Richtersveld	RNP3A	Fungi	Basidiomycota	Agaricomycetes	Agaricales	Agaricaceae	Others (< 5%)	0.00545009
Namaqua	NNP1D	Fungi	Ascomycota	Dothideomycetes	Pleosporales	Didymosphaeriaceae	Others (< 5%)	0.00536836
Richtersveld	RNP3B	Fungi	Ascomycota	Leotiomycetes	Helotiales	Vibrisseaceae	Others (< 5%)	0.0053534
Namaqua	NNP3C	Fungi	Basidiomycota	Agaricostilbomycetes	Agaricostilbales	Kondoaceae	Others (< 5%)	0.00531391
Namaqua	NNP1A	Fungi	Ascomycota	Dothideomycetes	Pleosporales	Pleosporaceae	Others (< 5%)	0.00521962
Namaqua	NNP3D	Fungi	Ascomycota	Eurotiomycetes	Onygenales		Others (< 5%)	0.00520976
Richtersveld	RNP1A	Fungi	Ascomycota	Dothideomycetes	Pleosporales	Pleosporaceae	Others (< 5%)	0.00520525
Namaqua	NNP2B	Fungi	Ascomycota	Sordariomycetes	Xylariales	Xylariaceae	Others (< 5%)	0.00517509
Namaqua	NNP2B	Fungi	Ascomycota	Eurotiomycetes	Onygenales	Onygenales_fam_Incertae_sedis	Others (< 5%)	0.00500259
Namaqua	NNP1C	Fungi	Ascomycota	Dothideomycetes	Dothideales	Aureobasidiaceae	Others (< 5%)	0.00497687
Namaqua	NNP2D	Fungi	Basidiomycota	Agaricomycetes	Agaricales	Agaricaceae	Others (< 5%)	0.0049682
Richtersveld	RNP3C	Fungi	Ascomycota	Dothideomycetes	Dothideales	Aureobasidiaceae	Others (< 5%)	0.00492827
Richtersveld	RNP2C	Fungi	Ascomycota	Dothideomycetes	Pleosporales	Pleosporaceae	Others (< 5%)	0.00484354
Namaqua	NNP2A	Fungi	Ascomycota	Dothideomycetes	Pleosporales	Didymosphaeriaceae	Others (< 5%)	0.00483092
Richtersveld	RNP2B	Fungi	Ascomycota	Eurotiomycetes	Eurotiales	Aspergillaceae	Others (< 5%)	0.00482354
Namaqua	NNP1B	Fungi	Ascomycota	Dothideomycetes	Pleosporales	Phaeosphaeriaceae	Others (< 5%)	0.00482214
Namaqua	NNP1D	Fungi	Ascomycota	Dothideomycetes	Pleosporales	Lentitheciaceae	Others (< 5%)	0.00479726
Namaqua	NNP1D	Fungi	Ascomycota	Dothideomycetes	Pleosporales	Phaeosphaeriaceae	Others (< 5%)	0.00479726
Namaqua	NNP3C	Fungi	Basidiomycota	Agaricomycetes	Russulales	Peniophoraceae	Others (< 5%)	0.00478908
Namaqua	NNP1C	Fungi	Chytridiomycota	Spizellomycetes	Spizellomycetales	Powellomycetaceae	Others (< 5%)	0.00476658
Richtersveld	RNP3B	Fungi	Ascomycota	Pezizomycetes	Pezizales		Others (< 5%)	0.00462996
Richtersveld	RNP2A	Fungi	Ascomycota	Dothideomycetes	Pleosporales	Pleosporaceae	Others (< 5%)	0.00458603
Namaqua	NNP1B	Fungi	Chytridiomycota	Rhizophlyctidomycetes	Rhizophlyctidales	Rhizophlyctidaceae	Others (< 5%)	0.00457164
Namaqua	NNP2A	Fungi	Ascomycota	Sordariomycetes	Xylariales		Others (< 5%)	0.00454675
Richtersveld	RNP1A	Fungi	Ascomycota	Pezizomycetes	Pezizales	Pezizaceae	Others (< 5%)	0.00449545
Richtersveld	RNP3A	Fungi	Ascomycota	Dothideomycetes	Pleosporales	Phaeosphaeriaceae	Others (< 5%)	0.0044509
Namaqua	NNP3A	Fungi					Others (< 5%)	0.00444939
Namaqua	NNP2D	Fungi	Ascomycota	Dothideomycetes	Pleosporales	Pleosporaceae	Others (< 5%)	0.0044217
Namaqua	NNP1C	Fungi	Ascomycota	Dothideomycetes	Pleosporales	Phaeosphaeriaceae	Others (< 5%)	0.00441609
Namaqua	NNP2B	Fungi	Ascomycota	Leotiomycetes	Helotiales	Dermateaceae	Others (< 5%)	0.00439883
Namaqua	NNP3C	Fungi	Ascomycota	Eurotiomycetes	Onygenales	Onygenales_fam_Incertae_sedis	Others (< 5%)	0.00432986
Namaqua	NNP2D	Fungi	Ascomycota	Dothideomycetes	Pleosporales	Pleosporaceae	Others (< 5%)	0.00432234
Richtersveld	RNP2B	Fungi	Ascomycota	Dothideomycetes	Pleosporales	Didymosphaeriaceae	Others (< 5%)	0.0042982
Namaqua	NNP3C	Fungi	Ascomycota	Sordariomycetes	Xylariales		Others (< 5%)	0.00426425
Namaqua	NNP3D	Fungi	Ascomycota	Sordariomycetes	Xylariales	Diatrypaceae	Others (< 5%)	0.00425007
Richtersveld	RNP3D	Fungi	Ascomycota				Others (< 5%)	0.00423628
Namaqua	NNP2B	Fungi	Ascomycota	Sordariomycetes	Xylariales	Diatrypaceae	Others (< 5%)	0.00422632
Richtersveld	RNP3B	Fungi	Ascomycota	Dothideomycetes	Pleosporales	Pleosporaceae	Others (< 5%)	0.00419591
Namaqua	NNP1B	Fungi	Ascomycota	Sordariomycetes	Hypocreales	Hypocreaceae	Others (< 5%)	0.00419589
Richtersveld	RNP2D	Fungi	Ascomycota	Dothideomycetes	Pleosporales	Pleosporaceae	Others (< 5%)	0.00419047
Richtersveld	RNP3C	Fungi	Ascomycota	Dothideomycetes	Pleosporales	Pleosporaceae	Others (< 5%)	0.00416165
Richtersveld	RNP1C	Fungi	Basidiomycota	Agaricomycetes	Agaricales	Psathyrellaceae	Others (< 5%)	0.00408053
Richtersveld	RNP2C	Fungi	Ascomycota	Dothideomycetes	Capnodiales		Others (< 5%)	0.00407877
Richtersveld	RNP2A	Fungi	Ascomycota	Eurotiomycetes	Onygenales		Others (< 5%)	0.00403571
Namaqua	NNP1B	Fungi	Ascomycota	Dothideomycetes	Pleosporales		Others (< 5%)	0.00400802
Namaqua	NNP1D	Fungi	Basidiomycota	Geminibasidiomycetes	Geminibasidiales	Geminibasidiaceae	Others (< 5%)	0.00399772
Namaqua	NNP2B	Fungi	Basidiomycota	Agaricomycetes	Cantharellales	Ceratobasidiaceae	Others (< 5%)	0.00396757
Richtersveld	RNP3D	Fungi	Ascomycota	Dothideomycetes	Dothideales	Aureobasidiaceae	Others (< 5%)	0.00393795
Namaqua	NNP2B	Fungi	Ascomycota	Eurotiomycetes	Chaetothyriales	unidentified	Others (< 5%)	0.00388132
Namaqua	NNP2B	Fungi	Ascomycota	Saccharomycetes	Saccharomycetales	Debaryomycetaceae	Others (< 5%)	0.00388132
Namaqua	NNP3D	Fungi	Ascomycota	Dothideomycetes	Pleosporales	Pleosporaceae	Others (< 5%)	0.00383877
Richtersveld	RNP2C	Fungi	Ascomycota	Dothideomycetes	Pleosporales	Didymellaceae	Others (< 5%)	0.00382385
Richtersveld	RNP3B	Fungi	Ascomycota	Pezizomycetes	Pezizales	Ascobolaceae	Others (< 5%)	0.00376185
Richtersveld	RNP3D	Fungi	Ascomycota	Pezizomycetes	Pezizales	Ascobolaceae	Others (< 5%)	0.00375895
Richtersveld	RNP3D	Fungi	Ascomycota	Dothideomycetes	Pleosporales	Pleosporaceae	Others (< 5%)	0.00375895
Richtersveld	RNP3D	Fungi	Ascomycota	Dothideomycetes	Pleosporales		Others (< 5%)	0.00375895
Namaqua	NNP1B	Fungi	Basidiomycota	Agaricomycetes	Agaricales	Pleurotaceae	Others (< 5%)	0.00375752
Namaqua	NNP1B	Fungi	Ascomycota	Eurotiomycetes	Chaetothyriales	unidentified	Others (< 5%)	0.00369489
Richtersveld	RNP3A	Fungi	Ascomycota	Dothideomycetes	Pleosporales	Didymosphaeriaceae	Others (< 5%)	0.00363339
Richtersveld	RNP3A	Fungi	Ascomycota	Dothideomycetes	Pleosporales		Others (< 5%)	0.00363339
Namaqua	NNP2D	Fungi	Ascomycota	Sordariomycetes	Xylariales	Diatrypaceae	Others (< 5%)	0.00362679
Namaqua	NNP2B	Fungi	Ascomycota				Others (< 5%)	0.00362256
Namaqua	NNP3B	Fungi					Others (< 5%)	0.00361864
Richtersveld	RNP1D	Fungi	Ascomycota	Pezizomycetes	Pezizales	Pyronemataceae	Others (< 5%)	0.00356612
Richtersveld	RNP2C	Fungi	Ascomycota	Eurotiomycetes	Onygenales		Others (< 5%)	0.00350519
Richtersveld	RNP1A	Fungi	Basidiomycota	Agaricomycetes	Agaricales	Lycoperdaceae	Others (< 5%)	0.0033913
Namaqua	NNP2B	Fungi	Ascomycota	Dothideomycetes	Capnodiales	Neodevriesiaceae	Others (< 5%)	0.00336381
Richtersveld	RNP2A	Fungi	Ascomycota	Dothideomycetes	Pleosporales	Didymosphaeriaceae	Others (< 5%)	0.00336309
Richtersveld	RNP1C	Fungi	Ascomycota	Dothideomycetes	Pleosporales	Didymosphaeriaceae	Others (< 5%)	0.0033509
Namaqua	NNP1C	Fungi	Ascomycota	Dothideomycetes	Pleosporales	Didymosphaeriaceae	Others (< 5%)	0.00329455
Richtersveld	RNP3C	Fungi	Ascomycota	Dothideomycetes	Pleosporales	Didymosphaeriaceae	Others (< 5%)	0.00328551
Richtersveld	RNP3D	Fungi	Ascomycota	Dothideomycetes	Pleosporales	Didymosphaeriaceae	Others (< 5%)	0.00328162
Richtersveld	RNP3D	Fungi	Ascomycota	Dothideomycetes	Pleosporales	Didymosphaeriaceae	Others (< 5%)	0.00328162
Richtersveld	RNP3A	Fungi	Ascomycota	Dothideomycetes	Pleosporales	Pleosporaceae	Others (< 5%)	0.00327005
Richtersveld	RNP2A	Fungi	unidentified	unidentified	unidentified	unidentified	Others (< 5%)	0.0032408
Namaqua	NNP1B	Fungi	Ascomycota	Dothideomycetes	Pleosporales	Pleosporaceae	Others (< 5%)	0.00313126
Namaqua	NNP2A	Fungi	Ascomycota	Dothideomycetes	Pleosporales	Phaeosphaeriaceae	Others (< 5%)	0.00312589
Namaqua	NNP2B	Fungi	Ascomycota	Dothideomycetes	Pleosporales	Pleosporaceae	Others (< 5%)	0.00310505
Richtersveld	RNP1D	Fungi	Ascomycota	Dothideomycetes	Capnodiales		Others (< 5%)	0.00309064
Richtersveld	RNP3A	Fungi	Ascomycota	Dothideomycetes	Pleosporales	Lentitheciaceae	Others (< 5%)	0.00308838
Namaqua	NNP1C	Fungi	Ascomycota	Eurotiomycetes	Onygenales		Others (< 5%)	0.00308426
Namaqua	NNP1A	Fungi	Ascomycota	Dothideomycetes	Pleosporales	Phaeosphaeriaceae	Others (< 5%)	0.00305298
Namaqua	NNP2D	Fungi	Ascomycota	Eurotiomycetes	Onygenales	Onygenales_fam_Incertae_sedis	Others (< 5%)	0.00298092
Namaqua	NNP1D	Fungi	Basidiomycota	Agaricomycetes	Agaricales	Agaricaceae	Others (< 5%)	0.00296973
Richtersveld	RNP3B	Fungi	Basidiomycota	Agaricomycetes	Agaricales		Others (< 5%)	0.00296607
Richtersveld	RNP3D	Fungi	Ascomycota	Dothideomycetes	Pleosporales	Phaeosphaeriaceae	Others (< 5%)	0.00292363
Richtersveld	RNP1A	Fungi	Ascomycota	Dothideomycetes	Pleosporales	Pleosporaceae	Others (< 5%)	0.0029181
Richtersveld	RNP3A	Fungi	Basidiomycota	Agaricomycetes	Cantharellales	Cantharellales_fam_Incertae_sedis	Others (< 5%)	0.00290671
Namaqua	NNP1B	Fungi	Ascomycota	Eurotiomycetes	Onygenales		Others (< 5%)	0.00288076
Richtersveld	RNP2A	Fungi	Ascomycota	Dothideomycetes	Pleosporales	Didymellaceae	Others (< 5%)	0.00287391
Namaqua	NNP1D	Fungi	Basidiomycota	Agaricomycetes	Agaricales	Lycoperdaceae	Others (< 5%)	0.00285551
Namaqua	NNP1D	Fungi	Basidiomycota	Agaricostilbomycetes	Agaricostilbales	Kondoaceae	Others (< 5%)	0.00285551
Richtersveld	RNP1D	Fungi	Ascomycota	Eurotiomycetes	Onygenales		Others (< 5%)	0.0028529
Namaqua	NNP2A	Fungi	Ascomycota	Dothideomycetes	Pleosporales	Didymosphaeriaceae	Others (< 5%)	0.00284172
Namaqua	NNP2A	Fungi	Ascomycota	Pezizomycetes	Pezizales	Pyronemataceae	Others (< 5%)	0.00284172
Namaqua	NNP2B	Fungi	Chytridiomycota				Others (< 5%)	0.00276005
Namaqua	NNP2B	Fungi	Ascomycota	Dothideomycetes	Pleosporales	Didymosphaeriaceae	Others (< 5%)	0.00276005
Namaqua	NNP3C	Fungi	Ascomycota				Others (< 5%)	0.00275536
Namaqua	NNP1D	Fungi	Ascomycota	Eurotiomycetes	Onygenales		Others (< 5%)	0.00274129
Richtersveld	RNP3C	Fungi	Ascomycota	Eurotiomycetes	Onygenales		Others (< 5%)	0.00273793
Namaqua	NNP1C	Fungi	Ascomycota	Dothideomycetes	Pleosporales	Coniothyriaceae	Others (< 5%)	0.00273377
Namaqua	NNP2C	Fungi	Basidiomycota	Agaricomycetes	Agaricales		Others (< 5%)	0.00273251
Richtersveld	RNP1A	Fungi	Ascomycota	Dothideomycetes	Pleosporales	Didymellaceae	Others (< 5%)	0.00272093
Namaqua	NNP1B	Fungi	Ascomycota	Dothideomycetes	Pleosporales	Lentitheciaceae	Others (< 5%)	0.00269289
Richtersveld	RNP3D	Fungi	Ascomycota	Dothideomycetes	Pleosporales	Pleosporaceae	Others (< 5%)	0.00268496
Namaqua	NNP1A	Fungi	Ascomycota	Dothideomycetes	Pleosporales	Didymosphaeriaceae	Others (< 5%)	0.00265905
Richtersveld	RNP3A	Fungi	Ascomycota	Eurotiomycetes	Eurotiales	Aspergillaceae	Others (< 5%)	0.00263421
Richtersveld	RNP3C	Fungi	Basidiomycota	Agaricomycetes	Agaricales		Others (< 5%)	0.00262841
Namaqua	NNP1D	Fungi	Basidiomycota	Agaricomycetes	Russulales	Peniophoraceae	Others (< 5%)	0.00262707
Namaqua	NNP1D	Fungi	Ascomycota	Dothideomycetes	Pleosporales	Lentitheciaceae	Others (< 5%)	0.00262707
Namaqua	NNP2A	Fungi	Ascomycota	Pezizomycetes	Pezizales	Ascobolaceae	Others (< 5%)	0.00255754
Richtersveld	RNP3A	Fungi	Ascomycota	Eurotiomycetes	Onygenales		Others (< 5%)	0.00254337
Richtersveld	RNP1A	Fungi	Ascomycota	Pezizomycetes	Pezizales	Pyronemataceae	Others (< 5%)	0.00252376
Namaqua	NNP2C	Fungi	Ascomycota	Eurotiomycetes	Chaetothyriales	Trichomeriaceae	Others (< 5%)	0.00251781
Namaqua	NNP1B	Fungi	Ascomycota	Dothideomycetes	Pleosporales	Didymosphaeriaceae	Others (< 5%)	0.00250501
Namaqua	NNP2B	Fungi	Ascomycota	Eurotiomycetes	Eurotiales	Aspergillaceae	Others (< 5%)	0.00250129
Richtersveld	RNP2D	Fungi	Ascomycota	Pezizomycetes	Pezizales	Pyronemataceae	Others (< 5%)	0.00248151
Namaqua	NNP1C	Fungi	Ascomycota	Dothideomycetes	Pleosporales	Pleosporaceae	Others (< 5%)	0.00245339
Richtersveld	RNP3D	Fungi	Ascomycota	Leotiomycetes	Helotiales	Vibrisseaceae	Others (< 5%)	0.0024463
Namaqua	NNP2B	Fungi	Ascomycota	Dothideomycetes	Pleosporales	Pleosporaceae	Others (< 5%)	0.00241504
Richtersveld	RNP3C	Fungi	Ascomycota	Dothideomycetes	Pleosporales	Didymosphaeriaceae	Others (< 5%)	0.00240937
Namaqua	NNP1D	Fungi	Ascomycota	Dothideomycetes	Pleosporales	Pleosporaceae	Others (< 5%)	0.00239863
Namaqua	NNP1D	Fungi	Basidiomycota	Geminibasidiomycetes	Geminibasidiales	Geminibasidiaceae	Others (< 5%)	0.00239863
Richtersveld	RNP1D	Fungi	Ascomycota	Dothideomycetes	Dothideales	Aureobasidiaceae	Others (< 5%)	0.00237741
Richtersveld	RNP1B	Fungi	Basidiomycota	Agaricomycetes	Agaricales		Others (< 5%)	0.00237394
Richtersveld	RNP2C	Fungi	Ascomycota	Eurotiomycetes	Mycocaliciales	Mycocaliciaceae	Others (< 5%)	0.00235804
Namaqua	NNP3A	Fungi	Ascomycota	Sordariomycetes	Xylariales	Diatrypaceae	Others (< 5%)	0.00234178
Richtersveld	RNP1A	Fungi	Basidiomycota	Agaricomycetes	Agaricales		Others (< 5%)	0.00232659
Richtersveld	RNP3B	Fungi	Ascomycota	Dothideomycetes	Pleosporales	Didymosphaeriaceae	Others (< 5%)	0.00231498
Richtersveld	RNP3C	Fungi	Ascomycota	Eurotiomycetes	Chaetothyriales	Trichomeriaceae	Others (< 5%)	0.00229986
Richtersveld	RNP3C	Fungi	Ascomycota	Sordariomycetes	Sordariales	Sordariaceae	Others (< 5%)	0.00229986
Namaqua	NNP1D	Fungi	Ascomycota	Sordariomycetes	Xylariales	Diatrypaceae	Others (< 5%)	0.00228441
Namaqua	NNP2A	Fungi	unidentified	unidentified	unidentified	unidentified	Others (< 5%)	0.00227337
Namaqua	NNP2A	Fungi	Ascomycota	Dothideomycetes	Pleosporales		Others (< 5%)	0.00227337
Namaqua	NNP2A	Fungi	Ascomycota	Dothideomycetes	Dothideales	Aureobasidiaceae	Others (< 5%)	0.00227337
Namaqua	NNP2A	Fungi	Ascomycota	Sordariomycetes	Sordariales	Sordariaceae	Others (< 5%)	0.00227337
Richtersveld	RNP3A	Fungi	Ascomycota	Dothideomycetes	Capnodiales		Others (< 5%)	0.00227087
Namaqua	NNP1A	Fungi	Ascomycota	Eurotiomycetes	Onygenales		Others (< 5%)	0.00226512
Richtersveld	RNP1D	Fungi	Ascomycota	Dothideomycetes	Pleosporales	Pleosporaceae	Others (< 5%)	0.00225854
Namaqua	NNP1C	Fungi	Ascomycota	Dothideomycetes	Pleosporales	Pleosporaceae	Others (< 5%)	0.0022431
Richtersveld	RNP1B	Fungi	Ascomycota	Eurotiomycetes	Onygenales		Others (< 5%)	0.00224205
Richtersveld	RNP2A	Fungi	Ascomycota	Dothideomycetes	Dothideales	Aureobasidiaceae	Others (< 5%)	0.0022013
Namaqua	NNP3D	Fungi	Ascomycota	Dothideomycetes	Pleosporales	Didymosphaeriaceae	Others (< 5%)	0.00219358
Namaqua	NNP3D	Fungi	Basidiomycota	Agaricomycetes	Agaricales		Others (< 5%)	0.00219358
Namaqua	NNP1D	Fungi	Ascomycota	Dothideomycetes	Dothideales	Aureobasidiaceae	Others (< 5%)	0.00217019
Namaqua	NNP1D	Fungi	Basidiomycota	Agaricomycetes	Polyporales	Irpicaceae	Others (< 5%)	0.00217019
Namaqua	NNP3C	Fungi	Ascomycota	Sordariomycetes	Hypocreales	Bionectriaceae	Others (< 5%)	0.00216493
Richtersveld	RNP1B	Fungi	Ascomycota	Dothideomycetes	Dothideales	Aureobasidiaceae	Others (< 5%)	0.00215413
Namaqua	NNP1B	Fungi	Ascomycota	Pezizomycetes	Pezizales	Pezizaceae	Others (< 5%)	0.00212926
Namaqua	NNP1B	Fungi	Ascomycota	Dothideomycetes	Pleosporales	Phaeosphaeriaceae	Others (< 5%)	0.00212926
Richtersveld	RNP3B	Fungi	Ascomycota	Eurotiomycetes	Onygenales		Others (< 5%)	0.00209795
Namaqua	NNP2D	Fungi	unidentified	unidentified	unidentified	unidentified	Others (< 5%)	0.00208665
Namaqua	NNP2D	Fungi	Ascomycota	Dothideomycetes	Pleosporales	Phaeosphaeriaceae	Others (< 5%)	0.00208665
Namaqua	NNP1A	Fungi	Ascomycota	Dothideomycetes	Pleosporales	Didymosphaeriaceae	Others (< 5%)	0.00206815
Namaqua	NNP1A	Fungi	Ascomycota	Dothideomycetes	Dothideales	Aureobasidiaceae	Others (< 5%)	0.00206815
Namaqua	NNP1A	Fungi	Ascomycota	Dothideomycetes	Pleosporales	Lentitheciaceae	Others (< 5%)	0.00206815
Namaqua	NNP1D	Fungi	Ascomycota	Dothideomycetes	Pleosporales	Pleosporaceae	Others (< 5%)	0.00205597
Richtersveld	RNP2C	Fungi	Ascomycota	Eurotiomycetes	Eurotiales	Aspergillaceae	Others (< 5%)	0.00203939
Richtersveld	RNP2D	Fungi	Basidiomycota	Agaricomycetes	Agaricales	Agaricaceae	Others (< 5%)	0.00203671
Richtersveld	RNP3D	Fungi	Ascomycota	Eurotiomycetes	Onygenales		Others (< 5%)	0.00202864
Richtersveld	RNP1D	Fungi	Ascomycota	Dothideomycetes	Pleosporales	Pleosporaceae	Others (< 5%)	0.0020208
Richtersveld	RNP1D	Fungi	Ascomycota	Pezizomycetes	Pezizales	Pezizaceae	Others (< 5%)	0.0020208
Richtersveld	RNP1D	Fungi	Basidiomycota	Agaricomycetes	Agaricales	Agaricaceae	Others (< 5%)	0.0020208
Namaqua	NNP1A	Fungi	Ascomycota	Dothideomycetes	Pleosporales	Pleosporaceae	Others (< 5%)	0.00201891
Richtersveld	RNP2A	Fungi	Ascomycota	Pezizomycetes	Pezizales	Pezizaceae	Others (< 5%)	0.00201785
Richtersveld	RNP3A	Fungi	Basidiomycota	Ustilaginomycetes	Ustilaginales	Ustilaginaceae	Others (< 5%)	0.00199836
Namaqua	NNP2A	Fungi	Ascomycota	Eurotiomycetes	Chaetothyriales	Herpotrichiellaceae	Others (< 5%)	0.0019892
Namaqua	NNP2A	Fungi	Basidiomycota	Agaricomycetes	Cantharellales	Ceratobasidiaceae	Others (< 5%)	0.0019892
Namaqua	NNP3C	Fungi	Ascomycota	Eurotiomycetes	Eurotiales	Aspergillaceae	Others (< 5%)	0.00196812
Namaqua	NNP1C	Fungi	Ascomycota	Dothideomycetes	Pleosporales	Pleosporaceae	Others (< 5%)	0.00196271
Namaqua	NNP3D	Fungi	Ascomycota	Dothideomycetes	Pleosporales	Didymosphaeriaceae	Others (< 5%)	0.00191939
Namaqua	NNP3D	Fungi	Ascomycota	Dothideomycetes	Dothideales	Aureobasidiaceae	Others (< 5%)	0.00191939
Namaqua	NNP2C	Fungi	Ascomycota	Sordariomycetes	Xylariales	Diatrypaceae	Others (< 5%)	0.00191275
Richtersveld	RNP3D	Fungi	Ascomycota	Dothideomycetes	Pleosporales	Pleosporaceae	Others (< 5%)	0.00190931
Namaqua	NNP3C	Fungi	Ascomycota	Dothideomycetes	Pleosporales	Pleosporaceae	Others (< 5%)	0.00190251
Namaqua	NNP2B	Fungi	Ascomycota	Eurotiomycetes	Onygenales		Others (< 5%)	0.00189753
Richtersveld	RNP1A	Fungi	Ascomycota	Dothideomycetes	Pleosporales	Didymosphaeriaceae	Others (< 5%)	0.00189282
Richtersveld	RNP1A	Fungi	Ascomycota	Eurotiomycetes	Chaetothyriales	Trichomeriaceae	Others (< 5%)	0.00189282
Richtersveld	RNP1B	Fungi	Basidiomycota	Agaricomycetes	Agaricales	Agaricaceae	Others (< 5%)	0.00189036
Namaqua	NNP1B	Fungi	Ascomycota	Dothideomycetes	Pleosporales	Pleosporaceae	Others (< 5%)	0.00187876
Richtersveld	RNP2D	Fungi	Ascomycota	Dothideomycetes	Pleosporales	Didymosphaeriaceae	Others (< 5%)	0.00184942
Richtersveld	RNP2D	Fungi	Ascomycota	Eurotiomycetes	Onygenales		Others (< 5%)	0.00184942
Richtersveld	RNP2C	Fungi	Ascomycota	Dothideomycetes	Dothideales	Aureobasidiaceae	Others (< 5%)	0.00184819
Richtersveld	RNP2C	Fungi	Basidiomycota	Agaricomycetes	Agaricales		Others (< 5%)	0.00184819
Namaqua	NNP1D	Fungi	Ascomycota	Sordariomycetes	Xylariales	Apiosporaceae	Others (< 5%)	0.00182753
Namaqua	NNP1C	Fungi	Basidiomycota	Agaricomycetes	Agaricales	Agaricaceae	Others (< 5%)	0.00182252
Namaqua	NNP1B	Fungi	Chytridiomycota				Others (< 5%)	0.00181613
Richtersveld	RNP3B	Fungi	Ascomycota	Eurotiomycetes	Eurotiales	Aspergillaceae	Others (< 5%)	0.00180858
Richtersveld	RNP2C	Fungi	Ascomycota	Dothideomycetes	Pleosporales	Pleosporaceae	Others (< 5%)	0.00178446
Namaqua	NNP3B	Fungi	Ascomycota	Sordariomycetes	Xylariales	Diatrypaceae	Others (< 5%)	0.00175906
Namaqua	NNP2C	Fungi	Ascomycota	Eurotiomycetes	Eurotiales	Aspergillaceae	Others (< 5%)	0.00175661
Namaqua	NNP1C	Fungi	Basidiomycota	Agaricomycetes	Agaricales	Lycoperdaceae	Others (< 5%)	0.00175242
Richtersveld	RNP3C	Fungi	unidentified	unidentified	unidentified	unidentified	Others (< 5%)	0.00175227
Richtersveld	RNP3C	Fungi	Chytridiomycota	Spizellomycetes	Spizellomycetales	Powellomycetaceae	Others (< 5%)	0.00175227
Richtersveld	RNP3A	Fungi	Ascomycota	Dothideomycetes	Pleosporales	Pleosporaceae	Others (< 5%)	0.00172586
Richtersveld	RNP2C	Fungi	Ascomycota	Dothideomycetes	Pleosporales	Coniothyriaceae	Others (< 5%)	0.00172073
Namaqua	NNP2A	Fungi	Ascomycota	Sordariomycetes			Others (< 5%)	0.00170503
Namaqua	NNP2A	Fungi	Ascomycota	Pezizomycetes	Pezizales	Pezizaceae	Others (< 5%)	0.00170503
Richtersveld	RNP1C	Fungi	Ascomycota	Dothideomycetes	Pleosporales	Didymosphaeriaceae	Others (< 5%)	0.00170247
Richtersveld	RNP1A	Fungi	Ascomycota	Dothideomycetes	Pleosporales	Phaeosphaeriaceae	Others (< 5%)	0.00169565
Namaqua	NNP1B	Fungi	Ascomycota	Dothideomycetes	Dothideales	Aureobasidiaceae	Others (< 5%)	0.00169088
Richtersveld	RNP1B	Fungi	Ascomycota	Dothideomycetes	Pleosporales	Pleosporaceae	Others (< 5%)	0.00167055
Namaqua	NNP3D	Fungi	Ascomycota	Dothideomycetes	Pleosporales	Pleosporaceae	Others (< 5%)	0.00164519
Namaqua	NNP3C	Fungi	Ascomycota	Dothideomycetes	Pleosporales	Pleosporaceae	Others (< 5%)	0.0016401
Namaqua	NNP2B	Fungi	Ascomycota	Dothideomycetes	Pleosporales	Pleosporaceae	Others (< 5%)	0.00163878
Richtersveld	RNP1C	Fungi	Ascomycota	Dothideomycetes	Pleosporales	Didymosphaeriaceae	Others (< 5%)	0.00159438
Richtersveld	RNP3B	Fungi	Chytridiomycota	Spizellomycetes	Spizellomycetales	Powellomycetaceae	Others (< 5%)	0.00159155
Namaqua	NNP3A	Fungi	Ascomycota	Eurotiomycetes	Onygenales		Others (< 5%)	0.0015807
Namaqua	NNP3B	Fungi	Ascomycota	Dothideomycetes	Pleosporales	Pleosporaceae	Others (< 5%)	0.00155802
Richtersveld	RNP2D	Fungi	Ascomycota	Dothideomycetes	Dothideales	Aureobasidiaceae	Others (< 5%)	0.00154509
Namaqua	NNP2D	Fungi	Ascomycota	Eurotiomycetes	Onygenales		Others (< 5%)	0.00154014
Namaqua	NNP3C	Fungi	Basidiomycota	Agaricomycetes	Agaricales		Others (< 5%)	0.00150889
Namaqua	NNP3C	Fungi	Ascomycota	Sordariomycetes	Hypocreales	Hypocreaceae	Others (< 5%)	0.00150889
Namaqua	NNP3B	Fungi	Ascomycota	Eurotiomycetes	Onygenales		Others (< 5%)	0.00150776
Namaqua	NNP1D	Fungi	Ascomycota	Eurotiomycetes	Chaetothyriales	Trichomeriaceae	Others (< 5%)	0.00148487
Namaqua	NNP2B	Fungi	Ascomycota	Dothideomycetes	Pleosporales	Didymosphaeriaceae	Others (< 5%)	0.00146628
Richtersveld	RNP2C	Fungi	Ascomycota	Eurotiomycetes	Onygenales	Onygenaceae	Others (< 5%)	0.00146581
Namaqua	NNP2D	Fungi	Ascomycota	Dothideomycetes	Pleosporales	Pleosporaceae	Others (< 5%)	0.00144078
Namaqua	NNP1B	Fungi	Basidiomycota	Agaricomycetes	Cantharellales	Ceratobasidiaceae	Others (< 5%)	0.00144038
Richtersveld	RNP2D	Fungi	unidentified	unidentified	unidentified	unidentified	Others (< 5%)	0.00142804
Richtersveld	RNP3C	Fungi	Ascomycota	Dothideomycetes	Pleosporales		Others (< 5%)	0.00142372
Namaqua	NNP2A	Fungi	Ascomycota	Pezizomycetes	Pezizales	Pezizaceae	Others (< 5%)	0.00142086
Namaqua	NNP2A	Fungi	Ascomycota	Sordariomycetes	Hypocreales	Cordycipitaceae	Others (< 5%)	0.00142086
Namaqua	NNP2A	Fungi	Ascomycota	Dothideomycetes	Pleosporales	Pleosporaceae	Others (< 5%)	0.00142086
Richtersveld	RNP1A	Fungi	Ascomycota	Arthoniomycetes	Lichenostigmatales	Phaeococcomycetaceae	Others (< 5%)	0.00141961
Richtersveld	RNP2D	Fungi	Ascomycota	Eurotiomycetes	Eurotiales	Aspergillaceae	Others (< 5%)	0.00140463
Namaqua	NNP1C	Fungi	Ascomycota	Dothideomycetes	Pleosporales	Phaeosphaeriaceae	Others (< 5%)	0.00140193
Namaqua	NNP1A	Fungi	Ascomycota	Eurotiomycetes	Chaetothyriales	Trichomeriaceae	Others (< 5%)	0.00137877
Namaqua	NNP1B	Fungi	Ascomycota	Eurotiomycetes	Chaetothyriales	Herpotrichiellaceae	Others (< 5%)	0.00137776
Namaqua	NNP1B	Fungi	Ascomycota	Dothideomycetes	Pleosporales	Lentitheciaceae	Others (< 5%)	0.00137776
Namaqua	NNP3C	Fungi	Ascomycota	Eurotiomycetes	Onygenales		Others (< 5%)	0.00137768
Namaqua	NNP3C	Fungi	Basidiomycota	Agaricomycetes	Polyporales	Ganodermataceae	Others (< 5%)	0.00137768
Richtersveld	RNP3B	Fungi	Basidiomycota	Agaricomycetes	Agaricales	Psathyrellaceae	Others (< 5%)	0.00137452
Namaqua	NNP1D	Fungi	Basidiomycota	Agaricomycetes	Agaricales	Lycoperdaceae	Others (< 5%)	0.00137065
Namaqua	NNP1D	Fungi	Ascomycota	Sordariomycetes	Coniochaetales	Coniochaetaceae	Others (< 5%)	0.00137065
Richtersveld	RNP1D	Fungi	Ascomycota	Dothideomycetes	Pleosporales	Sporormiaceae	Others (< 5%)	0.00136701
Namaqua	NNP2C	Fungi	Ascomycota	Dothideomycetes	Pleosporales	Pleosporaceae	Others (< 5%)	0.00136625
Richtersveld	RNP1C	Fungi	Ascomycota	Eurotiomycetes	Onygenales		Others (< 5%)	0.00135117
Namaqua	NNP2D	Fungi	Ascomycota	Dothideomycetes	Pleosporales	Didymosphaeriaceae	Others (< 5%)	0.00134141
Richtersveld	RNP2C	Fungi	Ascomycota	Arthoniomycetes	Lichenostigmatales	Phaeococcomycetaceae	Others (< 5%)	0.00133835
Richtersveld	RNP2C	Fungi	Ascomycota	Dothideomycetes	Pleosporales	Pleosporaceae	Others (< 5%)	0.00133835
Namaqua	NNP1C	Fungi	Ascomycota	Sordariomycetes	Sordariales	Chaetomiaceae	Others (< 5%)	0.00133184
Namaqua	NNP1C	Fungi	Ascomycota	Pezizomycetes	Pezizales	Pezizaceae	Others (< 5%)	0.00133184
Namaqua	NNP1C	Fungi	Basidiomycota	Agaricomycetes	Agaricales	Agaricaceae	Others (< 5%)	0.00133184
Richtersveld	RNP3C	Fungi	Basidiomycota	Agaricomycetes	Polyporales	Phanerochaetaceae	Others (< 5%)	0.0013142
Richtersveld	RNP3C	Fungi	Basidiomycota	Agaricomycetes	Agaricales	Agaricaceae	Others (< 5%)	0.0013142
Namaqua	NNP3C	Fungi	Chytridiomycota	unidentified	unidentified	unidentified	Others (< 5%)	0.00131208
Richtersveld	RNP2D	Fungi	Ascomycota	Dothideomycetes	Capnodiales		Others (< 5%)	0.00131098
Richtersveld	RNP2D	Fungi	Ascomycota	Dothideomycetes	Pleosporales	Didymosphaeriaceae	Others (< 5%)	0.00131098
Richtersveld	RNP3B	Fungi	Ascomycota	Dothideomycetes	Pleosporales		Others (< 5%)	0.00130218
Namaqua	NNP2B	Fungi	Ascomycota	Dothideomycetes	Dothideales	Aureobasidiaceae	Others (< 5%)	0.00129377
Namaqua	NNP3A	Fungi	Ascomycota	Dothideomycetes	Pleosporales	Pleosporaceae	Others (< 5%)	0.00128798
Richtersveld	RNP1B	Fungi	Ascomycota	Dothideomycetes	Pleosporales	Didymosphaeriaceae	Others (< 5%)	0.00127489
Richtersveld	RNP2C	Fungi	Ascomycota	Dothideomycetes	Pleosporales	Didymosphaeriaceae	Others (< 5%)	0.00127462
Richtersveld	RNP2D	Fungi	Ascomycota	Dothideomycetes	Pleosporales		Others (< 5%)	0.00126416
Namaqua	NNP1D	Fungi	Ascomycota	Eurotiomycetes	Chaetothyriales	unidentified	Others (< 5%)	0.00125642
Richtersveld	RNP3D	Fungi	Ascomycota	Pezizomycetes	Pezizales		Others (< 5%)	0.00125298
Namaqua	NNP1B	Fungi	Basidiomycota	Agaricomycetes	Agaricales	Agaricaceae	Others (< 5%)	0.00125251
Namaqua	NNP3D	Fungi	Ascomycota	Pezizomycetes	Pezizales	Pezizaceae	Others (< 5%)	0.00123389
Richtersveld	RNP2A	Fungi	Ascomycota	Dothideomycetes	Pleosporales	Didymosphaeriaceae	Others (< 5%)	0.00122294
Richtersveld	RNP1C	Fungi	Ascomycota	Eurotiomycetes	Chaetothyriales	Trichomeriaceae	Others (< 5%)	0.00121605
Namaqua	NNP1C	Fungi	Ascomycota	Pezizomycetes	Pezizales	Pezizaceae	Others (< 5%)	0.00119164
Richtersveld	RNP1D	Fungi	Ascomycota	Dothideomycetes	Pleosporales	Pleosporaceae	Others (< 5%)	0.00118871
Richtersveld	RNP3A	Fungi	Ascomycota	Pezizomycetes	Pezizales	Pezizaceae	Others (< 5%)	0.00118085
Richtersveld	RNP2A	Fungi	Ascomycota	Dothideomycetes	Pleosporales	Didymosphaeriaceae	Others (< 5%)	0.0011618
Richtersveld	RNP2D	Fungi	Ascomycota	Dothideomycetes	Pleosporales	Pleosporaceae	Others (< 5%)	0.00114711
Richtersveld	RNP2B	Fungi	Ascomycota	Eurotiomycetes	Onygenales		Others (< 5%)	0.00114619
Richtersveld	RNP1A	Fungi	Ascomycota	Dothideomycetes	Pleosporales	Pleosporaceae	Others (< 5%)	0.00114358
Namaqua	NNP1D	Fungi	Ascomycota	Sordariomycetes			Others (< 5%)	0.0011422
Namaqua	NNP1D	Fungi	Ascomycota	Dothideomycetes	Pleosporales	Phaeosphaeriaceae	Others (< 5%)	0.0011422
Namaqua	NNP2A	Fungi	Basidiomycota	Agaricomycetes	Agaricales	Psathyrellaceae	Others (< 5%)	0.00113669
Namaqua	NNP2A	Fungi	Ascomycota	Dothideomycetes	Pleosporales	Didymosphaeriaceae	Others (< 5%)	0.00113669
Namaqua	NNP2A	Fungi	Ascomycota	Sordariomycetes	Hypocreales	Clavicipitaceae	Others (< 5%)	0.00113669
Namaqua	NNP2A	Fungi	Basidiomycota	Agaricomycetes			Others (< 5%)	0.00113669
Namaqua	NNP1A	Fungi	Ascomycota	Dothideomycetes	Pleosporales	Didymosphaeriaceae	Others (< 5%)	0.00113256
Richtersveld	RNP1D	Fungi	Ascomycota	Eurotiomycetes	Chaetothyriales	Trichomeriaceae	Others (< 5%)	0.00112927
Namaqua	NNP1C	Fungi	Chytridiomycota	Spizellomycetes	Spizellomycetales		Others (< 5%)	0.00112155
Richtersveld	RNP1B	Fungi	Ascomycota	Dothideomycetes	Pleosporales		Others (< 5%)	0.00109905
Namaqua	NNP3D	Fungi	unidentified	unidentified	unidentified	unidentified	Others (< 5%)	0.00109679
Namaqua	NNP2D	Fungi	Chytridiomycota	Spizellomycetes	Spizellomycetales		Others (< 5%)	0.001093
Richtersveld	RNP3A	Fungi	Ascomycota	Pezizomycetes	Pezizales	Pezizaceae	Others (< 5%)	0.00109002
Namaqua	NNP1A	Fungi	Basidiomycota	Agaricomycetes	Agaricales	Psathyrellaceae	Others (< 5%)	0.00108332
Richtersveld	RNP2B	Fungi	Ascomycota	Dothideomycetes	Pleosporales	Pleosporaceae	Others (< 5%)	0.00107455
Namaqua	NNP1B	Fungi	Ascomycota	Dothideomycetes	Pleosporales	Didymosphaeriaceae	Others (< 5%)	0.00106463
Namaqua	NNP1C	Fungi	Basidiomycota	Agaricomycetes	Agaricales	Psathyrellaceae	Others (< 5%)	0.00105145
Namaqua	NNP3C	Fungi	Ascomycota	Eurotiomycetes	Onygenales	Onygenales_fam_Incertae_sedis	Others (< 5%)	0.00104966
Namaqua	NNP2D	Fungi	Ascomycota	Dothideomycetes	Pleosporales	Didymosphaeriaceae	Others (< 5%)	0.00104332
Richtersveld	RNP2A	Fungi	Ascomycota	Dothideomycetes	Pleosporales	Phaeosphaeriaceae	Others (< 5%)	0.0010395
Namaqua	NNP1A	Fungi	Ascomycota	Pezizomycetes	Pezizales	Pezizaceae	Others (< 5%)	0.00103408
Namaqua	NNP1D	Fungi	Ascomycota	Dothideomycetes	Pleosporales	Phaeosphaeriaceae	Others (< 5%)	0.00102798
Richtersveld	RNP1C	Fungi	Ascomycota	Eurotiomycetes	Eurotiales	Aspergillaceae	Others (< 5%)	0.00102689
Richtersveld	RNP1A	Fungi	Ascomycota	Eurotiomycetes	Onygenales		Others (< 5%)	0.00102528
Richtersveld	RNP1B	Fungi	unidentified	unidentified	unidentified	unidentified	Others (< 5%)	0.00101112
Namaqua	NNP1B	Fungi	Ascomycota	Dothideomycetes	Pleosporales	Sporormiaceae	Others (< 5%)	0.001002
Namaqua	NNP3A	Fungi	Ascomycota	Eurotiomycetes	Eurotiales	Aspergillaceae	Others (< 5%)	0.000995258
Namaqua	NNP2D	Fungi	Ascomycota	Dothideomycetes	Pleosporales	Didymosphaeriaceae	Others (< 5%)	0.000993641
Richtersveld	RNP1B	Fungi	Ascomycota	Dothideomycetes	Pleosporales	Pleosporaceae	Others (< 5%)	0.000967161
Richtersveld	RNP1D	Fungi	Basidiomycota	Agaricomycetes	Agaricales	Psathyrellaceae	Others (< 5%)	0.000950966
Namaqua	NNP2B	Fungi	Rozellomycota	unidentified	unidentified	unidentified	Others (< 5%)	0.000948767
Richtersveld	RNP3B	Fungi	Ascomycota	Dothideomycetes	Dothideales	Aureobasidiaceae	Others (< 5%)	0.000940462
Namaqua	NNP1B	Fungi	Basidiomycota	Agaricomycetes	Agaricales	Lycoperdaceae	Others (< 5%)	0.000939379
Namaqua	NNP1B	Fungi	Ascomycota	Dothideomycetes	Pleosporales	Lentitheciaceae	Others (< 5%)	0.000939379
Namaqua	NNP2C	Fungi	Ascomycota	Dothideomycetes	Pleosporales	Didymosphaeriaceae	Others (< 5%)	0.00093686
Richtersveld	RNP2A	Fungi	Basidiomycota	Agaricomycetes	Agaricales		Others (< 5%)	0.000917207
Namaqua	NNP1C	Fungi	Ascomycota	Pezizomycetes	Pezizales	Ascobolaceae	Others (< 5%)	0.000911258
Namaqua	NNP2C	Fungi	Ascomycota	Dothideomycetes	Pleosporales	Pleosporaceae	Others (< 5%)	0.000897824
Richtersveld	RNP2C	Fungi	Ascomycota	Dothideomycetes	Pleosporales	Didymosphaeriaceae	Others (< 5%)	0.000892231
Namaqua	NNP1B	Fungi	Ascomycota	Pezizomycetes	Pezizales	Pezizaceae	Others (< 5%)	0.000876754
Richtersveld	RNP3C	Fungi	Ascomycota	Dothideomycetes	Pleosporales	Lentitheciaceae	Others (< 5%)	0.000876136
Richtersveld	RNP1C	Fungi	Ascomycota	Eurotiomycetes	Chaetothyriales		Others (< 5%)	0.000864748
Namaqua	NNP2B	Fungi	Ascomycota	Pezizomycetes	Pezizales	Ascobolaceae	Others (< 5%)	0.000862515
Namaqua	NNP2B	Fungi	Ascomycota	Sordariomycetes	Hypocreales	Hypocreales_fam_Incertae_sedis	Others (< 5%)	0.000862515
Namaqua	NNP2A	Fungi	Chytridiomycota	Spizellomycetes	Spizellomycetales		Others (< 5%)	0.000852515
Namaqua	NNP2A	Fungi	Chytridiomycota				Others (< 5%)	0.000852515
Namaqua	NNP2A	Fungi	Ascomycota	Sordariomycetes	Hypocreales	Bionectriaceae	Others (< 5%)	0.000852515
Namaqua	NNP1C	Fungi	Ascomycota	Sordariomycetes			Others (< 5%)	0.000841161
Namaqua	NNP1C	Fungi	Basidiomycota	Agaricomycetes	Agaricales	Psathyrellaceae	Others (< 5%)	0.000841161
Namaqua	NNP1C	Fungi	Ascomycota	Eurotiomycetes	Chaetothyriales	unidentified	Others (< 5%)	0.000841161
Namaqua	NNP2C	Fungi	Ascomycota	Eurotiomycetes	Onygenales	Onygenales_fam_Incertae_sedis	Others (< 5%)	0.00083927
Richtersveld	RNP1D	Fungi	Ascomycota				Others (< 5%)	0.000832095
Richtersveld	RNP2C	Fungi	unidentified	unidentified	unidentified	unidentified	Others (< 5%)	0.0008285
Richtersveld	RNP1A	Fungi	Ascomycota	Pezizomycetes	Pezizales	Ascobolaceae	Others (< 5%)	0.000828108
Richtersveld	RNP1A	Fungi	Ascomycota	Dothideomycetes	Pleosporales	Phaeosphaeriaceae	Others (< 5%)	0.000828108
Namaqua	NNP3D	Fungi	Ascomycota	Sordariomycetes			Others (< 5%)	0.000822594
Namaqua	NNP3D	Fungi	Ascomycota	Sordariomycetes	Hypocreales	Clavicipitaceae	Others (< 5%)	0.000822594
Namaqua	NNP3D	Fungi	Basidiomycota	Agaricomycetes	Cantharellales	Ceratobasidiaceae	Others (< 5%)	0.000822594
Richtersveld	RNP3A	Fungi	Ascomycota	Eurotiomycetes	Chaetothyriales	Trichomeriaceae	Others (< 5%)	0.000817513
Namaqua	NNP1B	Fungi	Ascomycota	Sordariomycetes			Others (< 5%)	0.000814128
Richtersveld	RNP2D	Fungi	Chytridiomycota				Others (< 5%)	0.000795955
Richtersveld	RNP3B	Fungi	Ascomycota	Dothideomycetes	Pleosporales	Pleosporaceae	Others (< 5%)	0.000795775
Richtersveld	RNP3B	Fungi	Basidiomycota	Agaricomycetes	Agaricales	Agaricaceae	Others (< 5%)	0.000795775
Richtersveld	RNP3B	Fungi	Ascomycota	Pezizomycetes	Pezizales	Pyronemataceae	Others (< 5%)	0.000795775
Richtersveld	RNP2A	Fungi	Ascomycota	Dothideomycetes	Pleosporales	Pleosporaceae	Others (< 5%)	0.000794913
Namaqua	NNP2D	Fungi	Ascomycota	Dothideomycetes	Dothideales	Aureobasidiaceae	Others (< 5%)	0.000794913
Namaqua	NNP3C	Fungi	Basidiomycota	Malasseziomycetes	Malasseziales	Malasseziaceae	Others (< 5%)	0.000787247
Namaqua	NNP2B	Fungi	Ascomycota	Sordariomycetes			Others (< 5%)	0.000776264
Namaqua	NNP2B	Fungi	Ascomycota	Pezizomycetes	Pezizales	Pezizaceae	Others (< 5%)	0.000776264
Richtersveld	RNP1D	Fungi	Ascomycota	Dothideomycetes	Pleosporales	Didymosphaeriaceae	Others (< 5%)	0.00077266
Richtersveld	RNP3C	Fungi	Ascomycota	Sordariomycetes	Sordariales	Chaetomiaceae	Others (< 5%)	0.000766619
Richtersveld	RNP3C	Fungi	Ascomycota	Dothideomycetes	Pleosporales	Didymellaceae	Others (< 5%)	0.000766619
Richtersveld	RNP3C	Fungi	Ascomycota	Pezizomycetes	Pezizales	Pezizaceae	Others (< 5%)	0.000766619
Richtersveld	RNP3C	Fungi	Ascomycota	Dothideomycetes	Pleosporales	Phaeosphaeriaceae	Others (< 5%)	0.000766619
Richtersveld	RNP2C	Fungi	Ascomycota	Eurotiomycetes	Chaetothyriales	Trichomeriaceae	Others (< 5%)	0.00076477
Richtersveld	RNP1C	Fungi	Ascomycota	Dothideomycetes	Pleosporales	Pleosporaceae	Others (< 5%)	0.000756655
Richtersveld	RNP1C	Fungi	unidentified	unidentified	unidentified	unidentified	Others (< 5%)	0.000756655
Namaqua	NNP3B	Fungi	Ascomycota	Dothideomycetes	Pleosporales	Didymosphaeriaceae	Others (< 5%)	0.000753882
Namaqua	NNP1B	Fungi	Ascomycota	Eurotiomycetes	Chaetothyriales		Others (< 5%)	0.000751503
Richtersveld	RNP1B	Fungi	Ascomycota	Pezizomycetes	Pezizales	Pezizaceae	Others (< 5%)	0.000747351
Namaqua	NNP2C	Fungi	Ascomycota	Eurotiomycetes	Onygenales	Onygenales_fam_Incertae_sedis	Others (< 5%)	0.00074168
Richtersveld	RNP2A	Fungi	Ascomycota	Sordariomycetes			Others (< 5%)	0.000733765
Richtersveld	RNP3A	Fungi	Ascomycota	Sordariomycetes			Others (< 5%)	0.000726678
Richtersveld	RNP3A	Fungi	Ascomycota	Pezizomycetes	Pezizales	Ascobolaceae	Others (< 5%)	0.000726678
Richtersveld	RNP2D	Fungi	Ascomycota	Eurotiomycetes	Chaetothyriales	Trichomeriaceae	Others (< 5%)	0.000725723
Richtersveld	RNP3B	Fungi	Ascomycota	Sordariomycetes	Coniochaetales	Coniochaetaceae	Others (< 5%)	0.000723432
Richtersveld	RNP2B	Fungi	Ascomycota	Dothideomycetes	Pleosporales	Pleosporaceae	Others (< 5%)	0.000716367
Richtersveld	RNP1B	Fungi	Ascomycota	Pezizomycetes	Pezizales	Ascobolaceae	Others (< 5%)	0.000703389
Namaqua	NNP2C	Fungi	Ascomycota	Dothideomycetes	Pleosporales	Didymosphaeriaceae	Others (< 5%)	0.000702645
Namaqua	NNP3A	Fungi	Ascomycota	Dothideomycetes	Pleosporales	Didymosphaeriaceae	Others (< 5%)	0.000702535
Richtersveld	RNP2C	Fungi	Ascomycota	Pezizomycetes	Pezizales	Pezizaceae	Others (< 5%)	0.000701039
Namaqua	NNP1C	Fungi	Ascomycota	Pezizomycetes	Pezizales	Pezizaceae	Others (< 5%)	0.000700967
Namaqua	NNP1C	Fungi	Basidiomycota	Agaricomycetes	Russulales	Peniophoraceae	Others (< 5%)	0.000700967
Namaqua	NNP2D	Fungi	Ascomycota	Eurotiomycetes	Chaetothyriales	Herpotrichiellaceae	Others (< 5%)	0.000695548
Namaqua	NNP2D	Fungi	Ascomycota	Dothideomycetes	Pleosporales	Didymosphaeriaceae	Others (< 5%)	0.000695548
Namaqua	NNP1A	Fungi	Basidiomycota	Agaricomycetes	Agaricales	Agaricaceae	Others (< 5%)	0.000689383
Namaqua	NNP1B	Fungi	Ascomycota	Dothideomycetes	Pleosporales	Pleosporaceae	Others (< 5%)	0.000688878
Namaqua	NNP1B	Fungi	Ascomycota	Sordariomycetes	Sordariales	Sordariaceae	Others (< 5%)	0.000688878
Namaqua	NNP3D	Fungi	Ascomycota	Pezizomycetes	Pezizales	Pezizaceae	Others (< 5%)	0.000685495
Namaqua	NNP1D	Fungi	Ascomycota	Dothideomycetes	Pleosporales	Coniothyriaceae	Others (< 5%)	0.000685323
Richtersveld	RNP2A	Fungi	Ascomycota	Eurotiomycetes	Chaetothyriales	Trichomeriaceae	Others (< 5%)	0.000672618
Richtersveld	RNP1A	Fungi	Basidiomycota	Agaricomycetes	Agaricales	Agaricaceae	Others (< 5%)	0.000670373
Richtersveld	RNP3C	Fungi	Ascomycota	Dothideomycetes	Capnodiales		Others (< 5%)	0.000657102
Richtersveld	RNP3D	Fungi	Basidiomycota	Agaricomycetes	Polyporales	Phanerochaetaceae	Others (< 5%)	0.000656325
Richtersveld	RNP3D	Fungi	Ascomycota	Dothideomycetes	Dothideales		Others (< 5%)	0.000656325
Namaqua	NNP3C	Fungi	Ascomycota	Dothideomycetes	Pleosporales	Didymosphaeriaceae	Others (< 5%)	0.000656039
Namaqua	NNP3C	Fungi	Ascomycota	Dothideomycetes	Dothideales	Aureobasidiaceae	Others (< 5%)	0.000656039
Richtersveld	RNP2D	Fungi	Ascomycota	Dothideomycetes	Pleosporales	Didymosphaeriaceae	Others (< 5%)	0.000655492
Namaqua	NNP2C	Fungi	unidentified	unidentified	unidentified	unidentified	Others (< 5%)	0.000644091
Richtersveld	RNP2C	Fungi	Ascomycota	Sordariomycetes			Others (< 5%)	0.000637308
Richtersveld	RNP2C	Fungi	Ascomycota	Pezizomycetes	Pezizales	Ascobolaceae	Others (< 5%)	0.000637308
Richtersveld	RNP2C	Fungi	Ascomycota	Dothideomycetes	Pleosporales	Didymosphaeriaceae	Others (< 5%)	0.000637308
Richtersveld	RNP3A	Fungi	Ascomycota	Pezizomycetes	Pezizales	Pyronemataceae	Others (< 5%)	0.000635843
Richtersveld	RNP3A	Fungi	Basidiomycota	Agaricomycetes	Cantharellales	Ceratobasidiaceae	Others (< 5%)	0.000635843
Richtersveld	RNP1A	Fungi	unidentified	unidentified	unidentified	unidentified	Others (< 5%)	0.00063094
Richtersveld	RNP1A	Fungi	Ascomycota	Eurotiomycetes	Chaetothyriales		Others (< 5%)	0.00063094
Namaqua	NNP2C	Fungi	Ascomycota	Dothideomycetes	Dothideales	Aureobasidiaceae	Others (< 5%)	0.000624573
Richtersveld	RNP2B	Fungi	Ascomycota	Dothideomycetes	Pleosporales	Didymosphaeriaceae	Others (< 5%)	0.000620851
Namaqua	NNP2B	Fungi	Basidiomycota	Agaricomycetes			Others (< 5%)	0.000603761
Namaqua	NNP2D	Fungi	Mucoromycota	Mucoromycetes	Mucorales	Rhizopodaceae	Others (< 5%)	0.000596184
Namaqua	NNP2D	Fungi	Ascomycota	Dothideomycetes	Pleosporales	Pleosporaceae	Others (< 5%)	0.000596184
Namaqua	NNP2D	Fungi	Ascomycota	Dothideomycetes	Pleosporales		Others (< 5%)	0.000596184
Richtersveld	RNP1C	Fungi	Ascomycota	Dothideomycetes	Pleosporales	Pleosporaceae	Others (< 5%)	0.000594514
Richtersveld	RNP1D	Fungi	Ascomycota	Dothideomycetes	Pleosporales	Pleosporaceae	Others (< 5%)	0.000594354
Richtersveld	RNP1D	Fungi	Ascomycota	Dothideomycetes	Dothideales		Others (< 5%)	0.000594354
Richtersveld	RNP1A	Fungi	Ascomycota	Dothideomycetes	Pleosporales	Pleosporaceae	Others (< 5%)	0.000591506
Namaqua	NNP1A	Fungi	Ascomycota	Eurotiomycetes	Chaetothyriales	unidentified	Others (< 5%)	0.0005909
Namaqua	NNP3C	Fungi	Ascomycota	Dothideomycetes	Pleosporales	Pleosporaceae	Others (< 5%)	0.000590435
Richtersveld	RNP2C	Fungi	Basidiomycota	Agaricomycetes	Cantharellales	Ceratobasidiaceae	Others (< 5%)	0.000573577
Namaqua	NNP1D	Fungi	Basidiomycota	Agaricomycetes	Cantharellales	Ceratobasidiaceae	Others (< 5%)	0.000571102
Namaqua	NNP2A	Fungi	Ascomycota	Pezizomycetes	Pezizales		Others (< 5%)	0.000568343
Namaqua	NNP2A	Fungi	Ascomycota	Pezizomycetes	Pezizales	Pezizaceae	Others (< 5%)	0.000568343
Namaqua	NNP2A	Fungi	Ascomycota	Sordariomycetes	Sordariales	Chaetomiaceae	Others (< 5%)	0.000568343
Namaqua	NNP2A	Fungi	Ascomycota				Others (< 5%)	0.000568343
Namaqua	NNP2A	Fungi	Ascomycota	Sordariomycetes	Hypocreales	Hypocreaceae	Others (< 5%)	0.000568343
Richtersveld	RNP1C	Fungi	Ascomycota	Dothideomycetes	Pleosporales	Pleosporaceae	Others (< 5%)	0.000567491
Namaqua	NNP1B	Fungi	Ascomycota	Pezizomycetes	Pezizales	Ascobolaceae	Others (< 5%)	0.000563627
Namaqua	NNP1B	Fungi	Ascomycota	Sordariomycetes	Hypocreales	Clavicipitaceae	Others (< 5%)	0.000563627
Richtersveld	RNP2D	Fungi	Ascomycota	Pezizomycetes	Pezizales	Ascobolaceae	Others (< 5%)	0.00056185
Namaqua	NNP1C	Fungi	Ascomycota	Dothideomycetes	Pleosporales	Pleosporaceae	Others (< 5%)	0.000560774
Namaqua	NNP1C	Fungi	Ascomycota	Pezizomycetes	Pezizales	Pezizaceae	Others (< 5%)	0.000560774
Namaqua	NNP1C	Fungi	Ascomycota	Sordariomycetes	Sordariales	Sordariaceae	Others (< 5%)	0.000560774
Namaqua	NNP1C	Fungi	Ascomycota	Dothideomycetes	Pleosporales	Lentitheciaceae	Others (< 5%)	0.000560774
Richtersveld	RNP2A	Fungi	Basidiomycota	Agaricomycetes	Cantharellales	Ceratobasidiaceae	Others (< 5%)	0.000550324
Namaqua	NNP3D	Fungi	Basidiomycota	Agaricomycetes	Hymenochaetales	Tubulicrinaceae	Others (< 5%)	0.000548396
Richtersveld	RNP3C	Fungi	Ascomycota	Sordariomycetes	Hypocreales	Clavicipitaceae	Others (< 5%)	0.000547585
Namaqua	NNP2D	Fungi	Ascomycota	Dothideomycetes	Pleosporales	Pleosporaceae	Others (< 5%)	0.000546502
Richtersveld	RNP3A	Fungi	unidentified	unidentified	unidentified	unidentified	Others (< 5%)	0.000545009
Richtersveld	RNP3A	Fungi	Ascomycota	Dothideomycetes	Pleosporales	Pleosporaceae	Others (< 5%)	0.000545009
Namaqua	NNP1A	Fungi	Ascomycota	Sordariomycetes	Hypocreales	Clavicipitaceae	Others (< 5%)	0.000541658
Namaqua	NNP3A	Fungi	unidentified	unidentified	unidentified	unidentified	Others (< 5%)	0.000526901
Namaqua	NNP3A	Fungi	Basidiomycota	Agaricomycetes	Agaricales		Others (< 5%)	0.000526901
Richtersveld	RNP1C	Fungi	Ascomycota	Arthoniomycetes	Lichenostigmatales	Phaeococcomycetaceae	Others (< 5%)	0.000513444
Richtersveld	RNP1C	Fungi	Ascomycota	Pezizomycetes	Pezizales	Pezizaceae	Others (< 5%)	0.000513444
Richtersveld	RNP2C	Fungi	Ascomycota	Pezizomycetes	Pezizales	Pezizaceae	Others (< 5%)	0.000509846
Richtersveld	RNP3B	Fungi	unidentified	unidentified	unidentified	unidentified	Others (< 5%)	0.000506402
Richtersveld	RNP3B	Fungi	Ascomycota	Eurotiomycetes	Chaetothyriales	Trichomeriaceae	Others (< 5%)	0.000506402
Richtersveld	RNP3B	Fungi	Ascomycota	Pezizomycetes	Pezizales	Pezizaceae	Others (< 5%)	0.000506402
Richtersveld	RNP3B	Fungi	Ascomycota	Dothideomycetes	Pleosporales	Phaeosphaeriaceae	Others (< 5%)	0.000506402
Namaqua	NNP1B	Fungi	Basidiomycota	Agaricomycetes	Cantharellales	Ceratobasidiaceae	Others (< 5%)	0.000501002
Namaqua	NNP1C	Fungi	Basidiomycota	Agaricomycetes	Cantharellales	Ceratobasidiaceae	Others (< 5%)	0.000490677
Namaqua	NNP2C	Fungi	Ascomycota	Pezizomycetes	Pezizales	Ascobolaceae	Others (< 5%)	0.000487948
Namaqua	NNP2C	Fungi	Ascomycota	Dothideomycetes	Pleosporales	Lentitheciaceae	Others (< 5%)	0.000487948
Namaqua	NNP2C	Fungi	Ascomycota	Pezizomycetes	Pezizales	Pezizaceae	Others (< 5%)	0.000487948
Richtersveld	RNP1D	Fungi	unidentified	unidentified	unidentified	unidentified	Others (< 5%)	0.000475483
Namaqua	NNP3A	Fungi	Ascomycota	Dothideomycetes	Pleosporales	Didymosphaeriaceae	Others (< 5%)	0.000468357
Richtersveld	RNP1C	Fungi	Ascomycota	Dothideomycetes	Pleosporales	Pleosporaceae	Others (< 5%)	0.000459397
Namaqua	NNP1D	Fungi	Ascomycota	Sordariomycetes	Hypocreales	Clavicipitaceae	Others (< 5%)	0.000456882
Namaqua	NNP1D	Fungi	Ascomycota	Pezizomycetes	Pezizales	Pezizaceae	Others (< 5%)	0.000456882
Richtersveld	RNP3A	Fungi	Ascomycota	Dothideomycetes	Pleosporales	Phaeosphaeriaceae	Others (< 5%)	0.000454174
Richtersveld	RNP3A	Fungi	Ascomycota	Sordariomycetes	Sordariales	Sordariaceae	Others (< 5%)	0.000454174
Richtersveld	RNP3A	Fungi	Basidiomycota	Agaricomycetes	Agaricales	Agaricaceae	Others (< 5%)	0.000454174
Namaqua	NNP3B	Fungi	Basidiomycota	Agaricomycetes	Cantharellales	Ceratobasidiaceae	Others (< 5%)	0.000452329
Namaqua	NNP3B	Fungi	Basidiomycota	Agaricomycetes	Agaricales		Others (< 5%)	0.000452329
Namaqua	NNP1A	Fungi	Ascomycota	Dothideomycetes	Pleosporales	Coniothyriaceae	Others (< 5%)	0.000443175
Namaqua	NNP1A	Fungi	Chytridiomycota	Spizellomycetes	Spizellomycetales		Others (< 5%)	0.000443175
Namaqua	NNP1A	Fungi	Ascomycota	Pezizomycetes	Pezizales	Pezizaceae	Others (< 5%)	0.000443175
Namaqua	NNP1A	Fungi	Ascomycota	Dothideomycetes	Pleosporales	Phaeosphaeriaceae	Others (< 5%)	0.000443175
Namaqua	NNP1A	Fungi	Basidiomycota	Agaricostilbomycetes	Agaricostilbales	Kondoaceae	Others (< 5%)	0.000443175
Richtersveld	RNP1B	Fungi	Ascomycota	Dothideomycetes	Pleosporales	Pleosporaceae	Others (< 5%)	0.000439618
Richtersveld	RNP1B	Fungi	Ascomycota	Dothideomycetes	Pleosporales	Phaeosphaeriaceae	Others (< 5%)	0.000439618
Namaqua	NNP1B	Fungi	Basidiomycota	Agaricomycetes			Others (< 5%)	0.000438377
Richtersveld	RNP3C	Fungi	Ascomycota	Dothideomycetes	Pleosporales	Coniothyriaceae	Others (< 5%)	0.000438068
Richtersveld	RNP3C	Fungi	Ascomycota	Dothideomycetes	Pleosporales	Pleosporaceae	Others (< 5%)	0.000438068
Richtersveld	RNP3B	Fungi	Ascomycota	Dothideomycetes	Pleosporales	Coniothyriaceae	Others (< 5%)	0.000434059
Richtersveld	RNP3B	Fungi	Chytridiomycota				Others (< 5%)	0.000434059
Richtersveld	RNP1A	Fungi	Ascomycota	Pezizomycetes	Pezizales	Pezizaceae	Others (< 5%)	0.000433771
Namaqua	NNP2B	Fungi	Ascomycota	Pezizomycetes	Pezizales	Pezizaceae	Others (< 5%)	0.000431258
Namaqua	NNP1C	Fungi	Ascomycota	Dothideomycetes	Pleosporales	Sporormiaceae	Others (< 5%)	0.00042058
Richtersveld	RNP3D	Fungi	Ascomycota	Sordariomycetes			Others (< 5%)	0.000417661
Richtersveld	RNP3D	Fungi	Ascomycota	Sordariomycetes	Sordariales	Sordariaceae	Others (< 5%)	0.000417661
Richtersveld	RNP1D	Fungi	Chytridiomycota				Others (< 5%)	0.000416048
Namaqua	NNP3D	Fungi	Chytridiomycota	Spizellomycetes	Spizellomycetales		Others (< 5%)	0.000411297
Namaqua	NNP3D	Fungi	Ascomycota	Pezizomycetes	Pezizales	Pezizaceae	Others (< 5%)	0.000411297
Namaqua	NNP3A	Fungi	Ascomycota	Pezizomycetes	Pezizales	Pezizaceae	Others (< 5%)	0.000409812
Namaqua	NNP3B	Fungi	Ascomycota	Dothideomycetes	Pleosporales	Didymosphaeriaceae	Others (< 5%)	0.000402071
Namaqua	NNP3B	Fungi	Ascomycota	Pezizomycetes	Pezizales	Ascobolaceae	Others (< 5%)	0.000402071
Namaqua	NNP2D	Fungi	Ascomycota	Pezizomycetes	Pezizales	Pezizaceae	Others (< 5%)	0.000397456
Richtersveld	RNP1A	Fungi	Ascomycota	Sordariomycetes			Others (< 5%)	0.000394337
Richtersveld	RNP1A	Fungi	Basidiomycota	Ustilaginomycetes	Ustilaginales	Ustilaginaceae	Others (< 5%)	0.000394337
Namaqua	NNP1A	Fungi	Ascomycota	Pezizomycetes	Pezizales	Pezizaceae	Others (< 5%)	0.000393933
Namaqua	NNP1A	Fungi	Basidiomycota	Agaricomycetes	Cantharellales	Ceratobasidiaceae	Others (< 5%)	0.000393933
Namaqua	NNP1A	Fungi	Ascomycota	Eurotiomycetes	Chaetothyriales		Others (< 5%)	0.000393933
Namaqua	NNP3C	Fungi	Ascomycota	Dothideomycetes	Pleosporales	Didymosphaeriaceae	Others (< 5%)	0.000393623
Richtersveld	RNP2C	Fungi	Ascomycota	Sordariomycetes	Sordariales	Sordariaceae	Others (< 5%)	0.000382385
Richtersveld	RNP1C	Fungi	Ascomycota	Pezizomycetes	Pezizales	Ascobolaceae	Others (< 5%)	0.000378327
Richtersveld	RNP1C	Fungi	Ascomycota	Sordariomycetes	Xylariales	Apiosporaceae	Others (< 5%)	0.000378327
Namaqua	NNP1B	Fungi	Ascomycota	Pezizomycetes	Pezizales	Pezizaceae	Others (< 5%)	0.000375752
Namaqua	NNP2C	Fungi	Ascomycota	Dothideomycetes	Pleosporales	Didymosphaeriaceae	Others (< 5%)	0.00037084
Richtersveld	RNP2A	Fungi	Ascomycota	Pezizomycetes	Pezizales	Pezizaceae	Others (< 5%)	0.000366883
Richtersveld	RNP2A	Fungi	Ascomycota	Dothideomycetes	Pleosporales	Pleosporaceae	Others (< 5%)	0.000366883
Richtersveld	RNP3A	Fungi	Ascomycota	Dothideomycetes	Pleosporales	Didymosphaeriaceae	Others (< 5%)	0.000363339
Richtersveld	RNP3A	Fungi	Basidiomycota	Agaricomycetes			Others (< 5%)	0.000363339
Richtersveld	RNP3A	Fungi	Ascomycota	Sordariomycetes	Sordariales	Chaetomiaceae	Others (< 5%)	0.000363339
Richtersveld	RNP3B	Fungi	Ascomycota	Dothideomycetes	Pleosporales	Didymosphaeriaceae	Others (< 5%)	0.000361716
Richtersveld	RNP3B	Fungi	Ascomycota	Sordariomycetes	Hypocreales	Clavicipitaceae	Others (< 5%)	0.000361716
Richtersveld	RNP3D	Fungi	Basidiomycota	Agaricomycetes	Cantharellales	Ceratobasidiaceae	Others (< 5%)	0.000357995
Richtersveld	RNP1D	Fungi	Ascomycota	Pezizomycetes	Pezizales	Ascobolaceae	Others (< 5%)	0.000356612
Richtersveld	RNP1A	Fungi	Ascomycota	Sordariomycetes	Sordariales	Sordariaceae	Others (< 5%)	0.000354904
Richtersveld	RNP1B	Fungi	Ascomycota	Dothideomycetes	Pleosporales	Pleosporaceae	Others (< 5%)	0.000351695
Richtersveld	RNP1B	Fungi	Basidiomycota	Agaricomycetes	Cantharellales	Ceratobasidiaceae	Others (< 5%)	0.000351695
Namaqua	NNP2C	Fungi	Basidiomycota	Agaricomycetes	Cantharellales	Ceratobasidiaceae	Others (< 5%)	0.000351322
Namaqua	NNP3A	Fungi	Ascomycota	Dothideomycetes	Dothideales	Aureobasidiaceae	Others (< 5%)	0.000351267
Richtersveld	RNP2D	Fungi	Ascomycota	Pezizomycetes	Pezizales	Pezizaceae	Others (< 5%)	0.000351156
Richtersveld	RNP2D	Fungi	Ascomycota	Pezizomycetes	Pezizales	Pezizaceae	Others (< 5%)	0.000351156
Namaqua	NNP1C	Fungi	Ascomycota	Dothideomycetes	Pleosporales	Didymosphaeriaceae	Others (< 5%)	0.000350484
Namaqua	NNP1C	Fungi	Ascomycota	Sordariomycetes	Hypocreales	Clavicipitaceae	Others (< 5%)	0.000350484
Namaqua	NNP2D	Fungi	Chytridiomycota				Others (< 5%)	0.000347774
Namaqua	NNP2B	Fungi	Basidiomycota	Agaricomycetes	Cantharellales	Ceratobasidiaceae	Others (< 5%)	0.000345006
Namaqua	NNP2B	Fungi	Ascomycota	Pezizomycetes	Pezizales	Pezizaceae	Others (< 5%)	0.000345006
Namaqua	NNP1A	Fungi	Ascomycota	Dothideomycetes	Pleosporales	Camarosporidiellaceae	Others (< 5%)	0.000344692
Namaqua	NNP1D	Fungi	Chytridiomycota	Spizellomycetes	Spizellomycetales		Others (< 5%)	0.000342661
Namaqua	NNP1D	Fungi	Ascomycota	Sordariomycetes	Sordariales	Chaetomiaceae	Others (< 5%)	0.000342661
Richtersveld	RNP3C	Fungi	Ascomycota	Dothideomycetes	Pleosporales	Pleosporaceae	Others (< 5%)	0.000328551
Richtersveld	RNP3C	Fungi	Ascomycota	Dothideomycetes	Pleosporales	Didymosphaeriaceae	Others (< 5%)	0.000328551
Namaqua	NNP3C	Fungi	Basidiomycota	Agaricomycetes	Agaricales	Psathyrellaceae	Others (< 5%)	0.000328019
Namaqua	NNP3C	Fungi	Chytridiomycota				Others (< 5%)	0.000328019
Richtersveld	RNP2D	Fungi	Ascomycota	Sordariomycetes			Others (< 5%)	0.000327746
Richtersveld	RNP2D	Fungi	Ascomycota	Sordariomycetes	Xylariales	Xylariaceae	Others (< 5%)	0.000327746
Richtersveld	RNP2D	Fungi	Chytridiomycota	Rhizophlyctidomycetes	Rhizophlyctidales	Rhizophlyctidaceae	Others (< 5%)	0.000327746
Richtersveld	RNP1C	Fungi	Ascomycota	Sordariomycetes			Others (< 5%)	0.000324281
Richtersveld	RNP1C	Fungi	Ascomycota	Dothideomycetes	Pleosporales	Pleosporaceae	Others (< 5%)	0.000324281
Richtersveld	RNP2C	Fungi	Chytridiomycota				Others (< 5%)	0.000318654
Richtersveld	RNP2C	Fungi	Ascomycota	Sordariomycetes	Hypocreales	Clavicipitaceae	Others (< 5%)	0.000318654
Namaqua	NNP1B	Fungi	Ascomycota	Dothideomycetes	Pleosporales	Coniothyriaceae	Others (< 5%)	0.000313126
Namaqua	NNP1B	Fungi	Ascomycota	Dothideomycetes	Pleosporales	Didymosphaeriaceae	Others (< 5%)	0.000313126
Namaqua	NNP1B	Fungi	Ascomycota	Pezizomycetes	Pezizales	Pezizaceae	Others (< 5%)	0.000313126
Richtersveld	RNP1B	Fungi	Ascomycota	Pezizomycetes	Pezizales	Pezizaceae	Others (< 5%)	0.000307733
Richtersveld	RNP1B	Fungi	Ascomycota	Eurotiomycetes	Chaetothyriales	Trichomeriaceae	Others (< 5%)	0.000307733
Richtersveld	RNP2A	Fungi	Ascomycota	Pezizomycetes	Pezizales	Ascobolaceae	Others (< 5%)	0.000305736
Richtersveld	RNP3D	Fungi	Ascomycota	Dothideomycetes	Pleosporales	Didymosphaeriaceae	Others (< 5%)	0.000298329
Richtersveld	RNP3D	Fungi	Ascomycota	Eurotiomycetes	Mycocaliciales	Mycocaliciaceae	Others (< 5%)	0.000298329
Namaqua	NNP2D	Fungi	Basidiomycota	Agaricomycetes	Cantharellales	Ceratobasidiaceae	Others (< 5%)	0.000298092
Richtersveld	RNP1C	Fungi	Basidiomycota	Agaricomycetes	Agaricales		Others (< 5%)	0.000297257
Richtersveld	RNP1D	Fungi	Ascomycota	Sordariomycetes			Others (< 5%)	0.000297177
Richtersveld	RNP1D	Fungi	Basidiomycota	Agaricomycetes	Cantharellales	Ceratobasidiaceae	Others (< 5%)	0.000297177
Richtersveld	RNP1D	Fungi	Ascomycota	Sordariomycetes	Sordariales	Sordariaceae	Others (< 5%)	0.000297177
Namaqua	NNP1A	Fungi	Ascomycota	Sordariomycetes			Others (< 5%)	0.00029545
Namaqua	NNP1A	Fungi	Basidiomycota	Geminibasidiomycetes	Geminibasidiales	Geminibasidiaceae	Others (< 5%)	0.00029545
Namaqua	NNP2C	Fungi	Ascomycota	Sordariomycetes	Xylariales	Bartaliniaceae	Others (< 5%)	0.000292769
Namaqua	NNP3A	Fungi	Ascomycota	Pezizomycetes	Pezizales	Pezizaceae	Others (< 5%)	0.000292723
Namaqua	NNP3A	Fungi	Ascomycota	Eurotiomycetes	Chaetothyriales	Trichomeriaceae	Others (< 5%)	0.000292723
Richtersveld	RNP3B	Fungi	Ascomycota	Sordariomycetes			Others (< 5%)	0.000289373
Richtersveld	RNP3B	Fungi	Ascomycota	Dothideomycetes	Pleosporales	Didymosphaeriaceae	Others (< 5%)	0.000289373
Richtersveld	RNP2D	Fungi	Ascomycota	Pezizomycetes	Pezizales	Pezizaceae	Others (< 5%)	0.000280925
Namaqua	NNP1C	Fungi	Basidiomycota	Agaricomycetes			Others (< 5%)	0.000280387
Namaqua	NNP3D	Fungi	Ascomycota	Dothideomycetes	Pleosporales	Pleosporaceae	Others (< 5%)	0.000274198
Namaqua	NNP3D	Fungi	Ascomycota	Pezizomycetes	Pezizales		Others (< 5%)	0.000274198
Namaqua	NNP3D	Fungi	Ascomycota	Sordariomycetes	Xylariales	Xylariaceae	Others (< 5%)	0.000274198
Namaqua	NNP3D	Fungi	Ascomycota	Pezizomycetes	Pezizales	Pezizaceae	Others (< 5%)	0.000274198
Namaqua	NNP3D	Fungi	Basidiomycota	Agaricomycetes			Others (< 5%)	0.000274198
Namaqua	NNP3D	Fungi	Basidiomycota	Geminibasidiomycetes	Geminibasidiales	Geminibasidiaceae	Others (< 5%)	0.000274198
Namaqua	NNP3D	Fungi	Ascomycota	Dothideomycetes	Pleosporales		Others (< 5%)	0.000274198
Namaqua	NNP3D	Fungi	Ascomycota	Dothideomycetes	Pleosporales	Camarosporidiellaceae	Others (< 5%)	0.000274198
Namaqua	NNP3D	Fungi	Ascomycota	Sordariomycetes	Sordariales	Sordariaceae	Others (< 5%)	0.000274198
Namaqua	NNP3D	Fungi	Ascomycota	Dothideomycetes	Pleosporales	Phaeosphaeriaceae	Others (< 5%)	0.000274198
Namaqua	NNP2C	Fungi	Chytridiomycota				Others (< 5%)	0.000273251
Namaqua	NNP2C	Fungi	Ascomycota	Dothideomycetes	Pleosporales	Pleosporaceae	Others (< 5%)	0.000273251
Richtersveld	RNP3A	Fungi	Ascomycota	Dothideomycetes	Pleosporales	Coniothyriaceae	Others (< 5%)	0.000272504
Richtersveld	RNP3A	Fungi	Ascomycota	Sordariomycetes	Hypocreales	Clavicipitaceae	Others (< 5%)	0.000272504
Richtersveld	RNP3A	Fungi	Ascomycota	Pezizomycetes	Pezizales	Pezizaceae	Others (< 5%)	0.000272504
Richtersveld	RNP3A	Fungi	Ascomycota	Pezizomycetes	Pezizales	Pezizaceae	Others (< 5%)	0.000272504
Richtersveld	RNP3A	Fungi	Ascomycota	Dothideomycetes	Pleosporales	Lentitheciaceae	Others (< 5%)	0.000272504
Richtersveld	RNP1B	Fungi	Ascomycota	Sordariomycetes	Hypocreales	Clavicipitaceae	Others (< 5%)	0.000263771
Richtersveld	RNP1B	Fungi	Ascomycota	Sordariomycetes	Sordariales	Sordariaceae	Others (< 5%)	0.000263771
Namaqua	NNP3C	Fungi	Basidiomycota	Agaricomycetes	Cantharellales	Ceratobasidiaceae	Others (< 5%)	0.000262416
Namaqua	NNP3C	Fungi	Ascomycota	Pezizomycetes	Pezizales	Pezizaceae	Others (< 5%)	0.000262416
Namaqua	NNP2B	Fungi	Ascomycota	Dothideomycetes	Pleosporales	Coniothyriaceae	Others (< 5%)	0.000258755
Namaqua	NNP2B	Fungi	Basidiomycota	Geminibasidiomycetes	Geminibasidiales	Geminibasidiaceae	Others (< 5%)	0.000258755
Richtersveld	RNP2D	Fungi	Ascomycota	Arthoniomycetes	Lichenostigmatales	Phaeococcomycetaceae	Others (< 5%)	0.000257515
Richtersveld	RNP2D	Fungi	Ascomycota	Sordariomycetes	Xylariales	Apiosporaceae	Others (< 5%)	0.000257515
Richtersveld	RNP2D	Fungi	Ascomycota	Pezizomycetes	Pezizales	Pezizaceae	Others (< 5%)	0.000257515
Richtersveld	RNP2C	Fungi	Ascomycota	Pezizomycetes	Pezizales	Pezizaceae	Others (< 5%)	0.000254923
Richtersveld	RNP2C	Fungi	Ascomycota	Dothideomycetes	Pleosporales	Pleosporaceae	Others (< 5%)	0.000254923
Namaqua	NNP2C	Fungi	Ascomycota	Sordariomycetes			Others (< 5%)	0.000253733
Namaqua	NNP3B	Fungi	Ascomycota	Eurotiomycetes	Chaetothyriales	Trichomeriaceae	Others (< 5%)	0.000251294
Namaqua	NNP3B	Fungi	Ascomycota	Dothideomycetes	Dothideales	Aureobasidiaceae	Others (< 5%)	0.000251294
Namaqua	NNP3B	Fungi	Ascomycota	Dothideomycetes	Pleosporales	Pleosporaceae	Others (< 5%)	0.000251294
Namaqua	NNP1B	Fungi	Mucoromycota	Mucoromycetes	Mucorales	Rhizopodaceae	Others (< 5%)	0.000250501
Namaqua	NNP1B	Fungi	Ascomycota	Sordariomycetes	Sordariales	Chaetomiaceae	Others (< 5%)	0.000250501
Namaqua	NNP2D	Fungi	Ascomycota	Pezizomycetes	Pezizales	Ascobolaceae	Others (< 5%)	0.00024841
Namaqua	NNP2D	Fungi	Ascomycota	Dothideomycetes	Pleosporales	Didymosphaeriaceae	Others (< 5%)	0.00024841
Namaqua	NNP2D	Fungi	Ascomycota	Sordariomycetes	Hypocreales	Hypocreaceae	Others (< 5%)	0.00024841
Namaqua	NNP1A	Fungi	Ascomycota	Dothideomycetes	Pleosporales	Didymosphaeriaceae	Others (< 5%)	0.000246208
Namaqua	NNP1A	Fungi	Basidiomycota	Agaricomycetes	Agaricales	Psathyrellaceae	Others (< 5%)	0.000246208
Namaqua	NNP1A	Fungi	Ascomycota	Dothideomycetes	Pleosporales	Phaeosphaeriaceae	Others (< 5%)	0.000246208
Namaqua	NNP1A	Fungi	Ascomycota	Eurotiomycetes	Onygenales	Onygenaceae	Others (< 5%)	0.000246208
Namaqua	NNP1A	Fungi	Ascomycota	Dothideomycetes	Pleosporales	Lentitheciaceae	Others (< 5%)	0.000246208
Namaqua	NNP1A	Fungi	Basidiomycota	Agaricomycetes	Agaricales	Agaricaceae	Others (< 5%)	0.000246208
Richtersveld	RNP2A	Fungi	Ascomycota	Pezizomycetes	Pezizales	Pezizaceae	Others (< 5%)	0.000244588
Richtersveld	RNP2A	Fungi	Ascomycota	Sordariomycetes	Hypocreales	Clavicipitaceae	Others (< 5%)	0.000244588
Richtersveld	RNP2A	Fungi	Ascomycota	Sordariomycetes	Sordariales	Sordariaceae	Others (< 5%)	0.000244588
Richtersveld	RNP1C	Fungi	Ascomycota	Pezizomycetes	Pezizales	Pezizaceae	Others (< 5%)	0.00024321
Richtersveld	RNP2B	Fungi	Ascomycota	Pezizomycetes	Pezizales	Ascobolaceae	Others (< 5%)	0.000238789
Richtersveld	RNP3D	Fungi	Ascomycota	Dothideomycetes	Pleosporales	Pleosporaceae	Others (< 5%)	0.000238663
Richtersveld	RNP3D	Fungi	Ascomycota	Pezizomycetes	Pezizales	Pezizaceae	Others (< 5%)	0.000238663
Richtersveld	RNP3D	Fungi	Ascomycota	Pezizomycetes	Pezizales	Pezizaceae	Others (< 5%)	0.000238663
Richtersveld	RNP3D	Fungi	Ascomycota	Dothideomycetes	Pleosporales	Pleosporaceae	Others (< 5%)	0.000238663
Richtersveld	RNP1D	Fungi	Ascomycota	Pezizomycetes	Pezizales	Pezizaceae	Others (< 5%)	0.000237741
Richtersveld	RNP1D	Fungi	Ascomycota	Pezizomycetes	Pezizales	Pezizaceae	Others (< 5%)	0.000237741
Richtersveld	RNP1D	Fungi	Ascomycota	Dothideomycetes	Pleosporales	Lentitheciaceae	Others (< 5%)	0.000237741
Richtersveld	RNP1A	Fungi	Ascomycota	Dothideomycetes	Pleosporales	Coniothyriaceae	Others (< 5%)	0.000236602
Richtersveld	RNP1A	Fungi	Basidiomycota	Agaricomycetes	Cantharellales	Ceratobasidiaceae	Others (< 5%)	0.000236602
Namaqua	NNP2C	Fungi	Ascomycota	Sordariomycetes	Hypocreales	Stachybotryaceae	Others (< 5%)	0.000234215
Namaqua	NNP2C	Fungi	Ascomycota	Sordariomycetes	Sordariales	Sordariaceae	Others (< 5%)	0.000234215
Namaqua	NNP3A	Fungi	Ascomycota	Dothideomycetes	Pleosporales	Coniothyriaceae	Others (< 5%)	0.000234178
Namaqua	NNP3A	Fungi	Ascomycota	Dothideomycetes	Pleosporales	Pleosporaceae	Others (< 5%)	0.000234178
Namaqua	NNP3A	Fungi	Ascomycota	Pezizomycetes	Pezizales	Pezizaceae	Others (< 5%)	0.000234178
Namaqua	NNP3A	Fungi	Ascomycota	Pezizomycetes	Pezizales	Pezizaceae	Others (< 5%)	0.000234178
Richtersveld	RNP2D	Fungi	Basidiomycota	Agaricomycetes	Cantharellales	Ceratobasidiaceae	Others (< 5%)	0.000234104
Namaqua	NNP1D	Fungi	Ascomycota	Pezizomycetes	Pezizales	Ascobolaceae	Others (< 5%)	0.000228441
Namaqua	NNP1D	Fungi	Ascomycota	Pezizomycetes	Pezizales	Pezizaceae	Others (< 5%)	0.000228441
Namaqua	NNP1D	Fungi	Ascomycota	Pezizomycetes	Pezizales	Pezizaceae	Others (< 5%)	0.000228441
Namaqua	NNP1D	Fungi	Basidiomycota	Agaricomycetes			Others (< 5%)	0.000228441
Richtersveld	RNP1B	Fungi	Ascomycota	Dothideomycetes	Pleosporales	Didymosphaeriaceae	Others (< 5%)	0.000219809
Richtersveld	RNP3C	Fungi	Ascomycota	Sordariomycetes			Others (< 5%)	0.000219034
Richtersveld	RNP3C	Fungi	Ascomycota	Eurotiomycetes	Chaetothyriales	unidentified	Others (< 5%)	0.000219034
Richtersveld	RNP3C	Fungi	Ascomycota	Pezizomycetes	Pezizales		Others (< 5%)	0.000219034
Richtersveld	RNP3C	Fungi	Ascomycota	Sordariomycetes	Xylariales	Xylariaceae	Others (< 5%)	0.000219034
Richtersveld	RNP3C	Fungi	Ascomycota	Eurotiomycetes	Eurotiales	Trichocomaceae	Others (< 5%)	0.000219034
Richtersveld	RNP3C	Fungi	Ascomycota	Pezizomycetes	Pezizales	Pezizaceae	Others (< 5%)	0.000219034
Richtersveld	RNP3C	Fungi	Ascomycota	Eurotiomycetes	Chaetothyriales	Chaetothyriales_fam_Incertae_sedis	Others (< 5%)	0.000219034
Richtersveld	RNP3C	Fungi	Basidiomycota	Agaricomycetes			Others (< 5%)	0.000219034
Richtersveld	RNP3C	Fungi	Basidiomycota	Agaricomycetes	Cantharellales	Ceratobasidiaceae	Others (< 5%)	0.000219034
Richtersveld	RNP3C	Fungi	Ascomycota	Dothideomycetes	Pleosporales	Phaeosphaeriaceae	Others (< 5%)	0.000219034
Richtersveld	RNP3B	Fungi	Ascomycota	Pezizomycetes	Pezizales	Pezizaceae	Others (< 5%)	0.00021703
Richtersveld	RNP3B	Fungi	Ascomycota	Pezizomycetes	Pezizales	Pezizaceae	Others (< 5%)	0.00021703
Richtersveld	RNP1C	Fungi	Ascomycota	Dothideomycetes	Pleosporales	Didymosphaeriaceae	Others (< 5%)	0.000216187
Richtersveld	RNP1C	Fungi	Chytridiomycota				Others (< 5%)	0.000216187
Richtersveld	RNP1C	Fungi	Ascomycota	Dothideomycetes	Pleosporales	Lentitheciaceae	Others (< 5%)	0.000216187
Richtersveld	RNP1C	Fungi	Ascomycota	Dothideomycetes	Pleosporales	Phaeosphaeriaceae	Others (< 5%)	0.000216187
Richtersveld	RNP2B	Fungi	Ascomycota	Pezizomycetes	Pezizales	Pezizaceae	Others (< 5%)	0.00021491
Namaqua	NNP2C	Fungi	Ascomycota	Sordariomycetes	Hypocreales	Cordycipitaceae	Others (< 5%)	0.000214697
Namaqua	NNP2C	Fungi	Ascomycota	Pezizomycetes	Pezizales	Pezizaceae	Others (< 5%)	0.000214697
Richtersveld	RNP2D	Fungi	Ascomycota	Dothideomycetes	Pleosporales	Phaeosphaeriaceae	Others (< 5%)	0.000210694
Namaqua	NNP1C	Fungi	Basidiomycota	Agaricomycetes	Agaricales	Psathyrellaceae	Others (< 5%)	0.00021029
Namaqua	NNP1C	Fungi	Basidiomycota	Agaricomycetes	Agaricales	Lycoperdaceae	Others (< 5%)	0.00021029
Namaqua	NNP1C	Fungi	Ascomycota	Dothideomycetes	Pleosporales	Phaeosphaeriaceae	Others (< 5%)	0.00021029
Namaqua	NNP1C	Fungi	Ascomycota	Pezizomycetes	Pezizales	Pezizaceae	Others (< 5%)	0.00021029
Namaqua	NNP1C	Fungi	Basidiomycota	Geminibasidiomycetes	Geminibasidiales	Geminibasidiaceae	Others (< 5%)	0.00021029
Namaqua	NNP1C	Fungi	Ascomycota	Sordariomycetes	Hypocreales	Hypocreaceae	Others (< 5%)	0.00021029
Namaqua	NNP3B	Fungi	Ascomycota	Pezizomycetes	Pezizales	Pezizaceae	Others (< 5%)	0.000201035
Namaqua	NNP3B	Fungi	Basidiomycota	Agaricomycetes			Others (< 5%)	0.000201035
Namaqua	NNP2D	Fungi	Basidiomycota	Agaricomycetes	Agaricales	Psathyrellaceae	Others (< 5%)	0.000198728
Namaqua	NNP2D	Fungi	Ascomycota	Pezizomycetes	Pezizales	Pezizaceae	Others (< 5%)	0.000198728
Namaqua	NNP2D	Fungi	Ascomycota	Sordariomycetes	Hypocreales	Clavicipitaceae	Others (< 5%)	0.000198728
Namaqua	NNP2D	Fungi	Ascomycota	Pezizomycetes	Pezizales	Pezizaceae	Others (< 5%)	0.000198728
Namaqua	NNP2D	Fungi	Ascomycota	Sordariomycetes	Sordariales	Sordariaceae	Others (< 5%)	0.000198728
Namaqua	NNP2D	Fungi	Ascomycota	Dothideomycetes	Pleosporales	Pleosporaceae	Others (< 5%)	0.000198728
Richtersveld	RNP1A	Fungi	Ascomycota	Pezizomycetes	Pezizales		Others (< 5%)	0.000197169
Richtersveld	RNP1A	Fungi	Ascomycota	Pezizomycetes	Pezizales	Pezizaceae	Others (< 5%)	0.000197169
Namaqua	NNP1A	Fungi	Ascomycota	Sordariomycetes	Sordariales	Sordariaceae	Others (< 5%)	0.000196967
Namaqua	NNP1A	Fungi	Ascomycota	Dothideomycetes	Pleosporales	Pleosporaceae	Others (< 5%)	0.000196967
Namaqua	NNP3C	Fungi	Ascomycota	Sordariomycetes	Hypocreales	Clavicipitaceae	Others (< 5%)	0.000196812
Namaqua	NNP3C	Fungi	Ascomycota	Pezizomycetes	Pezizales	Pezizaceae	Others (< 5%)	0.000196812
Namaqua	NNP2C	Fungi	Ascomycota	Eurotiomycetes	Chaetothyriales	Herpotrichiellaceae	Others (< 5%)	0.000195179
Namaqua	NNP2C	Fungi	Ascomycota	Dothideomycetes	Pleosporales	Phaeosphaeriaceae	Others (< 5%)	0.000195179
Richtersveld	RNP2C	Fungi	Basidiomycota	Agaricomycetes	Agaricales	Psathyrellaceae	Others (< 5%)	0.000191192
Richtersveld	RNP2C	Fungi	Ascomycota	Dothideomycetes	Pleosporales	Pleosporaceae	Others (< 5%)	0.000191192
Richtersveld	RNP2C	Fungi	Ascomycota	Dothideomycetes	Pleosporales	Didymosphaeriaceae	Others (< 5%)	0.000191192
Richtersveld	RNP2C	Fungi	Ascomycota	Pezizomycetes	Pezizales	Pezizaceae	Others (< 5%)	0.000191192
Richtersveld	RNP2C	Fungi	Ascomycota	Sordariomycetes	Sordariales	Chaetomiaceae	Others (< 5%)	0.000191192
Richtersveld	RNP2C	Fungi	Ascomycota	Dothideomycetes	Pleosporales	Phaeosphaeriaceae	Others (< 5%)	0.000191192
Richtersveld	RNP2C	Fungi	Ascomycota	Pezizomycetes	Pezizales	Pyronemataceae	Others (< 5%)	0.000191192
Namaqua	NNP1B	Fungi	Ascomycota	Pezizomycetes	Pezizales		Others (< 5%)	0.000187876
Richtersveld	RNP2A	Fungi	Ascomycota	Dothideomycetes	Pleosporales	Coniothyriaceae	Others (< 5%)	0.000183441
Richtersveld	RNP2A	Fungi	Mucoromycota	Mucoromycetes	Mucorales	Rhizopodaceae	Others (< 5%)	0.000183441
Richtersveld	RNP2A	Fungi	Ascomycota	Pezizomycetes	Pezizales	Pezizaceae	Others (< 5%)	0.000183441
Richtersveld	RNP2A	Fungi	Basidiomycota	Agaricomycetes			Others (< 5%)	0.000183441
Richtersveld	RNP2A	Fungi	Ascomycota	Eurotiomycetes	Mycocaliciales	Mycocaliciaceae	Others (< 5%)	0.000183441
Richtersveld	RNP3A	Fungi	Basidiomycota				Others (< 5%)	0.00018167
Richtersveld	RNP3A	Fungi	Basidiomycota	Agaricomycetes	Hymenochaetales	Tubulicrinaceae	Others (< 5%)	0.00018167
Richtersveld	RNP3A	Fungi	Basidiomycota	Geminibasidiomycetes	Geminibasidiales	Geminibasidiaceae	Others (< 5%)	0.00018167
Richtersveld	RNP3A	Fungi	Ascomycota	Sordariomycetes	Sordariales	Chaetomiaceae	Others (< 5%)	0.00018167
Richtersveld	RNP1D	Fungi	Ascomycota	Dothideomycetes	Pleosporales	Coniothyriaceae	Others (< 5%)	0.000178306
Richtersveld	RNP1D	Fungi	Ascomycota	Dothideomycetes	Pleosporales	Pleosporaceae	Others (< 5%)	0.000178306
Richtersveld	RNP1D	Fungi	Ascomycota	Sordariomycetes	Hypocreales	Clavicipitaceae	Others (< 5%)	0.000178306
Richtersveld	RNP1D	Fungi	Basidiomycota	Agaricomycetes	Agaricales	Lycoperdaceae	Others (< 5%)	0.000178306
Richtersveld	RNP1D	Fungi	Ascomycota	Sordariomycetes	Sordariales	Chaetomiaceae	Others (< 5%)	0.000178306
Richtersveld	RNP1B	Fungi	Basidiomycota	Agaricomycetes	Agaricales	Psathyrellaceae	Others (< 5%)	0.000175847
Richtersveld	RNP1B	Fungi	Ascomycota	Sordariomycetes			Others (< 5%)	0.000175847
Richtersveld	RNP1B	Fungi	Ascomycota	Dothideomycetes	Pleosporales	Coniothyriaceae	Others (< 5%)	0.000175847
Richtersveld	RNP1B	Fungi	Ascomycota	Pezizomycetes	Pezizales	Pezizaceae	Others (< 5%)	0.000175847
Richtersveld	RNP1B	Fungi	Ascomycota	Dothideomycetes	Pleosporales	Lentitheciaceae	Others (< 5%)	0.000175847
Namaqua	NNP2C	Fungi	Ascomycota	Sordariomycetes	Hypocreales	Cordycipitaceae	Others (< 5%)	0.000175661
Namaqua	NNP2C	Fungi	Ascomycota	Dothideomycetes	Pleosporales	Pleosporaceae	Others (< 5%)	0.000175661
Namaqua	NNP3A	Fungi	Ascomycota	Dothideomycetes	Pleosporales	Didymosphaeriaceae	Others (< 5%)	0.000175634
Namaqua	NNP3A	Fungi	Basidiomycota	Agaricomycetes	Cantharellales	Ceratobasidiaceae	Others (< 5%)	0.000175634
Namaqua	NNP2B	Fungi	Basidiomycota	Agaricomycetes	Agaricales	Psathyrellaceae	Others (< 5%)	0.000172503
Namaqua	NNP2B	Fungi	Ascomycota	Dothideomycetes	Pleosporales	Pleosporaceae	Others (< 5%)	0.000172503
Namaqua	NNP2B	Fungi	Ascomycota	Dothideomycetes	Pleosporales	Didymosphaeriaceae	Others (< 5%)	0.000172503
Namaqua	NNP2B	Fungi	Basidiomycota	Malasseziomycetes	Malasseziales	Malasseziaceae	Others (< 5%)	0.000172503
Namaqua	NNP2B	Fungi	Ascomycota	Dothideomycetes	Pleosporales	Didymosphaeriaceae	Others (< 5%)	0.000172503
Namaqua	NNP2B	Fungi	Ascomycota	Dothideomycetes	Pleosporales	Didymellaceae	Others (< 5%)	0.000172503
Namaqua	NNP2B	Fungi	Basidiomycota				Others (< 5%)	0.000172503
Richtersveld	RNP2B	Fungi	Ascomycota	Dothideomycetes	Pleosporales	Didymosphaeriaceae	Others (< 5%)	0.000167152
Richtersveld	RNP2D	Fungi	Ascomycota	Dothideomycetes	Pleosporales	Pleosporaceae	Others (< 5%)	0.000163873
Richtersveld	RNP2D	Fungi	Ascomycota	Pezizomycetes	Pezizales	Pezizaceae	Others (< 5%)	0.000163873
Richtersveld	RNP2D	Fungi	Ascomycota	Sordariomycetes	Sordariales	Sordariaceae	Others (< 5%)	0.000163873
Richtersveld	RNP2D	Fungi	Ascomycota	Dothideomycetes	Pleosporales	Pleosporaceae	Others (< 5%)	0.000163873
Richtersveld	RNP1C	Fungi	Ascomycota	Dothideomycetes	Capnodiales		Others (< 5%)	0.00016214
Namaqua	NNP2C	Fungi	Ascomycota	Eurotiomycetes	Onygenales	Onygenaceae	Others (< 5%)	0.000156143
Namaqua	NNP3B	Fungi	Basidiomycota	Agaricomycetes	Agaricales	Psathyrellaceae	Others (< 5%)	0.000150776
Namaqua	NNP3B	Fungi	Chytridiomycota	Spizellomycetes	Spizellomycetales		Others (< 5%)	0.000150776
Namaqua	NNP3B	Fungi	Chytridiomycota				Others (< 5%)	0.000150776
Namaqua	NNP3B	Fungi	Ascomycota	Pezizomycetes	Pezizales	Pezizaceae	Others (< 5%)	0.000150776
Namaqua	NNP3B	Fungi	Ascomycota	Dothideomycetes	Pleosporales	Phaeosphaeriaceae	Others (< 5%)	0.000150776
Namaqua	NNP3B	Fungi	Ascomycota	Dothideomycetes	Pleosporales	Lentitheciaceae	Others (< 5%)	0.000150776
Namaqua	NNP2D	Fungi	Ascomycota	Sordariomycetes			Others (< 5%)	0.000149046
Namaqua	NNP2D	Fungi	Ascomycota	Dothideomycetes	Pleosporales	Coniothyriaceae	Others (< 5%)	0.000149046
Namaqua	NNP2D	Fungi	Ascomycota	Dothideomycetes	Pleosporales	Pleosporaceae	Others (< 5%)	0.000149046
Namaqua	NNP1A	Fungi	Basidiomycota	Agaricomycetes	Agaricales	Agaricaceae	Others (< 5%)	0.000147725
Namaqua	NNP1A	Fungi	Ascomycota	Dothideomycetes	Pleosporales	Coniothyriaceae	Others (< 5%)	0.000147725
Namaqua	NNP1A	Fungi	Ascomycota	Eurotiomycetes	Mycocaliciales	Mycocaliciaceae	Others (< 5%)	0.000147725
Namaqua	NNP1A	Fungi	Ascomycota	Sordariomycetes	Sordariales	Chaetomiaceae	Others (< 5%)	0.000147725
Richtersveld	RNP3B	Fungi	Ascomycota	Dothideomycetes	Pleosporales	Pleosporaceae	Others (< 5%)	0.000144686
Richtersveld	RNP3B	Fungi	Ascomycota	Dothideomycetes	Pleosporales	Pleosporaceae	Others (< 5%)	0.000144686
Richtersveld	RNP3B	Fungi	Ascomycota	Dothideomycetes	Pleosporales	Pleosporaceae	Others (< 5%)	0.000144686
Richtersveld	RNP3B	Fungi	Ascomycota	Pezizomycetes	Pezizales	Pezizaceae	Others (< 5%)	0.000144686
Richtersveld	RNP3B	Fungi	Ascomycota	Dothideomycetes	Capnodiales		Others (< 5%)	0.000144686
Richtersveld	RNP3B	Fungi	Basidiomycota	Agaricomycetes			Others (< 5%)	0.000144686
Richtersveld	RNP3B	Fungi	Basidiomycota	Agaricomycetes	Cantharellales	Ceratobasidiaceae	Others (< 5%)	0.000144686
Richtersveld	RNP3B	Fungi	Ascomycota	Sordariomycetes	Sordariales	Chaetomiaceae	Others (< 5%)	0.000144686
Richtersveld	RNP3B	Fungi	Ascomycota	Dothideomycetes	Pleosporales	Pleosporaceae	Others (< 5%)	0.000144686
Richtersveld	RNP2B	Fungi	Ascomycota	Sordariomycetes			Others (< 5%)	0.000143273
Richtersveld	RNP2B	Fungi	Basidiomycota	Agaricomycetes	Cantharellales	Ceratobasidiaceae	Others (< 5%)	0.000143273
Richtersveld	RNP2D	Fungi	Ascomycota	Dothideomycetes	Pleosporales	Phaeosphaeriaceae	Others (< 5%)	0.000140463
Namaqua	NNP1C	Fungi	Ascomycota	Dothideomycetes	Pleosporales	Pleosporaceae	Others (< 5%)	0.000140193
Namaqua	NNP1C	Fungi	Ascomycota	Dothideomycetes	Pleosporales	Pleosporaceae	Others (< 5%)	0.000140193
Namaqua	NNP1C	Fungi	Ascomycota	Pezizomycetes	Pezizales		Others (< 5%)	0.000140193
Namaqua	NNP1C	Fungi	Ascomycota	Sordariomycetes	Xylariales	Xylariaceae	Others (< 5%)	0.000140193
Namaqua	NNP1C	Fungi	Ascomycota	Dothideomycetes	Pleosporales	Didymellaceae	Others (< 5%)	0.000140193
Namaqua	NNP1C	Fungi	Ascomycota	Eurotiomycetes	Chaetothyriales		Others (< 5%)	0.000140193
Namaqua	NNP1C	Fungi	Ascomycota				Others (< 5%)	0.000140193
Namaqua	NNP2C	Fungi	Ascomycota	Dothideomycetes	Pleosporales	Pleosporaceae	Others (< 5%)	0.000136625
Namaqua	NNP2C	Fungi	Ascomycota	Dothideomycetes	Pleosporales	Didymosphaeriaceae	Others (< 5%)	0.000136625
Richtersveld	RNP1C	Fungi	Ascomycota	Pezizomycetes	Pezizales	Pezizaceae	Others (< 5%)	0.000135117
Richtersveld	RNP1C	Fungi	Ascomycota	Pezizomycetes	Pezizales	Pezizaceae	Others (< 5%)	0.000135117
Richtersveld	RNP1C	Fungi	Ascomycota	Sordariomycetes	Sordariales	Sordariaceae	Others (< 5%)	0.000135117
Richtersveld	RNP1B	Fungi	Ascomycota	Dothideomycetes	Pleosporales	Didymosphaeriaceae	Others (< 5%)	0.000131886
Richtersveld	RNP1B	Fungi	Ascomycota	Dothideomycetes	Pleosporales	Lentitheciaceae	Others (< 5%)	0.000131886
Namaqua	NNP3C	Fungi	Ascomycota	Dothideomycetes	Pleosporales	Coniothyriaceae	Others (< 5%)	0.000131208
Namaqua	NNP3C	Fungi	Ascomycota	Dothideomycetes	Pleosporales	Pleosporaceae	Others (< 5%)	0.000131208
Namaqua	NNP3C	Fungi	Ascomycota	Pezizomycetes	Pezizales	Pezizaceae	Others (< 5%)	0.000131208
Namaqua	NNP3C	Fungi	Chytridiomycota	Spizellomycetes	Spizellomycetales	Powellomycetaceae	Others (< 5%)	0.000131208
Namaqua	NNP3C	Fungi	Basidiomycota	Agaricomycetes			Others (< 5%)	0.000131208
Namaqua	NNP3C	Fungi	Ascomycota	Sordariomycetes	Sordariales	Chaetomiaceae	Others (< 5%)	0.000131208
Namaqua	NNP3C	Fungi	Ascomycota	Dothideomycetes	Pleosporales	Phaeosphaeriaceae	Others (< 5%)	0.000131208
Namaqua	NNP3C	Fungi	Ascomycota	Sordariomycetes	Sordariales	Sordariaceae	Others (< 5%)	0.000131208
Richtersveld	RNP2C	Fungi	Ascomycota	Dothideomycetes	Pleosporales	Coniothyriaceae	Others (< 5%)	0.000127462
Richtersveld	RNP2C	Fungi	Ascomycota	Dothideomycetes	Pleosporales	Sporormiaceae	Others (< 5%)	0.000127462
Richtersveld	RNP2C	Fungi	Ascomycota	Sordariomycetes	Sordariales	Chaetomiaceae	Others (< 5%)	0.000127462
Richtersveld	RNP2C	Fungi	Ascomycota	Pezizomycetes	Pezizales	Pezizaceae	Others (< 5%)	0.000127462
Richtersveld	RNP2C	Fungi	Ascomycota	Sordariomycetes	Xylariales	Xylariaceae	Others (< 5%)	0.000127462
Richtersveld	RNP2C	Fungi	Ascomycota	Sordariomycetes	Xylariales	Apiosporaceae	Others (< 5%)	0.000127462
Richtersveld	RNP2C	Fungi	Basidiomycota	Agaricomycetes			Others (< 5%)	0.000127462
Richtersveld	RNP2C	Fungi	Ascomycota	Dothideomycetes	Pleosporales		Others (< 5%)	0.000127462
Richtersveld	RNP2C	Fungi	Ascomycota	Dothideomycetes	Pleosporales	Didymosphaeriaceae	Others (< 5%)	0.000127462
Richtersveld	RNP2C	Fungi	Ascomycota	Dothideomycetes	Pleosporales	Camarosporidiellaceae	Others (< 5%)	0.000127462
Richtersveld	RNP2C	Fungi	Ascomycota	Dothideomycetes	Pleosporales	Lentitheciaceae	Others (< 5%)	0.000127462
Richtersveld	RNP2C	Fungi	Ascomycota	Dothideomycetes	Pleosporales	Phaeosphaeriaceae	Others (< 5%)	0.000127462
Richtersveld	RNP2C	Fungi	Ascomycota	Dothideomycetes	Pleosporales	Phaeosphaeriaceae	Others (< 5%)	0.000127462
Richtersveld	RNP2C	Fungi	Ascomycota	Sordariomycetes	Hypocreales	Hypocreaceae	Others (< 5%)	0.000127462
Namaqua	NNP1B	Fungi	Basidiomycota	Agaricomycetes	Agaricales	Psathyrellaceae	Others (< 5%)	0.000125251
Namaqua	NNP1B	Fungi	Basidiomycota	Agaricomycetes	Agaricales	Psathyrellaceae	Others (< 5%)	0.000125251
Namaqua	NNP1B	Fungi	Chytridiomycota	Spizellomycetes	Spizellomycetales		Others (< 5%)	0.000125251
Namaqua	NNP1B	Fungi	Ascomycota	Dothideomycetes	Pleosporales	Pleosporaceae	Others (< 5%)	0.000125251
Namaqua	NNP1B	Fungi	Ascomycota	Pezizomycetes	Pezizales	Pezizaceae	Others (< 5%)	0.000125251
Namaqua	NNP1B	Fungi	Basidiomycota	Agaricomycetes	Agaricales	Lycoperdaceae	Others (< 5%)	0.000125251
Namaqua	NNP1B	Fungi	Ascomycota	Eurotiomycetes	Onygenales	Onygenales_fam_Incertae_sedis	Others (< 5%)	0.000125251
Namaqua	NNP1B	Fungi	Ascomycota	Saccharomycetes	Saccharomycetales	Debaryomycetaceae	Others (< 5%)	0.000125251
Namaqua	NNP1B	Fungi	Ascomycota	Eurotiomycetes	Chaetothyriales	Chaetothyriales_fam_Incertae_sedis	Others (< 5%)	0.000125251
Namaqua	NNP1B	Fungi	Ascomycota	Leotiomycetes	Helotiales	Vibrisseaceae	Others (< 5%)	0.000125251
Richtersveld	RNP2A	Fungi	Ascomycota	Dothideomycetes	Pleosporales	Pleosporaceae	Others (< 5%)	0.000122294
Richtersveld	RNP2A	Fungi	Chytridiomycota	Spizellomycetes	Spizellomycetales		Others (< 5%)	0.000122294
Richtersveld	RNP2A	Fungi	Ascomycota	Dothideomycetes	Pleosporales	Didymosphaeriaceae	Others (< 5%)	0.000122294
Richtersveld	RNP2A	Fungi	Ascomycota	Dothideomycetes	Capnodiales	unidentified	Others (< 5%)	0.000122294
Richtersveld	RNP2A	Fungi	Ascomycota	Pezizomycetes	Pezizales	Pezizaceae	Others (< 5%)	0.000122294
Richtersveld	RNP2A	Fungi	Ascomycota	Eurotiomycetes	Eurotiales	Trichocomaceae	Others (< 5%)	0.000122294
Richtersveld	RNP2A	Fungi	Chytridiomycota				Others (< 5%)	0.000122294
Richtersveld	RNP2A	Fungi	Basidiomycota	Agaricomycetes	Hymenochaetales	Tubulicrinaceae	Others (< 5%)	0.000122294
Richtersveld	RNP2A	Fungi	Ascomycota	Eurotiomycetes	Chaetothyriales	Chaetothyriales_fam_Incertae_sedis	Others (< 5%)	0.000122294
Richtersveld	RNP2A	Fungi	Basidiomycota	Geminibasidiomycetes	Geminibasidiales	Geminibasidiaceae	Others (< 5%)	0.000122294
Richtersveld	RNP2A	Fungi	Ascomycota	Sordariomycetes	Sordariales	Chaetomiaceae	Others (< 5%)	0.000122294
Richtersveld	RNP2A	Fungi	Ascomycota	Sordariomycetes	Sordariales	Chaetomiaceae	Others (< 5%)	0.000122294
Richtersveld	RNP2A	Fungi	Ascomycota	Eurotiomycetes	Chaetothyriales		Others (< 5%)	0.000122294
Richtersveld	RNP2A	Fungi	Ascomycota	Dothideomycetes	Pleosporales	Phaeosphaeriaceae	Others (< 5%)	0.000122294
Richtersveld	RNP2B	Fungi	unidentified	unidentified	unidentified	unidentified	Others (< 5%)	0.000119394
Richtersveld	RNP2B	Fungi	Ascomycota	Sordariomycetes	Hypocreales	Clavicipitaceae	Others (< 5%)	0.000119394
Richtersveld	RNP2B	Fungi	Ascomycota	Pezizomycetes	Pezizales	Pezizaceae	Others (< 5%)	0.000119394
Richtersveld	RNP3D	Fungi	Ascomycota	Dothideomycetes	Pleosporales	Coniothyriaceae	Others (< 5%)	0.000119332
Richtersveld	RNP3D	Fungi	unidentified	unidentified	unidentified	unidentified	Others (< 5%)	0.000119332
Richtersveld	RNP3D	Fungi	Ascomycota	Dothideomycetes	Pleosporales	Didymosphaeriaceae	Others (< 5%)	0.000119332
Richtersveld	RNP3D	Fungi	Chytridiomycota				Others (< 5%)	0.000119332
Richtersveld	RNP3D	Fungi	Ascomycota	Dothideomycetes	Pleosporales	Phaeosphaeriaceae	Others (< 5%)	0.000119332
Richtersveld	RNP3D	Fungi	Ascomycota	Dothideomycetes	Pleosporales	Camarosporidiellaceae	Others (< 5%)	0.000119332
Richtersveld	RNP1D	Fungi	Ascomycota	Dothideomycetes	Pleosporales	Pleosporaceae	Others (< 5%)	0.000118871
Richtersveld	RNP1D	Fungi	Chytridiomycota	Spizellomycetes	Spizellomycetales		Others (< 5%)	0.000118871
Richtersveld	RNP1D	Fungi	Ascomycota	Dothideomycetes	Pleosporales	Didymosphaeriaceae	Others (< 5%)	0.000118871
Richtersveld	RNP1D	Fungi	Ascomycota	Pezizomycetes	Pezizales	Pezizaceae	Others (< 5%)	0.000118871
Richtersveld	RNP1D	Fungi	Basidiomycota	Agaricomycetes	Agaricales	Lycoperdaceae	Others (< 5%)	0.000118871
Richtersveld	RNP1D	Fungi	Ascomycota	Pezizomycetes	Pezizales	Pezizaceae	Others (< 5%)	0.000118871
Richtersveld	RNP1D	Fungi	Ascomycota	Eurotiomycetes	Chaetothyriales	Chaetothyriales_fam_Incertae_sedis	Others (< 5%)	0.000118871
Richtersveld	RNP1D	Fungi	Basidiomycota	Agaricomycetes	Agaricales	Pleurotaceae	Others (< 5%)	0.000118871
Richtersveld	RNP1D	Fungi	Basidiomycota	Agaricomycetes	Cantharellales	Ceratobasidiaceae	Others (< 5%)	0.000118871
Richtersveld	RNP1D	Fungi	Ascomycota	Dothideomycetes	Pleosporales	Pleosporaceae	Others (< 5%)	0.000118871
Richtersveld	RNP1A	Fungi	Ascomycota	Dothideomycetes	Pleosporales	Pleosporaceae	Others (< 5%)	0.000118301
Richtersveld	RNP1A	Fungi	Ascomycota	Eurotiomycetes	Eurotiales	Trichocomaceae	Others (< 5%)	0.000118301
Richtersveld	RNP1A	Fungi	Ascomycota	Sordariomycetes	Hypocreales	Clavicipitaceae	Others (< 5%)	0.000118301
Richtersveld	RNP1A	Fungi	Ascomycota	Pezizomycetes	Pezizales	Pyronemataceae	Others (< 5%)	0.000118301
Richtersveld	RNP1A	Fungi	Basidiomycota	Agaricomycetes	Agaricales	Pleurotaceae	Others (< 5%)	0.000118301
Richtersveld	RNP1A	Fungi	Ascomycota	Dothideomycetes	Pleosporales		Others (< 5%)	0.000118301
Richtersveld	RNP1A	Fungi	Ascomycota	Leotiomycetes	Helotiales	Vibrisseaceae	Others (< 5%)	0.000118301
Richtersveld	RNP1A	Fungi	Ascomycota	Dothideomycetes	Pleosporales	Camarosporidiellaceae	Others (< 5%)	0.000118301
Richtersveld	RNP1A	Fungi	Ascomycota	Dothideomycetes	Pleosporales	Pleosporaceae	Others (< 5%)	0.000118301
Richtersveld	RNP1A	Fungi	Ascomycota				Others (< 5%)	0.000118301
Namaqua	NNP2C	Fungi	Basidiomycota	Agaricomycetes			Others (< 5%)	0.000117107
Namaqua	NNP3A	Fungi	Basidiomycota	Agaricomycetes	Agaricales	Psathyrellaceae	Others (< 5%)	0.000117089
Namaqua	NNP3A	Fungi	Basidiomycota	Agaricomycetes			Others (< 5%)	0.000117089
Namaqua	NNP3A	Fungi	Ascomycota				Others (< 5%)	0.000117089
Richtersveld	RNP2D	Fungi	Ascomycota	Dothideomycetes	Pleosporales	Coniothyriaceae	Others (< 5%)	0.000117052
Richtersveld	RNP2D	Fungi	Basidiomycota	Geminibasidiomycetes	Geminibasidiales	Geminibasidiaceae	Others (< 5%)	0.000117052
Richtersveld	RNP1C	Fungi	Ascomycota	Dothideomycetes	Pleosporales	Coniothyriaceae	Others (< 5%)	0.000108094
Richtersveld	RNP1C	Fungi	Basidiomycota	Agaricomycetes	Cantharellales	Ceratobasidiaceae	Others (< 5%)	0.000108094
Namaqua	NNP3B	Fungi	Ascomycota	Dothideomycetes	Pleosporales	Coniothyriaceae	Others (< 5%)	0.000100518
Namaqua	NNP3B	Fungi	Ascomycota	Pezizomycetes	Pezizales		Others (< 5%)	0.000100518
Namaqua	NNP3B	Fungi	Ascomycota	Pezizomycetes	Pezizales	Pezizaceae	Others (< 5%)	0.000100518
Namaqua	NNP3B	Fungi	Ascomycota	Eurotiomycetes	Chaetothyriales	Chaetothyriales_fam_Incertae_sedis	Others (< 5%)	0.000100518
Namaqua	NNP3B	Fungi	Ascomycota	Sordariomycetes	Sordariales	Chaetomiaceae	Others (< 5%)	0.000100518
Namaqua	NNP3B	Fungi	Ascomycota	Pezizomycetes	Pezizales	Pezizaceae	Others (< 5%)	0.000100518
Namaqua	NNP3B	Fungi	Ascomycota	Dothideomycetes	Pleosporales	Phaeosphaeriaceae	Others (< 5%)	0.000100518
Namaqua	NNP2D	Fungi	Ascomycota	Pezizomycetes	Pezizales	Pezizaceae	Others (< 5%)	9.93641e-05
Namaqua	NNP2D	Fungi	Basidiomycota				Others (< 5%)	9.93641e-05
Namaqua	NNP2D	Fungi	Ascomycota	Pezizomycetes	Pezizales	Pezizaceae	Others (< 5%)	9.93641e-05
Namaqua	NNP2D	Fungi	Chytridiomycota	Spizellomycetes	Spizellomycetales	Powellomycetaceae	Others (< 5%)	9.93641e-05
Namaqua	NNP2D	Fungi	Ascomycota	Sordariomycetes	Coniochaetales	Coniochaetaceae	Others (< 5%)	9.93641e-05
Namaqua	NNP2D	Fungi	Ascomycota	Dothideomycetes	Pleosporales	Phaeosphaeriaceae	Others (< 5%)	9.93641e-05
Namaqua	NNP1A	Fungi	Ascomycota	Dothideomycetes	Capnodiales	unidentified	Others (< 5%)	9.84834e-05
Namaqua	NNP1A	Fungi	Ascomycota	Pezizomycetes	Pezizales		Others (< 5%)	9.84834e-05
Namaqua	NNP1A	Fungi	Ascomycota	Eurotiomycetes	Eurotiales	Trichocomaceae	Others (< 5%)	9.84834e-05
Namaqua	NNP1A	Fungi	Ascomycota	Leotiomycetes	Helotiales	Sclerotiniaceae	Others (< 5%)	9.84834e-05
Namaqua	NNP1A	Fungi	Ascomycota				Others (< 5%)	9.84834e-05
Namaqua	NNP1A	Fungi	Basidiomycota	Geminibasidiomycetes	Geminibasidiales	Geminibasidiaceae	Others (< 5%)	9.84834e-05
Namaqua	NNP2C	Fungi	Chytridiomycota	Spizellomycetes	Spizellomycetales		Others (< 5%)	9.75895e-05
Richtersveld	RNP2B	Fungi	Chytridiomycota				Others (< 5%)	9.55155e-05
Richtersveld	RNP2D	Fungi	Basidiomycota	Agaricomycetes	Hymenochaetales	Tubulicrinaceae	Others (< 5%)	9.36417e-05
Richtersveld	RNP1B	Fungi	Ascomycota	Dothideomycetes	Pleosporales	Pleosporaceae	Others (< 5%)	8.79237e-05
Richtersveld	RNP1B	Fungi	Ascomycota	Dothideomycetes	Pleosporales	Sporormiaceae	Others (< 5%)	8.79237e-05
Richtersveld	RNP1B	Fungi	Ascomycota	Pezizomycetes	Pezizales	Pyronemataceae	Others (< 5%)	8.79237e-05
Richtersveld	RNP1B	Fungi	Basidiomycota	Geminibasidiomycetes	Geminibasidiales	Geminibasidiaceae	Others (< 5%)	8.79237e-05
Richtersveld	RNP1B	Fungi	Ascomycota	Sordariomycetes	Sordariales	Chaetomiaceae	Others (< 5%)	8.79237e-05
Richtersveld	RNP1B	Fungi	Ascomycota	Dothideomycetes	Pleosporales	Didymosphaeriaceae	Others (< 5%)	8.79237e-05
Richtersveld	RNP1B	Fungi	Basidiomycota	Agaricomycetes	Cantharellales	Ceratobasidiaceae	Others (< 5%)	8.79237e-05
Richtersveld	RNP1B	Fungi	Ascomycota	Sordariomycetes	Sordariales	Chaetomiaceae	Others (< 5%)	8.79237e-05
Richtersveld	RNP1B	Fungi	Ascomycota	Sordariomycetes	Hypocreales	Hypocreaceae	Others (< 5%)	8.79237e-05
Richtersveld	RNP1C	Fungi	Ascomycota	Sordariomycetes	Hypocreales	Clavicipitaceae	Others (< 5%)	8.10701e-05
Richtersveld	RNP1C	Fungi	Ascomycota	Eurotiomycetes	Chaetothyriales	Chaetothyriales_fam_Incertae_sedis	Others (< 5%)	8.10701e-05
Richtersveld	RNP1C	Fungi	Basidiomycota	Agaricomycetes	Agaricales	Pleurotaceae	Others (< 5%)	8.10701e-05
Richtersveld	RNP1C	Fungi	Ascomycota	Sordariomycetes	Sordariales	Chaetomiaceae	Others (< 5%)	8.10701e-05
Richtersveld	RNP1C	Fungi	Ascomycota	Dothideomycetes	Pleosporales		Others (< 5%)	8.10701e-05
Richtersveld	RNP1C	Fungi	Basidiomycota	Agaricomycetes	Agaricales	Agaricaceae	Others (< 5%)	8.10701e-05
Richtersveld	RNP1A	Fungi	Ascomycota	Dothideomycetes	Pleosporales	Pleosporales_fam_Incertae_sedis	Others (< 5%)	7.88675e-05
Richtersveld	RNP1A	Fungi	Basidiomycota	Agaricomycetes	Agaricales	Psathyrellaceae	Others (< 5%)	7.88675e-05
Richtersveld	RNP1A	Fungi	Chytridiomycota				Others (< 5%)	7.88675e-05
Richtersveld	RNP1A	Fungi	Basidiomycota	Agaricomycetes	Hymenochaetales	Tubulicrinaceae	Others (< 5%)	7.88675e-05
Richtersveld	RNP1A	Fungi	Basidiomycota	Agaricomycetes			Others (< 5%)	7.88675e-05
Richtersveld	RNP1A	Fungi	Basidiomycota	Geminibasidiomycetes	Geminibasidiales	Geminibasidiaceae	Others (< 5%)	7.88675e-05
Richtersveld	RNP1A	Fungi	Ascomycota	Dothideomycetes	Pleosporales	Phaeosphaeriaceae	Others (< 5%)	7.88675e-05
Richtersveld	RNP1A	Fungi	Ascomycota	Dothideomycetes	Pleosporales	Lentitheciaceae	Others (< 5%)	7.88675e-05
Richtersveld	RNP1A	Fungi	Ascomycota	Dothideomycetes	Pleosporales	Phaeosphaeriaceae	Others (< 5%)	7.88675e-05
Namaqua	NNP2C	Fungi	Basidiomycota	Agaricomycetes	Agaricales	Psathyrellaceae	Others (< 5%)	7.80716e-05
Namaqua	NNP2C	Fungi	Ascomycota	Dothideomycetes	Pleosporales	Coniothyriaceae	Others (< 5%)	7.80716e-05
Namaqua	NNP2C	Fungi	Ascomycota	Pezizomycetes	Pezizales	Pezizaceae	Others (< 5%)	7.80716e-05
Namaqua	NNP2C	Fungi	Ascomycota	Dothideomycetes	Pleosporales	Phaeosphaeriaceae	Others (< 5%)	7.80716e-05
Richtersveld	RNP2B	Fungi	Ascomycota	Pezizomycetes	Pezizales		Others (< 5%)	7.16367e-05
Richtersveld	RNP2B	Fungi	Ascomycota	Pezizomycetes	Pezizales	Pezizaceae	Others (< 5%)	7.16367e-05
Richtersveld	RNP2B	Fungi	Ascomycota	Sordariomycetes	Xylariales	Xylariaceae	Others (< 5%)	7.16367e-05
Richtersveld	RNP2B	Fungi	Ascomycota	Eurotiomycetes	Eurotiales	Trichocomaceae	Others (< 5%)	7.16367e-05
Richtersveld	RNP2B	Fungi	Ascomycota	Dothideomycetes	Pleosporales		Others (< 5%)	7.16367e-05
Richtersveld	RNP2B	Fungi	Ascomycota	Sordariomycetes	Sordariales	Sordariaceae	Others (< 5%)	7.16367e-05
Richtersveld	RNP2B	Fungi	Ascomycota	Sordariomycetes	Hypocreales	Hypocreaceae	Others (< 5%)	7.16367e-05
Richtersveld	RNP2D	Fungi	Chytridiomycota	Spizellomycetes	Spizellomycetales		Others (< 5%)	7.02313e-05
Richtersveld	RNP2D	Fungi	Ascomycota	Dothideomycetes	Pleosporales	Didymosphaeriaceae	Others (< 5%)	7.02313e-05
Richtersveld	RNP2D	Fungi	Ascomycota	Dothideomycetes	Pleosporales	Didymellaceae	Others (< 5%)	7.02313e-05
Richtersveld	RNP2D	Fungi	Ascomycota	Sordariomycetes	Hypocreales	Clavicipitaceae	Others (< 5%)	7.02313e-05
Richtersveld	RNP2D	Fungi	Basidiomycota	Agaricomycetes			Others (< 5%)	7.02313e-05
Richtersveld	RNP2D	Fungi	Basidiomycota	Agaricomycetes	Agaricales	Pleurotaceae	Others (< 5%)	7.02313e-05
Richtersveld	RNP2D	Fungi	Ascomycota	Dothideomycetes	Pleosporales	Lentitheciaceae	Others (< 5%)	7.02313e-05
Richtersveld	RNP2D	Fungi	Ascomycota				Others (< 5%)	7.02313e-05
Namaqua	NNP1C	Fungi	Ascomycota	Dothideomycetes	Pleosporales	Lentitheciaceae	Others (< 5%)	7.00967e-05
Namaqua	NNP1B	Fungi	Ascomycota				Others (< 5%)	6.26253e-05
Namaqua	NNP2C	Fungi	Ascomycota	Dothideomycetes	Pleosporales	Pleosporaceae	Others (< 5%)	5.85537e-05
Namaqua	NNP2C	Fungi	Ascomycota	Pezizomycetes	Pezizales	Pezizaceae	Others (< 5%)	5.85537e-05
Namaqua	NNP2C	Fungi	Ascomycota	Pezizomycetes	Pezizales		Others (< 5%)	5.85537e-05
Namaqua	NNP2C	Fungi	Basidiomycota	Geminibasidiomycetes	Geminibasidiales	Geminibasidiaceae	Others (< 5%)	5.85537e-05
Namaqua	NNP2C	Fungi	Ascomycota	Dothideomycetes	Pleosporales	Lentitheciaceae	Others (< 5%)	5.85537e-05
Richtersveld	RNP1C	Fungi	Chytridiomycota	Spizellomycetes	Spizellomycetales		Others (< 5%)	5.40468e-05
Richtersveld	RNP1C	Fungi	Ascomycota	Pezizomycetes	Pezizales		Others (< 5%)	5.40468e-05
Richtersveld	RNP1C	Fungi	Ascomycota	Dothideomycetes	Pleosporales	Coniothyriaceae	Others (< 5%)	5.40468e-05
Richtersveld	RNP1C	Fungi	Basidiomycota	Agaricomycetes	Agaricales	Lycoperdaceae	Others (< 5%)	5.40468e-05
Richtersveld	RNP1C	Fungi	Ascomycota	Dothideomycetes	Pleosporales	Phaeosphaeriaceae	Others (< 5%)	5.40468e-05
Richtersveld	RNP1C	Fungi	Ascomycota	Dothideomycetes	Pleosporales	Lentitheciaceae	Others (< 5%)	5.40468e-05
Richtersveld	RNP1C	Fungi	Ascomycota				Others (< 5%)	5.40468e-05
Namaqua	NNP1A	Fungi	Ascomycota	Sordariomycetes	Sordariales	Chaetomiaceae	Others (< 5%)	4.92417e-05
Richtersveld	RNP2B	Fungi	Basidiomycota	Agaricomycetes	Agaricales	Psathyrellaceae	Others (< 5%)	4.77578e-05
Richtersveld	RNP2B	Fungi	Ascomycota	Dothideomycetes	Pleosporales	Coniothyriaceae	Others (< 5%)	4.77578e-05
Richtersveld	RNP2B	Fungi	Ascomycota	Dothideomycetes	Pleosporales	Pleosporaceae	Others (< 5%)	4.77578e-05
Richtersveld	RNP2B	Fungi	Ascomycota	Dothideomycetes	Pleosporales	Didymosphaeriaceae	Others (< 5%)	4.77578e-05
Richtersveld	RNP2B	Fungi	Ascomycota	Pezizomycetes	Pezizales	Pezizaceae	Others (< 5%)	4.77578e-05
Richtersveld	RNP2B	Fungi	Basidiomycota	Agaricomycetes	Agaricales	Psathyrellaceae	Others (< 5%)	4.77578e-05
Richtersveld	RNP2B	Fungi	Ascomycota	Dothideomycetes	Pleosporales	Pleosporaceae	Others (< 5%)	4.77578e-05
Richtersveld	RNP2B	Fungi	Basidiomycota	Agaricomycetes	Hymenochaetales	Tubulicrinaceae	Others (< 5%)	4.77578e-05
Richtersveld	RNP2B	Fungi	Basidiomycota	Agaricomycetes			Others (< 5%)	4.77578e-05
Richtersveld	RNP2B	Fungi	Ascomycota	Eurotiomycetes	Chaetothyriales	Trichomeriaceae	Others (< 5%)	4.77578e-05
Richtersveld	RNP2B	Fungi	Ascomycota	Dothideomycetes	Pleosporales	Didymosphaeriaceae	Others (< 5%)	4.77578e-05
Richtersveld	RNP2B	Fungi	Ascomycota	Dothideomycetes	Pleosporales	Pleosporaceae	Others (< 5%)	4.77578e-05
Richtersveld	RNP2B	Fungi	Ascomycota	Dothideomycetes	Pleosporales	Phaeosphaeriaceae	Others (< 5%)	4.77578e-05
Richtersveld	RNP2B	Fungi	Basidiomycota	Agaricomycetes	Agaricales	Agaricaceae	Others (< 5%)	4.77578e-05
Richtersveld	RNP2D	Fungi	Basidiomycota	Agaricomycetes	Agaricales	Psathyrellaceae	Others (< 5%)	4.68209e-05
Richtersveld	RNP2D	Fungi	Ascomycota	Dothideomycetes	Pleosporales	Pleosporaceae	Others (< 5%)	4.68209e-05
Richtersveld	RNP2D	Fungi	Ascomycota	Dothideomycetes	Pleosporales	Lentitheciaceae	Others (< 5%)	4.68209e-05
Richtersveld	RNP2D	Fungi	Ascomycota	Pezizomycetes	Pezizales		Others (< 5%)	4.68209e-05
Richtersveld	RNP2D	Fungi	Ascomycota	Dothideomycetes	Dothideales		Others (< 5%)	4.68209e-05
Richtersveld	RNP2D	Fungi	Ascomycota	Sordariomycetes	Sordariales	Chaetomiaceae	Others (< 5%)	4.68209e-05
Richtersveld	RNP2D	Fungi	Ascomycota	Eurotiomycetes	Mycocaliciales	Mycocaliciaceae	Others (< 5%)	4.68209e-05
Richtersveld	RNP2D	Fungi	Ascomycota	Sordariomycetes	Hypocreales	Hypocreaceae	Others (< 5%)	4.68209e-05
Namaqua	NNP2C	Fungi	Ascomycota	Dothideomycetes	Pleosporales	Didymosphaeriaceae	Others (< 5%)	3.90358e-05
Namaqua	NNP2C	Fungi	Ascomycota	Eurotiomycetes	Eurotiales	Trichocomaceae	Others (< 5%)	3.90358e-05
Namaqua	NNP2C	Fungi	Ascomycota	Sordariomycetes	Hypocreales	Clavicipitaceae	Others (< 5%)	3.90358e-05
Namaqua	NNP2C	Fungi	Basidiomycota	Agaricomycetes	Hymenochaetales	Tubulicrinaceae	Others (< 5%)	3.90358e-05
Namaqua	NNP2C	Fungi	Ascomycota	Eurotiomycetes	Chaetothyriales	Chaetothyriales_fam_Incertae_sedis	Others (< 5%)	3.90358e-05
Namaqua	NNP2C	Fungi	Ascomycota	Dothideomycetes	Pleosporales		Others (< 5%)	3.90358e-05
Namaqua	NNP2C	Fungi	Ascomycota	Dothideomycetes	Pleosporales	Lentitheciaceae	Others (< 5%)	3.90358e-05
Namaqua	NNP2C	Fungi	Ascomycota	Eurotiomycetes	Chaetothyriales		Others (< 5%)	3.90358e-05
Namaqua	NNP2C	Fungi	Ascomycota	Dothideomycetes	Pleosporales	Phaeosphaeriaceae	Others (< 5%)	3.90358e-05
Namaqua	NNP2C	Fungi	Ascomycota	Sordariomycetes	Xylariales		Others (< 5%)	3.90358e-05
Richtersveld	RNP1C	Fungi	Ascomycota	Dothideomycetes	Capnodiales	unidentified	Others (< 5%)	2.70234e-05
Namaqua	NNP2C	Fungi	Ascomycota				Others (< 5%)	1.95179e-05
Richtersveld	RNP2A	Fungi	Basidiomycota	Agaricomycetes	Agaricales	Psathyrellaceae	Others (< 5%)	0
Namaqua	NNP3D	Fungi	Basidiomycota	Agaricomycetes	Agaricales	Psathyrellaceae	Others (< 5%)	0
Richtersveld	RNP3C	Fungi	Basidiomycota	Agaricomycetes	Agaricales	Psathyrellaceae	Others (< 5%)	0
Richtersveld	RNP3D	Fungi	Basidiomycota	Agaricomycetes	Agaricales	Psathyrellaceae	Others (< 5%)	0
Richtersveld	RNP3A	Fungi	Basidiomycota	Agaricomycetes	Agaricales	Psathyrellaceae	Others (< 5%)	0
Namaqua	NNP3C	Fungi	Ascomycota	Sordariomycetes			Others (< 5%)	0
Namaqua	NNP1C	Fungi	Ascomycota	Dothideomycetes	Pleosporales	Coniothyriaceae	Others (< 5%)	0
Namaqua	NNP2A	Fungi	Ascomycota	Dothideomycetes	Pleosporales	Coniothyriaceae	Others (< 5%)	0
Namaqua	NNP3D	Fungi	Ascomycota	Dothideomycetes	Pleosporales	Coniothyriaceae	Others (< 5%)	0
Namaqua	NNP2A	Fungi	Ascomycota	Dothideomycetes	Pleosporales	Pleosporaceae	Others (< 5%)	0
Namaqua	NNP1D	Fungi	Ascomycota	Dothideomycetes	Pleosporales	Pleosporaceae	Others (< 5%)	0
Richtersveld	RNP1C	Fungi	Ascomycota	Dothideomycetes	Pleosporales	Pleosporaceae	Others (< 5%)	0
Namaqua	NNP2D	Fungi	Ascomycota	Dothideomycetes	Pleosporales	Pleosporaceae	Others (< 5%)	0
Richtersveld	RNP2B	Fungi	Ascomycota	Dothideomycetes	Pleosporales	Pleosporaceae	Others (< 5%)	0
Richtersveld	RNP3C	Fungi	Ascomycota	Dothideomycetes	Pleosporales	Pleosporaceae	Others (< 5%)	0
Richtersveld	RNP3D	Fungi	Ascomycota	Dothideomycetes	Pleosporales	Pleosporaceae	Others (< 5%)	0
Namaqua	NNP3A	Fungi	Ascomycota	Dothideomycetes	Pleosporales	Pleosporaceae	Others (< 5%)	0
Namaqua	NNP3D	Fungi	Ascomycota	Dothideomycetes	Pleosporales	Pleosporaceae	Others (< 5%)	0
Namaqua	NNP3C	Fungi	Ascomycota	Dothideomycetes	Pleosporales	Pleosporaceae	Others (< 5%)	0
Namaqua	NNP3B	Fungi	Ascomycota	Dothideomycetes	Pleosporales	Pleosporaceae	Others (< 5%)	0
Richtersveld	RNP2C	Fungi	Ascomycota	Dothideomycetes	Pleosporales	Pleosporaceae	Others (< 5%)	0
Richtersveld	RNP3A	Fungi	Ascomycota	Dothideomycetes	Pleosporales	Pleosporaceae	Others (< 5%)	0
Namaqua	NNP1B	Fungi	Ascomycota	Dothideomycetes	Pleosporales	Pleosporaceae	Others (< 5%)	0
Namaqua	NNP1A	Fungi	Ascomycota	Dothideomycetes	Pleosporales	Pleosporaceae	Others (< 5%)	0
Namaqua	NNP2D	Fungi	Basidiomycota	Agaricomycetes	Agaricales	Psathyrellaceae	Others (< 5%)	0
Namaqua	NNP1A	Fungi	Basidiomycota	Agaricomycetes	Agaricales	Psathyrellaceae	Others (< 5%)	0
Namaqua	NNP3A	Fungi	Basidiomycota	Agaricomycetes	Agaricales	Psathyrellaceae	Others (< 5%)	0
Richtersveld	RNP1B	Fungi	Basidiomycota	Agaricomycetes	Agaricales	Psathyrellaceae	Others (< 5%)	0
Namaqua	NNP3D	Fungi	Basidiomycota	Agaricomycetes	Agaricales	Psathyrellaceae	Others (< 5%)	0
Namaqua	NNP2A	Fungi	Basidiomycota	Agaricomycetes	Agaricales	Psathyrellaceae	Others (< 5%)	0
Richtersveld	RNP1D	Fungi	Basidiomycota	Agaricomycetes	Agaricales	Psathyrellaceae	Others (< 5%)	0
Richtersveld	RNP2C	Fungi	Basidiomycota	Agaricomycetes	Agaricales	Psathyrellaceae	Others (< 5%)	0
Namaqua	NNP2C	Fungi	Basidiomycota	Agaricomycetes	Agaricales	Psathyrellaceae	Others (< 5%)	0
Namaqua	NNP1D	Fungi	Basidiomycota	Agaricomycetes	Agaricales	Psathyrellaceae	Others (< 5%)	0
Namaqua	NNP2B	Fungi	Basidiomycota	Agaricomycetes	Agaricales	Psathyrellaceae	Others (< 5%)	0
Namaqua	NNP3C	Fungi	Basidiomycota	Agaricomycetes	Agaricales	Psathyrellaceae	Others (< 5%)	0
Richtersveld	RNP3B	Fungi	Basidiomycota	Agaricomycetes	Agaricales	Psathyrellaceae	Others (< 5%)	0
Richtersveld	RNP2B	Fungi	Basidiomycota	Agaricomycetes	Agaricales	Psathyrellaceae	Others (< 5%)	0
Richtersveld	RNP3C	Fungi	Basidiomycota	Agaricomycetes	Agaricales	Psathyrellaceae	Others (< 5%)	0
Namaqua	NNP1C	Fungi	Basidiomycota	Agaricomycetes	Agaricales	Psathyrellaceae	Others (< 5%)	0
Richtersveld	RNP3D	Fungi	Basidiomycota	Agaricomycetes	Agaricales	Psathyrellaceae	Others (< 5%)	0
Richtersveld	RNP3A	Fungi	Basidiomycota	Agaricomycetes	Agaricales	Psathyrellaceae	Others (< 5%)	0
Richtersveld	RNP2A	Fungi	Basidiomycota	Agaricomycetes	Agaricales	Psathyrellaceae	Others (< 5%)	0
Namaqua	NNP3B	Fungi	Basidiomycota	Agaricomycetes	Agaricales	Psathyrellaceae	Others (< 5%)	0
Richtersveld	RNP2D	Fungi	Basidiomycota	Agaricomycetes	Agaricales	Psathyrellaceae	Others (< 5%)	0
Richtersveld	RNP1A	Fungi	Basidiomycota	Agaricomycetes	Agaricales	Psathyrellaceae	Others (< 5%)	0
Namaqua	NNP3A	Fungi	Ascomycota	Dothideomycetes	Pleosporales	Pleosporaceae	Others (< 5%)	0
Namaqua	NNP3B	Fungi	Ascomycota	Dothideomycetes	Pleosporales	Pleosporaceae	Others (< 5%)	0
Namaqua	NNP2C	Fungi	Ascomycota	Dothideomycetes	Pleosporales	Pleosporaceae	Others (< 5%)	0
Namaqua	NNP2A	Fungi	Ascomycota	Dothideomycetes	Pleosporales	Pleosporaceae	Others (< 5%)	0
Richtersveld	RNP2B	Fungi	Ascomycota	Dothideomycetes	Pleosporales	Pleosporaceae	Others (< 5%)	0
Namaqua	NNP3D	Fungi	Ascomycota	Dothideomycetes	Pleosporales	Pleosporaceae	Others (< 5%)	0
Namaqua	NNP2B	Fungi	Ascomycota	Dothideomycetes	Pleosporales	Pleosporaceae	Others (< 5%)	0
Namaqua	NNP3B	Fungi	Ascomycota	Dothideomycetes	Pleosporales	Pleosporaceae	Others (< 5%)	0
Namaqua	NNP3A	Fungi	Ascomycota	Dothideomycetes	Pleosporales	Pleosporaceae	Others (< 5%)	0
Namaqua	NNP2C	Fungi	Ascomycota	Dothideomycetes	Pleosporales	Sporormiaceae	Others (< 5%)	0
Namaqua	NNP2B	Fungi	Ascomycota	Dothideomycetes	Pleosporales	Sporormiaceae	Others (< 5%)	0
Namaqua	NNP2D	Fungi	Ascomycota	Dothideomycetes	Pleosporales	Sporormiaceae	Others (< 5%)	0
Richtersveld	RNP3D	Fungi	Ascomycota	Dothideomycetes	Pleosporales	Sporormiaceae	Others (< 5%)	0
Namaqua	NNP2A	Fungi	Ascomycota	Dothideomycetes	Pleosporales	Sporormiaceae	Others (< 5%)	0
Namaqua	NNP3A	Fungi	Ascomycota	Dothideomycetes	Pleosporales	Sporormiaceae	Others (< 5%)	0
Richtersveld	RNP2B	Fungi	Ascomycota	Dothideomycetes	Pleosporales	Sporormiaceae	Others (< 5%)	0
Richtersveld	RNP1C	Fungi	Ascomycota	Dothideomycetes	Pleosporales	Sporormiaceae	Others (< 5%)	0
Richtersveld	RNP3B	Fungi	Ascomycota	Dothideomycetes	Pleosporales	Sporormiaceae	Others (< 5%)	0
Namaqua	NNP1D	Fungi	Ascomycota	Dothideomycetes	Pleosporales	Sporormiaceae	Others (< 5%)	0
Namaqua	NNP3D	Fungi	Ascomycota	Dothideomycetes	Pleosporales	Sporormiaceae	Others (< 5%)	0
Richtersveld	RNP1A	Fungi	Ascomycota	Dothideomycetes	Pleosporales	Sporormiaceae	Others (< 5%)	0
Richtersveld	RNP3C	Fungi	Ascomycota	Dothideomycetes	Pleosporales	Sporormiaceae	Others (< 5%)	0
Richtersveld	RNP2A	Fungi	Ascomycota	Dothideomycetes	Pleosporales	Sporormiaceae	Others (< 5%)	0
Namaqua	NNP3C	Fungi	Ascomycota	Dothideomycetes	Pleosporales	Sporormiaceae	Others (< 5%)	0
Richtersveld	RNP3A	Fungi	Ascomycota	Dothideomycetes	Pleosporales	Sporormiaceae	Others (< 5%)	0
Namaqua	NNP3B	Fungi	Ascomycota	Dothideomycetes	Pleosporales	Sporormiaceae	Others (< 5%)	0
Richtersveld	RNP2D	Fungi	Ascomycota	Dothideomycetes	Pleosporales	Sporormiaceae	Others (< 5%)	0
Richtersveld	RNP2B	Fungi	Chytridiomycota	Spizellomycetes	Spizellomycetales		Others (< 5%)	0
Richtersveld	RNP1A	Fungi	Chytridiomycota	Spizellomycetes	Spizellomycetales		Others (< 5%)	0
Namaqua	NNP2B	Fungi	Chytridiomycota	Spizellomycetes	Spizellomycetales		Others (< 5%)	0
Richtersveld	RNP3A	Fungi	Chytridiomycota	Spizellomycetes	Spizellomycetales		Others (< 5%)	0
Richtersveld	RNP3B	Fungi	Chytridiomycota	Spizellomycetes	Spizellomycetales		Others (< 5%)	0
Richtersveld	RNP3D	Fungi	Chytridiomycota	Spizellomycetes	Spizellomycetales		Others (< 5%)	0
Richtersveld	RNP1B	Fungi	Chytridiomycota	Spizellomycetes	Spizellomycetales		Others (< 5%)	0
Richtersveld	RNP2C	Fungi	Chytridiomycota	Spizellomycetes	Spizellomycetales		Others (< 5%)	0
Namaqua	NNP3C	Fungi	Chytridiomycota	Spizellomycetes	Spizellomycetales		Others (< 5%)	0
Namaqua	NNP3A	Fungi	Chytridiomycota	Spizellomycetes	Spizellomycetales		Others (< 5%)	0
Richtersveld	RNP3C	Fungi	Chytridiomycota	Spizellomycetes	Spizellomycetales		Others (< 5%)	0
Namaqua	NNP2A	Fungi	Ascomycota	Dothideomycetes	Pleosporales	Pleosporaceae	Others (< 5%)	0
Namaqua	NNP3D	Fungi	Ascomycota	Dothideomycetes	Pleosporales	Pleosporaceae	Others (< 5%)	0
Namaqua	NNP1C	Fungi	Ascomycota	Dothideomycetes	Pleosporales	Pleosporaceae	Others (< 5%)	0
Namaqua	NNP1D	Fungi	Ascomycota	Dothideomycetes	Pleosporales	Pleosporaceae	Others (< 5%)	0
Namaqua	NNP3C	Fungi	Ascomycota	Dothideomycetes	Pleosporales	Pleosporaceae	Others (< 5%)	0
Richtersveld	RNP1B	Fungi	Ascomycota	Dothideomycetes	Pleosporales	Pleosporaceae	Others (< 5%)	0
Namaqua	NNP2B	Fungi	Ascomycota	Dothideomycetes	Pleosporales	Pleosporaceae	Others (< 5%)	0
Richtersveld	RNP2A	Fungi	Ascomycota	Dothideomycetes	Pleosporales	Pleosporaceae	Others (< 5%)	0
Namaqua	NNP2C	Fungi	Ascomycota	Dothideomycetes	Pleosporales	Pleosporaceae	Others (< 5%)	0
Namaqua	NNP2D	Fungi	Ascomycota	Dothideomycetes	Pleosporales	Pleosporaceae	Others (< 5%)	0
Richtersveld	RNP3D	Fungi	Ascomycota	Dothideomycetes	Pleosporales	Pleosporaceae	Others (< 5%)	0
Richtersveld	RNP3C	Fungi	Ascomycota	Dothideomycetes	Pleosporales	Pleosporaceae	Others (< 5%)	0
Richtersveld	RNP3B	Fungi	Ascomycota	Dothideomycetes	Pleosporales	Pleosporaceae	Others (< 5%)	0
Namaqua	NNP1A	Fungi	Ascomycota	Dothideomycetes	Pleosporales	Pleosporaceae	Others (< 5%)	0
Namaqua	NNP3A	Fungi	Ascomycota	Dothideomycetes	Pleosporales	Pleosporaceae	Others (< 5%)	0
Namaqua	NNP3B	Fungi	Ascomycota	Dothideomycetes	Pleosporales	Pleosporaceae	Others (< 5%)	0
Richtersveld	RNP2D	Fungi	Ascomycota	Dothideomycetes	Pleosporales	Pleosporaceae	Others (< 5%)	0
Richtersveld	RNP2B	Fungi	Ascomycota	Dothideomycetes	Pleosporales	Pleosporaceae	Others (< 5%)	0
Richtersveld	RNP3A	Fungi	Ascomycota	Dothideomycetes	Pleosporales	Pleosporaceae	Others (< 5%)	0
Richtersveld	RNP2C	Fungi	Ascomycota	Dothideomycetes	Pleosporales	Pleosporaceae	Others (< 5%)	0
Namaqua	NNP1D	Fungi	Ascomycota	Dothideomycetes	Pleosporales	Didymosphaeriaceae	Others (< 5%)	0
Namaqua	NNP2A	Fungi	Ascomycota	Dothideomycetes	Pleosporales	Didymosphaeriaceae	Others (< 5%)	0
Richtersveld	RNP1A	Fungi	Ascomycota	Dothideomycetes	Pleosporales	Didymosphaeriaceae	Others (< 5%)	0
Richtersveld	RNP3A	Fungi	Ascomycota	Dothideomycetes	Pleosporales	Didymosphaeriaceae	Others (< 5%)	0
Namaqua	NNP3D	Fungi	Ascomycota	Dothideomycetes	Pleosporales	Didymosphaeriaceae	Others (< 5%)	0
Namaqua	NNP3B	Fungi	Ascomycota	Dothideomycetes	Pleosporales	Didymosphaeriaceae	Others (< 5%)	0
Richtersveld	RNP3C	Fungi	Ascomycota	Dothideomycetes	Pleosporales	Didymosphaeriaceae	Others (< 5%)	0
Namaqua	NNP3A	Fungi	Ascomycota	Dothideomycetes	Pleosporales	Didymosphaeriaceae	Others (< 5%)	0
Namaqua	NNP3C	Fungi	Ascomycota	Dothideomycetes	Pleosporales	Didymosphaeriaceae	Others (< 5%)	0
Richtersveld	RNP3D	Fungi	Basidiomycota	Agaricomycetes	Agaricales	Phelloriniaceae	Others (< 5%)	0
Richtersveld	RNP3C	Fungi	Basidiomycota	Agaricomycetes	Agaricales	Phelloriniaceae	Others (< 5%)	0
Namaqua	NNP3D	Fungi	Basidiomycota	Agaricomycetes	Agaricales	Phelloriniaceae	Others (< 5%)	0
Namaqua	NNP2B	Fungi	Basidiomycota	Agaricomycetes	Agaricales	Phelloriniaceae	Others (< 5%)	0
Richtersveld	RNP1C	Fungi	Basidiomycota	Agaricomycetes	Agaricales	Phelloriniaceae	Others (< 5%)	0
Richtersveld	RNP1B	Fungi	Basidiomycota	Agaricomycetes	Agaricales	Phelloriniaceae	Others (< 5%)	0
Richtersveld	RNP1A	Fungi	Basidiomycota	Agaricomycetes	Agaricales	Phelloriniaceae	Others (< 5%)	0
Richtersveld	RNP2C	Fungi	Basidiomycota	Agaricomycetes	Agaricales	Phelloriniaceae	Others (< 5%)	0
Richtersveld	RNP2B	Fungi	Basidiomycota	Agaricomycetes	Agaricales	Phelloriniaceae	Others (< 5%)	0
Namaqua	NNP2A	Fungi	Basidiomycota	Agaricomycetes	Agaricales	Phelloriniaceae	Others (< 5%)	0
Richtersveld	RNP1D	Fungi	Basidiomycota	Agaricomycetes	Agaricales	Phelloriniaceae	Others (< 5%)	0
Namaqua	NNP1C	Fungi	Basidiomycota	Agaricomycetes	Agaricales	Phelloriniaceae	Others (< 5%)	0
Richtersveld	RNP3B	Fungi	Basidiomycota	Agaricomycetes	Agaricales	Phelloriniaceae	Others (< 5%)	0
Namaqua	NNP1A	Fungi	Basidiomycota	Agaricomycetes	Agaricales	Phelloriniaceae	Others (< 5%)	0
Namaqua	NNP2D	Fungi	Basidiomycota	Agaricomycetes	Agaricales	Phelloriniaceae	Others (< 5%)	0
Namaqua	NNP1B	Fungi	Basidiomycota	Agaricomycetes	Agaricales	Phelloriniaceae	Others (< 5%)	0
Namaqua	NNP2C	Fungi	Basidiomycota	Agaricomycetes	Agaricales	Phelloriniaceae	Others (< 5%)	0
Richtersveld	RNP2A	Fungi	Basidiomycota	Agaricomycetes	Agaricales	Phelloriniaceae	Others (< 5%)	0
Namaqua	NNP3C	Fungi	Basidiomycota	Agaricomycetes	Agaricales	Phelloriniaceae	Others (< 5%)	0
Namaqua	NNP3A	Fungi	Basidiomycota	Agaricomycetes	Agaricales	Phelloriniaceae	Others (< 5%)	0
Namaqua	NNP3B	Fungi	Basidiomycota	Agaricomycetes	Agaricales	Phelloriniaceae	Others (< 5%)	0
Richtersveld	RNP3A	Fungi	Basidiomycota	Agaricomycetes	Agaricales	Phelloriniaceae	Others (< 5%)	0
Richtersveld	RNP2D	Fungi	Basidiomycota	Agaricomycetes	Agaricales	Phelloriniaceae	Others (< 5%)	0
Namaqua	NNP2D	Fungi	Basidiomycota	Agaricomycetes	Agaricales	Psathyrellaceae	Others (< 5%)	0
Namaqua	NNP2B	Fungi	Basidiomycota	Agaricomycetes	Agaricales	Psathyrellaceae	Others (< 5%)	0
Richtersveld	RNP2C	Fungi	Basidiomycota	Agaricomycetes	Agaricales	Psathyrellaceae	Others (< 5%)	0
Namaqua	NNP3C	Fungi	Basidiomycota	Agaricomycetes	Agaricales	Psathyrellaceae	Others (< 5%)	0
Richtersveld	RNP2D	Fungi	Basidiomycota	Agaricomycetes	Agaricales	Psathyrellaceae	Others (< 5%)	0
Richtersveld	RNP3B	Fungi	Basidiomycota	Agaricomycetes	Agaricales	Psathyrellaceae	Others (< 5%)	0
Richtersveld	RNP1B	Fungi	Basidiomycota	Agaricomycetes	Agaricales	Psathyrellaceae	Others (< 5%)	0
Namaqua	NNP2A	Fungi	Basidiomycota	Agaricomycetes	Agaricales	Psathyrellaceae	Others (< 5%)	0
Richtersveld	RNP1D	Fungi	Basidiomycota	Agaricomycetes	Agaricales	Psathyrellaceae	Others (< 5%)	0
Namaqua	NNP1B	Fungi	Basidiomycota	Agaricomycetes	Agaricales	Psathyrellaceae	Others (< 5%)	0
Richtersveld	RNP2A	Fungi	Basidiomycota	Agaricomycetes	Agaricales	Psathyrellaceae	Others (< 5%)	0
Namaqua	NNP2C	Fungi	Basidiomycota	Agaricomycetes	Agaricales	Psathyrellaceae	Others (< 5%)	0
Namaqua	NNP3A	Fungi	Basidiomycota	Agaricomycetes	Agaricales	Psathyrellaceae	Others (< 5%)	0
Richtersveld	RNP2B	Fungi	Basidiomycota	Agaricomycetes	Agaricales	Psathyrellaceae	Others (< 5%)	0
Namaqua	NNP3B	Fungi	Basidiomycota	Agaricomycetes	Agaricales	Psathyrellaceae	Others (< 5%)	0
Namaqua	NNP3D	Fungi	Basidiomycota	Agaricomycetes	Agaricales	Psathyrellaceae	Others (< 5%)	0
Richtersveld	RNP3A	Fungi	Basidiomycota	Agaricomycetes	Agaricales	Psathyrellaceae	Others (< 5%)	0
Richtersveld	RNP3C	Fungi	Basidiomycota	Agaricomycetes	Agaricales	Psathyrellaceae	Others (< 5%)	0
Richtersveld	RNP1C	Fungi	Basidiomycota	Agaricomycetes	Agaricales	Psathyrellaceae	Others (< 5%)	0
Richtersveld	RNP3D	Fungi	Basidiomycota	Agaricomycetes	Agaricales	Psathyrellaceae	Others (< 5%)	0
Richtersveld	RNP1A	Fungi	Basidiomycota	Agaricomycetes	Agaricales	Psathyrellaceae	Others (< 5%)	0
Richtersveld	RNP1A	Fungi	Mucoromycota	Mucoromycetes	Mucorales	Rhizopodaceae	Others (< 5%)	0
Namaqua	NNP3D	Fungi	Mucoromycota	Mucoromycetes	Mucorales	Rhizopodaceae	Others (< 5%)	0
Namaqua	NNP2A	Fungi	Mucoromycota	Mucoromycetes	Mucorales	Rhizopodaceae	Others (< 5%)	0
Namaqua	NNP2C	Fungi	Mucoromycota	Mucoromycetes	Mucorales	Rhizopodaceae	Others (< 5%)	0
Namaqua	NNP3B	Fungi	Mucoromycota	Mucoromycetes	Mucorales	Rhizopodaceae	Others (< 5%)	0
Richtersveld	RNP1B	Fungi	Mucoromycota	Mucoromycetes	Mucorales	Rhizopodaceae	Others (< 5%)	0
Richtersveld	RNP1C	Fungi	Mucoromycota	Mucoromycetes	Mucorales	Rhizopodaceae	Others (< 5%)	0
Richtersveld	RNP3B	Fungi	Mucoromycota	Mucoromycetes	Mucorales	Rhizopodaceae	Others (< 5%)	0
Richtersveld	RNP1D	Fungi	Mucoromycota	Mucoromycetes	Mucorales	Rhizopodaceae	Others (< 5%)	0
Richtersveld	RNP2B	Fungi	Mucoromycota	Mucoromycetes	Mucorales	Rhizopodaceae	Others (< 5%)	0
Namaqua	NNP1D	Fungi	Mucoromycota	Mucoromycetes	Mucorales	Rhizopodaceae	Others (< 5%)	0
Namaqua	NNP2B	Fungi	Mucoromycota	Mucoromycetes	Mucorales	Rhizopodaceae	Others (< 5%)	0
Richtersveld	RNP2D	Fungi	Mucoromycota	Mucoromycetes	Mucorales	Rhizopodaceae	Others (< 5%)	0
Richtersveld	RNP3A	Fungi	Mucoromycota	Mucoromycetes	Mucorales	Rhizopodaceae	Others (< 5%)	0
Namaqua	NNP1A	Fungi	Mucoromycota	Mucoromycetes	Mucorales	Rhizopodaceae	Others (< 5%)	0
Richtersveld	RNP3C	Fungi	Mucoromycota	Mucoromycetes	Mucorales	Rhizopodaceae	Others (< 5%)	0
Richtersveld	RNP3D	Fungi	Mucoromycota	Mucoromycetes	Mucorales	Rhizopodaceae	Others (< 5%)	0
Namaqua	NNP1C	Fungi	Mucoromycota	Mucoromycetes	Mucorales	Rhizopodaceae	Others (< 5%)	0
Namaqua	NNP3A	Fungi	Mucoromycota	Mucoromycetes	Mucorales	Rhizopodaceae	Others (< 5%)	0
Richtersveld	RNP2C	Fungi	Mucoromycota	Mucoromycetes	Mucorales	Rhizopodaceae	Others (< 5%)	0
Namaqua	NNP3C	Fungi	Mucoromycota	Mucoromycetes	Mucorales	Rhizopodaceae	Others (< 5%)	0
Namaqua	NNP3D	Fungi	Ascomycota	Leotiomycetes	Helotiales	Dermateaceae	Others (< 5%)	0
Namaqua	NNP2A	Fungi	Ascomycota	Leotiomycetes	Helotiales	Dermateaceae	Others (< 5%)	0
Richtersveld	RNP1C	Fungi	Ascomycota	Leotiomycetes	Helotiales	Dermateaceae	Others (< 5%)	0
Namaqua	NNP2D	Fungi	Ascomycota	Leotiomycetes	Helotiales	Dermateaceae	Others (< 5%)	0
Namaqua	NNP3B	Fungi	Ascomycota	Leotiomycetes	Helotiales	Dermateaceae	Others (< 5%)	0
Namaqua	NNP1D	Fungi	Ascomycota	Leotiomycetes	Helotiales	Dermateaceae	Others (< 5%)	0
Namaqua	NNP1A	Fungi	Ascomycota	Leotiomycetes	Helotiales	Dermateaceae	Others (< 5%)	0
Richtersveld	RNP3B	Fungi	Ascomycota	Leotiomycetes	Helotiales	Dermateaceae	Others (< 5%)	0
Namaqua	NNP1B	Fungi	Ascomycota	Leotiomycetes	Helotiales	Dermateaceae	Others (< 5%)	0
Namaqua	NNP2C	Fungi	Ascomycota	Leotiomycetes	Helotiales	Dermateaceae	Others (< 5%)	0
Namaqua	NNP1C	Fungi	Ascomycota	Leotiomycetes	Helotiales	Dermateaceae	Others (< 5%)	0
Richtersveld	RNP1B	Fungi	Ascomycota	Leotiomycetes	Helotiales	Dermateaceae	Others (< 5%)	0
Richtersveld	RNP2C	Fungi	Ascomycota	Leotiomycetes	Helotiales	Dermateaceae	Others (< 5%)	0
Richtersveld	RNP3A	Fungi	Ascomycota	Leotiomycetes	Helotiales	Dermateaceae	Others (< 5%)	0
Richtersveld	RNP2B	Fungi	Ascomycota	Leotiomycetes	Helotiales	Dermateaceae	Others (< 5%)	0
Namaqua	NNP3A	Fungi	Ascomycota	Leotiomycetes	Helotiales	Dermateaceae	Others (< 5%)	0
Richtersveld	RNP2D	Fungi	Ascomycota	Leotiomycetes	Helotiales	Dermateaceae	Others (< 5%)	0
Richtersveld	RNP1A	Fungi	Ascomycota	Leotiomycetes	Helotiales	Dermateaceae	Others (< 5%)	0
Namaqua	NNP3C	Fungi	Ascomycota	Leotiomycetes	Helotiales	Dermateaceae	Others (< 5%)	0
Richtersveld	RNP3C	Fungi	Ascomycota	Leotiomycetes	Helotiales	Dermateaceae	Others (< 5%)	0
Richtersveld	RNP1D	Fungi	Ascomycota	Leotiomycetes	Helotiales	Dermateaceae	Others (< 5%)	0
Richtersveld	RNP3D	Fungi	Ascomycota	Leotiomycetes	Helotiales	Dermateaceae	Others (< 5%)	0
Richtersveld	RNP2A	Fungi	Ascomycota	Leotiomycetes	Helotiales	Dermateaceae	Others (< 5%)	0
Namaqua	NNP2A	Fungi	Ascomycota	Eurotiomycetes	Chaetothyriales	unidentified	Others (< 5%)	0
Namaqua	NNP3C	Fungi	Ascomycota	Eurotiomycetes	Chaetothyriales	unidentified	Others (< 5%)	0
Richtersveld	RNP3D	Fungi	Ascomycota	Eurotiomycetes	Chaetothyriales	unidentified	Others (< 5%)	0
Richtersveld	RNP1C	Fungi	Ascomycota	Eurotiomycetes	Chaetothyriales	unidentified	Others (< 5%)	0
Richtersveld	RNP1B	Fungi	Ascomycota	Eurotiomycetes	Chaetothyriales	unidentified	Others (< 5%)	0
Namaqua	NNP2D	Fungi	Ascomycota	Eurotiomycetes	Chaetothyriales	unidentified	Others (< 5%)	0
Namaqua	NNP3D	Fungi	Ascomycota	Eurotiomycetes	Chaetothyriales	unidentified	Others (< 5%)	0
Richtersveld	RNP3B	Fungi	Ascomycota	Eurotiomycetes	Chaetothyriales	unidentified	Others (< 5%)	0
Richtersveld	RNP1A	Fungi	Ascomycota	Eurotiomycetes	Chaetothyriales	unidentified	Others (< 5%)	0
Richtersveld	RNP3A	Fungi	Ascomycota	Eurotiomycetes	Chaetothyriales	unidentified	Others (< 5%)	0
Namaqua	NNP3B	Fungi	Ascomycota	Eurotiomycetes	Chaetothyriales	unidentified	Others (< 5%)	0
Namaqua	NNP2C	Fungi	Ascomycota	Eurotiomycetes	Chaetothyriales	unidentified	Others (< 5%)	0
Richtersveld	RNP1D	Fungi	Ascomycota	Eurotiomycetes	Chaetothyriales	unidentified	Others (< 5%)	0
Richtersveld	RNP2D	Fungi	Ascomycota	Eurotiomycetes	Chaetothyriales	unidentified	Others (< 5%)	0
Namaqua	NNP3A	Fungi	Ascomycota	Eurotiomycetes	Chaetothyriales	unidentified	Others (< 5%)	0
Richtersveld	RNP2A	Fungi	Ascomycota	Eurotiomycetes	Chaetothyriales	unidentified	Others (< 5%)	0
Richtersveld	RNP2C	Fungi	Ascomycota	Eurotiomycetes	Chaetothyriales	unidentified	Others (< 5%)	0
Richtersveld	RNP2B	Fungi	Ascomycota	Eurotiomycetes	Chaetothyriales	unidentified	Others (< 5%)	0
Namaqua	NNP2A	Fungi	Ascomycota	Dothideomycetes	Capnodiales	unidentified	Others (< 5%)	0
Namaqua	NNP1B	Fungi	Ascomycota	Dothideomycetes	Capnodiales	unidentified	Others (< 5%)	0
Namaqua	NNP1C	Fungi	Ascomycota	Dothideomycetes	Capnodiales	unidentified	Others (< 5%)	0
Richtersveld	RNP3C	Fungi	Ascomycota	Dothideomycetes	Capnodiales	unidentified	Others (< 5%)	0
Namaqua	NNP1D	Fungi	Ascomycota	Dothideomycetes	Capnodiales	unidentified	Others (< 5%)	0
Richtersveld	RNP3D	Fungi	Ascomycota	Dothideomycetes	Capnodiales	unidentified	Others (< 5%)	0
Richtersveld	RNP1B	Fungi	Ascomycota	Dothideomycetes	Capnodiales	unidentified	Others (< 5%)	0
Namaqua	NNP2B	Fungi	Ascomycota	Dothideomycetes	Capnodiales	unidentified	Others (< 5%)	0
Richtersveld	RNP3B	Fungi	Ascomycota	Dothideomycetes	Capnodiales	unidentified	Others (< 5%)	0
Namaqua	NNP3C	Fungi	Ascomycota	Dothideomycetes	Capnodiales	unidentified	Others (< 5%)	0
Richtersveld	RNP1D	Fungi	Ascomycota	Dothideomycetes	Capnodiales	unidentified	Others (< 5%)	0
Richtersveld	RNP1A	Fungi	Ascomycota	Dothideomycetes	Capnodiales	unidentified	Others (< 5%)	0
Namaqua	NNP3B	Fungi	Ascomycota	Dothideomycetes	Capnodiales	unidentified	Others (< 5%)	0
Richtersveld	RNP3A	Fungi	Ascomycota	Dothideomycetes	Capnodiales	unidentified	Others (< 5%)	0
Namaqua	NNP3D	Fungi	Ascomycota	Dothideomycetes	Capnodiales	unidentified	Others (< 5%)	0
Richtersveld	RNP2B	Fungi	Ascomycota	Dothideomycetes	Capnodiales	unidentified	Others (< 5%)	0
Namaqua	NNP3A	Fungi	Ascomycota	Dothideomycetes	Capnodiales	unidentified	Others (< 5%)	0
Namaqua	NNP2C	Fungi	Ascomycota	Dothideomycetes	Capnodiales	unidentified	Others (< 5%)	0
Namaqua	NNP2D	Fungi	Ascomycota	Dothideomycetes	Capnodiales	unidentified	Others (< 5%)	0
Richtersveld	RNP3C	Fungi	Basidiomycota	Agaricomycetes	Agaricales	Lycoperdaceae	Others (< 5%)	0
Namaqua	NNP2B	Fungi	Basidiomycota	Agaricomycetes	Agaricales	Lycoperdaceae	Others (< 5%)	0
Richtersveld	RNP1B	Fungi	Basidiomycota	Agaricomycetes	Agaricales	Lycoperdaceae	Others (< 5%)	0
Namaqua	NNP2A	Fungi	Basidiomycota	Agaricomycetes	Agaricales	Lycoperdaceae	Others (< 5%)	0
Richtersveld	RNP1C	Fungi	Basidiomycota	Agaricomycetes	Agaricales	Lycoperdaceae	Others (< 5%)	0
Richtersveld	RNP2B	Fungi	Basidiomycota	Agaricomycetes	Agaricales	Lycoperdaceae	Others (< 5%)	0
Namaqua	NNP3D	Fungi	Basidiomycota	Agaricomycetes	Agaricales	Lycoperdaceae	Others (< 5%)	0
Namaqua	NNP2C	Fungi	Basidiomycota	Agaricomycetes	Agaricales	Lycoperdaceae	Others (< 5%)	0
Richtersveld	RNP2C	Fungi	Basidiomycota	Agaricomycetes	Agaricales	Lycoperdaceae	Others (< 5%)	0
Richtersveld	RNP3B	Fungi	Basidiomycota	Agaricomycetes	Agaricales	Lycoperdaceae	Others (< 5%)	0
Namaqua	NNP3C	Fungi	Basidiomycota	Agaricomycetes	Agaricales	Lycoperdaceae	Others (< 5%)	0
Richtersveld	RNP3D	Fungi	Basidiomycota	Agaricomycetes	Agaricales	Lycoperdaceae	Others (< 5%)	0
Richtersveld	RNP1A	Fungi	Basidiomycota	Agaricomycetes	Agaricales	Lycoperdaceae	Others (< 5%)	0
Namaqua	NNP2D	Fungi	Basidiomycota	Agaricomycetes	Agaricales	Lycoperdaceae	Others (< 5%)	0
Namaqua	NNP1A	Fungi	Basidiomycota	Agaricomycetes	Agaricales	Lycoperdaceae	Others (< 5%)	0
Richtersveld	RNP1D	Fungi	Basidiomycota	Agaricomycetes	Agaricales	Lycoperdaceae	Others (< 5%)	0
Richtersveld	RNP2D	Fungi	Basidiomycota	Agaricomycetes	Agaricales	Lycoperdaceae	Others (< 5%)	0
Richtersveld	RNP3A	Fungi	Basidiomycota	Agaricomycetes	Agaricales	Lycoperdaceae	Others (< 5%)	0
Richtersveld	RNP2A	Fungi	Basidiomycota	Agaricomycetes	Agaricales	Lycoperdaceae	Others (< 5%)	0
Namaqua	NNP3A	Fungi	Basidiomycota	Agaricomycetes	Agaricales	Lycoperdaceae	Others (< 5%)	0
Namaqua	NNP3B	Fungi	Basidiomycota	Agaricomycetes	Agaricales	Lycoperdaceae	Others (< 5%)	0
Richtersveld	RNP3C	Fungi	Ascomycota	Dothideomycetes	Pleosporales	Pleosporaceae	Others (< 5%)	0
Richtersveld	RNP1D	Fungi	Ascomycota	Dothideomycetes	Pleosporales	Pleosporaceae	Others (< 5%)	0
Richtersveld	RNP1B	Fungi	Ascomycota	Dothideomycetes	Pleosporales	Pleosporaceae	Others (< 5%)	0
Namaqua	NNP1D	Fungi	Ascomycota	Dothideomycetes	Pleosporales	Pleosporaceae	Others (< 5%)	0
Namaqua	NNP3D	Fungi	Ascomycota	Dothideomycetes	Pleosporales	Pleosporaceae	Others (< 5%)	0
Richtersveld	RNP1A	Fungi	Ascomycota	Dothideomycetes	Pleosporales	Pleosporaceae	Others (< 5%)	0
Richtersveld	RNP3D	Fungi	Ascomycota	Dothideomycetes	Pleosporales	Pleosporaceae	Others (< 5%)	0
Richtersveld	RNP1C	Fungi	Ascomycota	Dothideomycetes	Pleosporales	Pleosporaceae	Others (< 5%)	0
Namaqua	NNP2A	Fungi	Ascomycota	Dothideomycetes	Pleosporales	Pleosporaceae	Others (< 5%)	0
Richtersveld	RNP2A	Fungi	Ascomycota	Dothideomycetes	Pleosporales	Pleosporaceae	Others (< 5%)	0
Richtersveld	RNP3A	Fungi	Ascomycota	Dothideomycetes	Pleosporales	Pleosporaceae	Others (< 5%)	0
Namaqua	NNP1A	Fungi	Ascomycota	Dothideomycetes	Pleosporales	Pleosporaceae	Others (< 5%)	0
Namaqua	NNP1B	Fungi	Ascomycota	Dothideomycetes	Pleosporales	Pleosporaceae	Others (< 5%)	0
Richtersveld	RNP2B	Fungi	Ascomycota	Dothideomycetes	Pleosporales	Pleosporaceae	Others (< 5%)	0
Namaqua	NNP3A	Fungi	Ascomycota	Dothideomycetes	Pleosporales	Pleosporaceae	Others (< 5%)	0
Richtersveld	RNP2D	Fungi	Ascomycota	Dothideomycetes	Pleosporales	Pleosporaceae	Others (< 5%)	0
Namaqua	NNP2C	Fungi	Ascomycota	Dothideomycetes	Pleosporales	Pleosporaceae	Others (< 5%)	0
Namaqua	NNP3B	Fungi	Ascomycota	Dothideomycetes	Pleosporales	Pleosporaceae	Others (< 5%)	0
Richtersveld	RNP2C	Fungi	Ascomycota	Dothideomycetes	Pleosporales	Pleosporaceae	Others (< 5%)	0
Richtersveld	RNP3D	Fungi	Ascomycota	Pezizomycetes	Pezizales	Pezizaceae	Others (< 5%)	0
Namaqua	NNP2A	Fungi	Ascomycota	Pezizomycetes	Pezizales	Pezizaceae	Others (< 5%)	0
Namaqua	NNP2C	Fungi	Ascomycota	Pezizomycetes	Pezizales	Pezizaceae	Others (< 5%)	0
Namaqua	NNP2B	Fungi	Ascomycota	Pezizomycetes	Pezizales	Pezizaceae	Others (< 5%)	0
Namaqua	NNP1C	Fungi	Ascomycota	Pezizomycetes	Pezizales	Pezizaceae	Others (< 5%)	0
Richtersveld	RNP1A	Fungi	Ascomycota	Pezizomycetes	Pezizales	Pezizaceae	Others (< 5%)	0
Richtersveld	RNP1C	Fungi	Ascomycota	Pezizomycetes	Pezizales	Pezizaceae	Others (< 5%)	0
Richtersveld	RNP3B	Fungi	Ascomycota	Pezizomycetes	Pezizales	Pezizaceae	Others (< 5%)	0
Richtersveld	RNP1D	Fungi	Ascomycota	Pezizomycetes	Pezizales	Pezizaceae	Others (< 5%)	0
Richtersveld	RNP1B	Fungi	Ascomycota	Pezizomycetes	Pezizales	Pezizaceae	Others (< 5%)	0
Namaqua	NNP1A	Fungi	Ascomycota	Pezizomycetes	Pezizales	Pezizaceae	Others (< 5%)	0
Namaqua	NNP3B	Fungi	Ascomycota	Pezizomycetes	Pezizales	Pezizaceae	Others (< 5%)	0
Namaqua	NNP1D	Fungi	Ascomycota	Pezizomycetes	Pezizales	Pezizaceae	Others (< 5%)	0
Namaqua	NNP1B	Fungi	Ascomycota	Pezizomycetes	Pezizales	Pezizaceae	Others (< 5%)	0
Richtersveld	RNP3A	Fungi	Ascomycota	Pezizomycetes	Pezizales	Pezizaceae	Others (< 5%)	0
Richtersveld	RNP2B	Fungi	Ascomycota	Pezizomycetes	Pezizales	Pezizaceae	Others (< 5%)	0
Namaqua	NNP3D	Fungi	Ascomycota	Pezizomycetes	Pezizales	Pezizaceae	Others (< 5%)	0
Namaqua	NNP3C	Fungi	Ascomycota	Pezizomycetes	Pezizales	Pezizaceae	Others (< 5%)	0
Richtersveld	RNP3C	Fungi	Ascomycota	Pezizomycetes	Pezizales	Pezizaceae	Others (< 5%)	0
Namaqua	NNP2D	Fungi	Ascomycota	Pezizomycetes	Pezizales	Pezizaceae	Others (< 5%)	0
Namaqua	NNP3A	Fungi	Ascomycota	Pezizomycetes	Pezizales	Pezizaceae	Others (< 5%)	0
Richtersveld	RNP1D	Fungi	Ascomycota	Dothideomycetes	Pleosporales	Lentitheciaceae	Others (< 5%)	0
Richtersveld	RNP2B	Fungi	Ascomycota	Dothideomycetes	Pleosporales	Lentitheciaceae	Others (< 5%)	0
Richtersveld	RNP1C	Fungi	Ascomycota	Dothideomycetes	Pleosporales	Lentitheciaceae	Others (< 5%)	0
Namaqua	NNP3D	Fungi	Ascomycota	Dothideomycetes	Pleosporales	Lentitheciaceae	Others (< 5%)	0
Namaqua	NNP1D	Fungi	Ascomycota	Dothideomycetes	Pleosporales	Lentitheciaceae	Others (< 5%)	0
Namaqua	NNP2B	Fungi	Ascomycota	Dothideomycetes	Pleosporales	Lentitheciaceae	Others (< 5%)	0
Namaqua	NNP2A	Fungi	Ascomycota	Dothideomycetes	Pleosporales	Lentitheciaceae	Others (< 5%)	0
Richtersveld	RNP2C	Fungi	Ascomycota	Dothideomycetes	Pleosporales	Lentitheciaceae	Others (< 5%)	0
Namaqua	NNP1A	Fungi	Ascomycota	Dothideomycetes	Pleosporales	Lentitheciaceae	Others (< 5%)	0
Richtersveld	RNP3B	Fungi	Ascomycota	Dothideomycetes	Pleosporales	Lentitheciaceae	Others (< 5%)	0
Richtersveld	RNP1A	Fungi	Ascomycota	Dothideomycetes	Pleosporales	Lentitheciaceae	Others (< 5%)	0
Richtersveld	RNP3D	Fungi	Ascomycota	Dothideomycetes	Pleosporales	Lentitheciaceae	Others (< 5%)	0
Namaqua	NNP1C	Fungi	Ascomycota	Dothideomycetes	Pleosporales	Lentitheciaceae	Others (< 5%)	0
Richtersveld	RNP2A	Fungi	Ascomycota	Dothideomycetes	Pleosporales	Lentitheciaceae	Others (< 5%)	0
Namaqua	NNP2D	Fungi	Ascomycota	Dothideomycetes	Pleosporales	Lentitheciaceae	Others (< 5%)	0
Richtersveld	RNP3C	Fungi	Ascomycota	Dothideomycetes	Pleosporales	Lentitheciaceae	Others (< 5%)	0
Namaqua	NNP3C	Fungi	Ascomycota	Dothideomycetes	Pleosporales	Lentitheciaceae	Others (< 5%)	0
Namaqua	NNP3A	Fungi	Ascomycota	Dothideomycetes	Pleosporales	Lentitheciaceae	Others (< 5%)	0
Namaqua	NNP3B	Fungi	Ascomycota	Dothideomycetes	Pleosporales	Lentitheciaceae	Others (< 5%)	0
Richtersveld	RNP3A	Fungi	Ascomycota	Dothideomycetes	Pleosporales	Lentitheciaceae	Others (< 5%)	0
Richtersveld	RNP3B	Fungi	Ascomycota	Sordariomycetes	Sordariales	Chaetomiaceae	Others (< 5%)	0
Richtersveld	RNP1B	Fungi	Ascomycota	Sordariomycetes	Sordariales	Chaetomiaceae	Others (< 5%)	0
Namaqua	NNP3C	Fungi	Ascomycota	Sordariomycetes	Sordariales	Chaetomiaceae	Others (< 5%)	0
Namaqua	NNP2B	Fungi	Ascomycota	Sordariomycetes	Sordariales	Chaetomiaceae	Others (< 5%)	0
Richtersveld	RNP3D	Fungi	Ascomycota	Sordariomycetes	Sordariales	Chaetomiaceae	Others (< 5%)	0
Richtersveld	RNP1C	Fungi	Ascomycota	Sordariomycetes	Sordariales	Chaetomiaceae	Others (< 5%)	0
Richtersveld	RNP2B	Fungi	Ascomycota	Sordariomycetes	Sordariales	Chaetomiaceae	Others (< 5%)	0
Richtersveld	RNP1D	Fungi	Ascomycota	Sordariomycetes	Sordariales	Chaetomiaceae	Others (< 5%)	0
Richtersveld	RNP2A	Fungi	Ascomycota	Sordariomycetes	Sordariales	Chaetomiaceae	Others (< 5%)	0
Namaqua	NNP2A	Fungi	Ascomycota	Sordariomycetes	Sordariales	Chaetomiaceae	Others (< 5%)	0
Richtersveld	RNP3A	Fungi	Ascomycota	Sordariomycetes	Sordariales	Chaetomiaceae	Others (< 5%)	0
Namaqua	NNP3D	Fungi	Ascomycota	Sordariomycetes	Sordariales	Chaetomiaceae	Others (< 5%)	0
Richtersveld	RNP1A	Fungi	Ascomycota	Sordariomycetes	Sordariales	Chaetomiaceae	Others (< 5%)	0
Namaqua	NNP3B	Fungi	Ascomycota	Sordariomycetes	Sordariales	Chaetomiaceae	Others (< 5%)	0
Namaqua	NNP2D	Fungi	Ascomycota	Sordariomycetes	Sordariales	Chaetomiaceae	Others (< 5%)	0
Namaqua	NNP1B	Fungi	Ascomycota	Sordariomycetes	Sordariales	Chaetomiaceae	Others (< 5%)	0
Namaqua	NNP2C	Fungi	Ascomycota	Sordariomycetes	Sordariales	Chaetomiaceae	Others (< 5%)	0
Namaqua	NNP3A	Fungi	Ascomycota	Sordariomycetes	Sordariales	Chaetomiaceae	Others (< 5%)	0
Richtersveld	RNP2D	Fungi	Ascomycota	Sordariomycetes	Sordariales	Chaetomiaceae	Others (< 5%)	0
Richtersveld	RNP1D	Fungi	Ascomycota	Arthoniomycetes	Lichenostigmatales	Phaeococcomycetaceae	Others (< 5%)	0
Namaqua	NNP1C	Fungi	Ascomycota	Arthoniomycetes	Lichenostigmatales	Phaeococcomycetaceae	Others (< 5%)	0
Namaqua	NNP2B	Fungi	Ascomycota	Arthoniomycetes	Lichenostigmatales	Phaeococcomycetaceae	Others (< 5%)	0
Namaqua	NNP2A	Fungi	Ascomycota	Arthoniomycetes	Lichenostigmatales	Phaeococcomycetaceae	Others (< 5%)	0
[truncated: 1,729 more rows]

## Sheet: Fungi_only_genera
place	Genus	Mean	SD
[truncated: 36 more rows]
