# Supplementary material for: Functional redundancy buffers the effect of poly-extreme environmental conditions on southern African dryland soil microbial communities
Source: FEMS Microbiol Ecol. 2024 Nov 20;100(12):fiae157. doi: 10.1093/femsec/fiae157 (PMC11636270; doi:10.1093/femsec/fiae157)
Supplement: fiae157_Supplemental_Files [file fiae157_supplemental_files.zip › Table_S5_supplementary_data.xlsx]

## Sheet: nutrient_cycling
	Dryland	gene_name	KO	Domain	Phylum	Class	Order	Family	Genus	Species	TPM	Gene	Function	Category
1	Namaqua	k127_1183923_2	K00016	Bacteria	Chloroflexota	Chloroflexia	Chloroflexales	Herpetosiphonaceae	JKG1	JKG1 sp000526415	0.886156	ldh	Fermentation	Carbon
2	Namaqua	k127_376812_1	K00016	Bacteria	Chloroflexota	Chloroflexia	Chloroflexales	Herpetosiphonaceae	JKG1	JKG1 sp000526415	0.252783	ldh	Fermentation	Carbon
3	Namaqua	k127_871456_2	K00016	Bacteria	Chloroflexota	Chloroflexia	Chloroflexales	Herpetosiphonaceae	JKG1	JKG1 sp000526415	0.563901	ldh	Fermentation	Carbon
4	Namaqua	k127_3039397_2	K00016	Bacteria	Chloroflexota	Chloroflexia	Chloroflexales	Herpetosiphonaceae	JKG1	JKG1 sp000526415	0.862055	ldh	Fermentation	Carbon
5	Namaqua	k127_1889449_1	K00016	Bacteria	Chloroflexota	Chloroflexia	Chloroflexales	Herpetosiphonaceae	JKG1	JKG1 sp000526415	0.180358	ldh	Fermentation	Carbon
6	Namaqua	k127_2304136_1	K00016	Bacteria	Acidobacteriota	Blastocatellia	Pyrinomonadales	Pyrinomonadaceae	3-1-20CM-3-53-8	3-1-20CM-3-53-8 sp001920415	0.401442	ldh	Fermentation	Carbon
7	Namaqua	k127_1769862_1	K00016	Bacteria	Chloroflexota	UBA6077	UBA6077	CF-72	CF-72	CF-72 sp005883405	0.404049	ldh	Fermentation	Carbon
8	Namaqua	k127_2099697_1	K00016	Bacteria	Chloroflexota	Chloroflexia	Chloroflexales	Herpetosiphonaceae	JKG1	JKG1 sp000526415	0.544964	ldh	Fermentation	Carbon
9	Namaqua	k127_542878_1	K00016	Bacteria	Chloroflexota	Chloroflexia	Chloroflexales	Herpetosiphonaceae	JKG1	JKG1 sp000526415	0.372495	ldh	Fermentation	Carbon
10	Namaqua	k127_1187709_1	K00123	Bacteria	Pseudomonadota	Alphaproteobacteria	Rhizobiales	Beijerinckiaceae	Microvirga	Microvirga vignae	0.26458	fdoG, fdwB, fdoH	C1 metabolism	Carbon
11	Namaqua	k127_2538542_1	K00124	Bacteria	Actinomycetota	Actinomycetia	Mycobacteriales	Micromonosporaceae	Micromonospora	Micromonospora violae	0.732855	fdoG, fdwB, fdoH	C1 metabolism	Carbon
12	Namaqua	k127_2982318_2	K00124	Bacteria	Actinomycetota	Actinomycetia	Mycobacteriales	Mycobacteriaceae	Mycobacterium	Mycobacterium innocens	1.14258	fdoG, fdwB, fdoH	C1 metabolism	Carbon
13	Namaqua	k127_2709604_5	K00124	Bacteria	Actinomycetota	Actinomycetia	Streptomycetales	Streptomycetaceae	Streptomyces	Streptomyces violens	0.552103	fdoG, fdwB, fdoH	C1 metabolism	Carbon
14	Namaqua	k127_303007_2	K00124	Bacteria	Actinomycetota	Actinomycetia	Streptosporangiales	Streptosporangiaceae	Spirillospora	Spirillospora atramentaria	0.277048	fdoG, fdwB, fdoH	C1 metabolism	Carbon
15	Namaqua	k127_3074026_2	K00124	Bacteria	Actinomycetota	Actinomycetia	Streptomycetales	Streptomycetaceae	Streptomyces	Streptomyces sp003626575	0.355563	fdoG, fdwB, fdoH	C1 metabolism	Carbon
16	Namaqua	k127_1292617_2	K00124	Bacteria	Actinomycetota	Actinomycetia	Mycobacteriales	Micromonosporaceae	RSA1	RSA1 sp002919305	0.414824	fdoG, fdwB, fdoH	C1 metabolism	Carbon
17	Namaqua	k127_1478484_2	K00124	Bacteria	Actinomycetota	Actinomycetia	Streptomycetales	Streptomycetaceae	Streptomyces	Streptomyces sp002803075	3.15627	fdoG, fdwB, fdoH	C1 metabolism	Carbon
18	Namaqua	k127_2037721_1	K00124	Bacteria	Actinomycetota	Actinomycetia	Mycobacteriales	Mycobacteriaceae	Mycobacterium	Mycobacterium attenuatum	0.442157	fdoG, fdwB, fdoH	C1 metabolism	Carbon
19	Namaqua	k127_340704_2	K00124	Bacteria	Actinomycetota	Actinomycetia	Streptosporangiales	Streptosporangiaceae	Microbispora	Microbispora bryophytorum	0.878155	fdoG, fdwB, fdoH	C1 metabolism	Carbon
20	Namaqua	k127_2748014_2	K00124	Bacteria	Actinomycetota	Acidimicrobiia	Acidimicrobiales	QHCF01	AC-9	AC-9 sp005888295	0.349485	fdoG, fdwB, fdoH	C1 metabolism	Carbon
21	Namaqua	k127_3270535_2	K00124	Bacteria	Actinomycetota	Actinomycetia	Streptomycetales	Streptomycetaceae	Streptomyces	Streptomyces sp000718785	0.696365	fdoG, fdwB, fdoH	C1 metabolism	Carbon
22	Namaqua	k127_408874_2	K00124	Bacteria	Actinomycetota	Actinomycetia	Mycobacteriales	Micromonosporaceae	RSA1	RSA1 sp002919305	0.382914	fdoG, fdwB, fdoH	C1 metabolism	Carbon
23	Namaqua	k127_3042067_1	K00124	Bacteria	Actinomycetota	Actinomycetia	Streptosporangiales	Streptosporangiaceae	Microbispora	Microbispora bryophytorum	0.811961	fdoG, fdwB, fdoH	C1 metabolism	Carbon
24	Namaqua	k127_268769_9	K00124	Bacteria	Actinomycetota	Actinomycetia	Streptosporangiales	Streptosporangiaceae	Microbispora	Microbispora rosea	0.810202	fdoG, fdwB, fdoH	C1 metabolism	Carbon
25	Namaqua	k127_32917_3	K00124	Bacteria	Actinomycetota	Actinomycetia	Mycobacteriales	Pseudonocardiaceae	Amycolatopsis	Amycolatopsis balhimycina	0.355563	fdoG, fdwB, fdoH	C1 metabolism	Carbon
26	Namaqua	k127_274632_2	K00124	Bacteria	Actinomycetota	Actinomycetia	Nitriliruptorales	Nitriliruptoraceae	Nitriliruptor	Nitriliruptor alkaliphilus	1.27929	fdoG, fdwB, fdoH	C1 metabolism	Carbon
27	Namaqua	k127_837869_1	K00124	Bacteria	Actinomycetota	Actinomycetia	Streptomycetales	Streptomycetaceae	Streptomyces	Streptomyces sp001984575	0.724056	fdoG, fdwB, fdoH	C1 metabolism	Carbon
28	Namaqua	k127_413437_1	K00124	Bacteria	Actinomycetota	Actinomycetia	Mycobacteriales	Jatrophihabitantaceae	Jatrophihabitans	Jatrophihabitans endophyticus	0.627879	fdoG, fdwB, fdoH	C1 metabolism	Carbon
29	Namaqua	k127_308871_1	K00124	Bacteria	Actinomycetota	Actinomycetia	Mycobacteriales	Mycobacteriaceae	Mycobacterium	Mycobacterium kansasii_C	0.286385	fdoG, fdwB, fdoH	C1 metabolism	Carbon
30	Namaqua	k127_2067544_1	K00124	Bacteria	Actinomycetota	Actinomycetia	Mycobacteriales	Jatrophihabitantaceae	Jatrophihabitans	Jatrophihabitans endophyticus	0.698575	fdoG, fdwB, fdoH	C1 metabolism	Carbon
31	Namaqua	k127_3122684_1	K00124	Bacteria	Actinomycetota	Thermoleophilia	Solirubrobacterales	Solirubrobacteraceae	Palsa-465	Palsa-465 sp005883415	0.547086	fdoG, fdwB, fdoH	C1 metabolism	Carbon
32	Namaqua	k127_1203303_2	K00124	Bacteria	Actinomycetota	Thermoleophilia	Solirubrobacterales	Solirubrobacteraceae	VAWY01	VAWY01 sp005888335	0.513528	fdoG, fdwB, fdoH	C1 metabolism	Carbon
33	Namaqua	k127_3050098_1	K00124	Bacteria	Actinomycetota	Actinomycetia	Streptosporangiales	Streptosporangiaceae	Sphaerisporangium_A	Sphaerisporangium_A sp003315795	0.553724	fdoG, fdwB, fdoH	C1 metabolism	Carbon
34	Namaqua	k127_1167141_2	K00124	Bacteria	Chloroflexota	Chloroflexia	Thermomicrobiales	Thermomicrobiaceae	HRBIN26	HRBIN26 sp002898875	0.271781	fdoG, fdwB, fdoH	C1 metabolism	Carbon
35	Namaqua	k127_1866614_1	K00124	Bacteria	Chloroflexota	Chloroflexia	Chloroflexales	Herpetosiphonaceae	JKG1	JKG1 sp000526415	0.27022	fdoG, fdwB, fdoH	C1 metabolism	Carbon
36	Namaqua	k127_2343999_3	K00124	Bacteria	Actinomycetota	Rubrobacteria	Rubrobacterales	Rubrobacteraceae	SIRX01	SIRX01 sp004563715	0.929265	fdoG, fdwB, fdoH	C1 metabolism	Carbon
37	Namaqua	k127_3338017_1	K00124	Bacteria	Actinomycetota	Actinomycetia	Mycobacteriales	Micromonosporaceae	RSA1	RSA1 sp002919305	0.506798	fdoG, fdwB, fdoH	C1 metabolism	Carbon
38	Namaqua	k127_3189150_1	K00124	Bacteria	Actinomycetota	Actinomycetia	Streptosporangiales	Streptosporangiaceae	Actinomadura_B	Actinomadura_B rubrobrunea	0.67845	fdoG, fdwB, fdoH	C1 metabolism	Carbon
39	Namaqua	k127_1798887_1	K00124	Bacteria	Actinomycetota	Thermoleophilia	Solirubrobacterales	Solirubrobacteraceae	AC-64	AC-64 sp005883215	0.379991	fdoG, fdwB, fdoH	C1 metabolism	Carbon
40	Namaqua	k127_968467_1	K00124	Bacteria	Actinomycetota	Rubrobacteria	Rubrobacterales	Rubrobacteraceae	SIRX01	SIRX01 sp004563715	0.306404	fdoG, fdwB, fdoH	C1 metabolism	Carbon
41	Namaqua	k127_46128_2	K00124	Bacteria	Chloroflexota	Chloroflexia	Thermomicrobiales	Thermomicrobiaceae	SLMJ01	SLMJ01 sp007133615	0.561584	fdoG, fdwB, fdoH	C1 metabolism	Carbon
42	Namaqua	k127_2623795_3	K00124	Bacteria	Actinomycetota	Rubrobacteria	Rubrobacterales	Rubrobacteraceae	Rubrobacter_A	Rubrobacter_A aplysinae	1.09282	fdoG, fdwB, fdoH	C1 metabolism	Carbon
43	Namaqua	k127_1774356_1	K00124	Bacteria	Actinomycetota	Actinomycetia	Streptosporangiales	Streptosporangiaceae	Spirillospora	Spirillospora sp004348575	0.521084	fdoG, fdwB, fdoH	C1 metabolism	Carbon
44	Namaqua	k127_3192205_2	K00124	Bacteria	Actinomycetota	Actinomycetia	Streptosporangiales	Streptosporangiaceae	Microbispora	Microbispora bryophytorum	0.535257	fdoG, fdwB, fdoH	C1 metabolism	Carbon
45	Namaqua	k127_3069270_1	K00124	Bacteria	Chloroflexota	Chloroflexia	Chloroflexales	Herpetosiphonaceae	JKG1	JKG1 sp000526415	0.65534	fdoG, fdwB, fdoH	C1 metabolism	Carbon
46	Namaqua	k127_2781277_1	K00124	Bacteria	Actinomycetota	Thermoleophilia	Solirubrobacterales	Solirubrobacteraceae	Palsa-465	Palsa-465 sp005883415	0.815092	fdoG, fdwB, fdoH	C1 metabolism	Carbon
47	Namaqua	k127_489168_2	K00124	Bacteria	Chloroflexota	Chloroflexia	Chloroflexales	Herpetosiphonaceae	JKG1	JKG1 sp000526415	1.07009	fdoG, fdwB, fdoH	C1 metabolism	Carbon
48	Namaqua	k127_2188906_1	K00124	Bacteria	Actinomycetota	Rubrobacteria	Rubrobacterales	Rubrobacteraceae	Rubrobacter_A	Rubrobacter_A aplysinae	0.602164	fdoG, fdwB, fdoH	C1 metabolism	Carbon
49	Namaqua	k127_2610868_2	K00124	Bacteria	Chloroflexota	Chloroflexia	Chloroflexales	Herpetosiphonaceae	JKG1	JKG1 sp000526415	0.786965	fdoG, fdwB, fdoH	C1 metabolism	Carbon
50	Namaqua	k127_2907124_1	K00124	Bacteria	Acidobacteriota	Vicinamibacteria	Vicinamibacterales	UBA823	UBA823	UBA823 sp002296225	0.413321	fdoG, fdwB, fdoH	C1 metabolism	Carbon
51	Namaqua	k127_3241076_1	K00124	Bacteria	Actinomycetota	Actinomycetia	Streptosporangiales	Streptosporangiaceae	Microtetraspora	Microtetraspora niveoalba	0.183294	fdoG, fdwB, fdoH	C1 metabolism	Carbon
52	Namaqua	k127_2294311_1	K00124	Bacteria	Actinomycetota	Rubrobacteria	Rubrobacterales	Rubrobacteraceae	Rubrobacter_B	Rubrobacter_B xylanophilus_A	0.307277	fdoG, fdwB, fdoH	C1 metabolism	Carbon
53	Namaqua	k127_2226658_1	K00124	Bacteria	Actinomycetota	Thermoleophilia	Solirubrobacterales	Solirubrobacteraceae	Solirubrobacter	Solirubrobacter pauli	0.145836	fdoG, fdwB, fdoH	C1 metabolism	Carbon
54	Namaqua	k127_3118866_2	K00124	Bacteria	Actinomycetota	Actinomycetia	Mycobacteriales	Jatrophihabitantaceae	Jatrophihabitans	Jatrophihabitans endophyticus	0.765828	fdoG, fdwB, fdoH	C1 metabolism	Carbon
55	Namaqua	k127_1155163_1	K00124	Bacteria	Chloroflexota	Chloroflexia	Thermomicrobiales	Thermomicrobiaceae	HRBIN26	HRBIN26 sp002898875	0.565668	fdoG, fdwB, fdoH	C1 metabolism	Carbon
56	Namaqua	k127_2029932_1	K00124	Bacteria	Actinomycetota	Actinomycetia	Mycobacteriales	Jatrophihabitantaceae	Jatrophihabitans	Jatrophihabitans endophyticus	1.07247	fdoG, fdwB, fdoH	C1 metabolism	Carbon
57	Namaqua	k127_2910041_2	K00124	Bacteria	Actinomycetota	Actinomycetia	Mycobacteriales	Pseudonocardiaceae	Saccharomonospora	Saccharomonospora shujinwangii	0.398476	fdoG, fdwB, fdoH	C1 metabolism	Carbon
58	Namaqua	k127_2845982_2	K00124	Bacteria	Actinomycetota	Thermoleophilia	Solirubrobacterales	Solirubrobacteraceae	Solirubrobacter	Solirubrobacter pauli	0.426301	fdoG, fdwB, fdoH	C1 metabolism	Carbon
59	Namaqua	k127_2865350_1	K00124	Bacteria	Myxococcota	Myxococcia	Myxococcales	Myxococcaceae	Hyalangium	Hyalangium minutum	0.212967	fdoG, fdwB, fdoH	C1 metabolism	Carbon
60	Namaqua	k127_1511850_1	K00124	Bacteria	Actinomycetota	Acidimicrobiia	Acidimicrobiales	AC-35	AC-35	AC-35 sp005884125	0.597627	fdoG, fdwB, fdoH	C1 metabolism	Carbon
61	Namaqua	k127_2823151_1	K00124	Bacteria	Actinomycetota	Actinomycetia	Mycobacteriales	Geodermatophilaceae	Blastococcus	Blastococcus sp000702465	0.420836	fdoG, fdwB, fdoH	C1 metabolism	Carbon
62	Namaqua	k127_1396890_1	K00124	Bacteria	Methylomirabilota	Methylomirabilia	Rokubacteriales	GWA2-73-35	AR8	AR8 sp003220195	0.903085	fdoG, fdwB, fdoH	C1 metabolism	Carbon
63	Namaqua	k127_1928199_2	K00124	Bacteria	Methylomirabilota	Methylomirabilia	Rokubacteriales	GWA2-73-35	AR5	AR5 sp003220265	0.425024	fdoG, fdwB, fdoH	C1 metabolism	Carbon
64	Namaqua	k127_778228_1	K00124	Bacteria	Actinomycetota	Thermoleophilia	Solirubrobacterales	Solirubrobacteraceae	Solirubrobacter	Solirubrobacter sp000425945	0.631253	fdoG, fdwB, fdoH	C1 metabolism	Carbon
65	Namaqua	k127_1104107_1	K00124	Bacteria	Chloroflexota	Chloroflexia	Chloroflexales	Herpetosiphonaceae	JKG1	JKG1 sp000526415	0.235919	fdoG, fdwB, fdoH	C1 metabolism	Carbon
66	Namaqua	k127_2114491_2	K00124	Bacteria	Actinomycetota	Thermoleophilia	Solirubrobacterales	Solirubrobacteraceae	Solirubrobacter	Solirubrobacter sp000425945	0.445177	fdoG, fdwB, fdoH	C1 metabolism	Carbon
67	Namaqua	k127_2375016_2	K00124	Bacteria	Actinomycetota	Actinomycetia	Mycobacteriales	Pseudonocardiaceae	Saccharomonospora	Saccharomonospora paurometabolica	0.338409	fdoG, fdwB, fdoH	C1 metabolism	Carbon
68	Namaqua	k127_2826675_2	K00124	Bacteria	Actinomycetota	Actinomycetia	Mycobacteriales	Micromonosporaceae	Micromonospora	Micromonospora pallida	0.393508	fdoG, fdwB, fdoH	C1 metabolism	Carbon
69	Namaqua	k127_3305831_1	K00124	Bacteria	Actinomycetota	Actinomycetia	Mycobacteriales	Geodermatophilaceae	Geodermatophilus	Geodermatophilus obscurus	0.797079	fdoG, fdwB, fdoH	C1 metabolism	Carbon
70	Namaqua	k127_3198259_1	K00124	Bacteria	Actinomycetota	Actinomycetia	Mycobacteriales	Jatrophihabitantaceae	Jatrophihabitans	Jatrophihabitans endophyticus	0.278779	fdoG, fdwB, fdoH	C1 metabolism	Carbon
71	Namaqua	k127_683917_2	K00124	Bacteria	Actinomycetota	Actinomycetia	Streptosporangiales	Streptosporangiaceae	Thermomonospora	Thermomonospora catenispora	0.213827	fdoG, fdwB, fdoH	C1 metabolism	Carbon
72	Namaqua	k127_2851485_2	K00124	Bacteria	Actinomycetota	Actinomycetia	Actinomycetales	Micrococcaceae	Kocuria	Kocuria turfanensis	0.658733	fdoG, fdwB, fdoH	C1 metabolism	Carbon
73	Namaqua	k127_823230_1	K00124	Bacteria	Chloroflexota	Chloroflexia	Chloroflexales	Herpetosiphonaceae	JKG1	JKG1 sp000526415	0.201286	fdoG, fdwB, fdoH	C1 metabolism	Carbon
74	Namaqua	k127_489326_1	K00124	Bacteria	Actinomycetota	Actinomycetia	Mycobacteriales	Jatrophihabitantaceae	Jatrophihabitans	Jatrophihabitans endophyticus	0.702707	fdoG, fdwB, fdoH	C1 metabolism	Carbon
75	Namaqua	k127_1200967_2	K00124	Bacteria	Actinomycetota	Actinomycetia	Mycobacteriales	Micromonosporaceae	Micromonospora	Micromonospora sp004348595	0.340199	fdoG, fdwB, fdoH	C1 metabolism	Carbon
76	Namaqua	k127_649133_1	K00124	Bacteria	Chloroflexota	Chloroflexia	Chloroflexales	Herpetosiphonaceae	JKG1	JKG1 sp000526415	0.386273	fdoG, fdwB, fdoH	C1 metabolism	Carbon
77	Namaqua	k127_290146_1	K00124	Bacteria	Actinomycetota	Rubrobacteria	Rubrobacterales	Rubrobacteraceae	SIRX01	SIRX01 sp004563715	0.353437	fdoG, fdwB, fdoH	C1 metabolism	Carbon
78	Namaqua	k127_327486_1	K00124	Bacteria	Actinomycetota	Actinomycetia	Mycobacteriales	Micromonosporaceae	Micromonospora	Micromonospora carbonacea	0.117182	fdoG, fdwB, fdoH	C1 metabolism	Carbon
79	Namaqua	k127_3311975_1	K00124	Bacteria	Actinomycetota	Actinomycetia	Streptosporangiales	Streptosporangiaceae	Sphaerisporangium_A	Sphaerisporangium_A sp003315795	0.305392	fdoG, fdwB, fdoH	C1 metabolism	Carbon
80	Namaqua	k127_1763338_1	K00124	Bacteria	Chloroflexota	Chloroflexia	Thermomicrobiales	Thermomicrobiaceae	HRBIN26	HRBIN26 sp002898875	0.155559	fdoG, fdwB, fdoH	C1 metabolism	Carbon
81	Namaqua	k127_370827_1	K00124	Bacteria	Actinomycetota	Thermoleophilia	Solirubrobacterales	Solirubrobacteraceae	VAWY01	VAWY01 sp005888335	0.275868	fdoG, fdwB, fdoH	C1 metabolism	Carbon
82	Namaqua	k127_2390085_1	K00124	Bacteria	Actinomycetota	Actinomycetia	Mycobacteriales	Mycobacteriaceae	Rhodococcus	Rhodococcus hoagii	0.147275	fdoG, fdwB, fdoH	C1 metabolism	Carbon
83	Namaqua	k127_121061_1	K00124	Bacteria	Actinomycetota	Actinomycetia	Mycobacteriales	Jatrophihabitantaceae	Jatrophihabitans	Jatrophihabitans endophyticus	0.428457	fdoG, fdwB, fdoH	C1 metabolism	Carbon
84	Namaqua	k127_791202_1	K00124	Bacteria	Actinomycetota	Thermoleophilia	Solirubrobacterales	Solirubrobacteraceae	Palsa-465	Palsa-465 sp005883415	0.211479	fdoG, fdwB, fdoH	C1 metabolism	Carbon
85	Namaqua	k127_1497632_2	K00124	Bacteria	Chloroflexota	Chloroflexia	Thermomicrobiales	Thermomicrobiaceae	HRBIN26	HRBIN26 sp002898875	0.25697	fdoG, fdwB, fdoH	C1 metabolism	Carbon
86	Namaqua	k127_2567237_1	K00124	Bacteria	Chloroflexota	Chloroflexia	Thermomicrobiales	Thermomicrobiaceae	Thermorudis	Thermorudis peleae	0.448458	fdoG, fdwB, fdoH	C1 metabolism	Carbon
87	Namaqua	k127_1845915_1	K00124	Bacteria	Actinomycetota	Rubrobacteria	Rubrobacterales	Rubrobacteraceae	Rubrobacter_A	Rubrobacter_A aplysinae	0.451622	fdoG, fdwB, fdoH	C1 metabolism	Carbon
88	Namaqua	k127_1262501_1	K00124	Bacteria	Chloroflexota	Chloroflexia	Chloroflexales	Herpetosiphonaceae	JKG1	JKG1 sp000526415	0.242824	fdoG, fdwB, fdoH	C1 metabolism	Carbon
89	Namaqua	k127_2490510_1	K00124	Bacteria	Chloroflexota	Chloroflexia	Thermomicrobiales	Thermomicrobiaceae	Thermomicrobium	Thermomicrobium sp002898975	0.308037	fdoG, fdwB, fdoH	C1 metabolism	Carbon
90	Namaqua	k127_223617_1	K00124	Bacteria	Actinomycetota	Thermoleophilia	Solirubrobacterales	Solirubrobacteraceae	Palsa-465	Palsa-465 sp005883415	0.239917	fdoG, fdwB, fdoH	C1 metabolism	Carbon
91	Namaqua	k127_2075012_1	K00124	Bacteria	Actinomycetota	Actinomycetia	Streptomycetales	Streptomycetaceae	Streptomyces	Streptomyces sp001984575	0.216901	fdoG, fdwB, fdoH	C1 metabolism	Carbon
92	Namaqua	k127_88728_3	K00124	Bacteria	Actinomycetota	Rubrobacteria	Rubrobacterales	Rubrobacteraceae	SIRX01	SIRX01 sp004563715	0.401793	fdoG, fdwB, fdoH	C1 metabolism	Carbon
93	Namaqua	k127_2154295_1	K00124	Bacteria	Chloroflexota	Chloroflexia	Thermobaculales	Thermobaculaceae	Thermobaculum	Thermobaculum terrenum	0.416718	fdoG, fdwB, fdoH	C1 metabolism	Carbon
94	Namaqua	k127_1937407_1	K00124	Bacteria	Actinomycetota	Actinomycetia	Mycobacteriales	Jatrophihabitantaceae	Jatrophihabitans	Jatrophihabitans endophyticus	0.619851	fdoG, fdwB, fdoH	C1 metabolism	Carbon
95	Namaqua	k127_2797713_1	K00124	Bacteria	Chloroflexota	Chloroflexia	Chloroflexales	Herpetosiphonaceae	JKG1	JKG1 sp000526415	0.204741	fdoG, fdwB, fdoH	C1 metabolism	Carbon
96	Namaqua	k127_2571275_1	K00124	Bacteria	Chloroflexota	Chloroflexia	Thermomicrobiales	Thermomicrobiaceae	HRBIN26	HRBIN26 sp002898875	0.14886	fdoG, fdwB, fdoH	C1 metabolism	Carbon
97	Namaqua	k127_1010147_1	K00124	Bacteria	Actinomycetota	Rubrobacteria	Rubrobacterales	Rubrobacteraceae	Rubrobacter_A	Rubrobacter_A aplysinae	0.172843	fdoG, fdwB, fdoH	C1 metabolism	Carbon
98	Namaqua	k127_1395219_1	K00124	Bacteria	Actinomycetota	Actinomycetia	Mycobacteriales	Nakamurellaceae	Nakamurella	Nakamurella panacisegetis	0.241768	fdoG, fdwB, fdoH	C1 metabolism	Carbon
99	Namaqua	k127_2824452_1	K00124	Bacteria	Actinomycetota	Actinomycetia	Mycobacteriales	Micromonosporaceae	RSA1	RSA1 sp002919305	0.167848	fdoG, fdwB, fdoH	C1 metabolism	Carbon
100	Namaqua	k127_2477783_1	K00124	Bacteria	Chloroflexota	Chloroflexia	Thermomicrobiales	Thermomicrobiaceae	Thermorudis	Thermorudis peleae	0.210739	fdoG, fdwB, fdoH	C1 metabolism	Carbon
101	Namaqua	k127_1926504_1	K00124	Bacteria	Actinomycetota	Actinomycetia	Streptosporangiales	Streptosporangiaceae	Spirillospora	Spirillospora sp005889715	0.129632	fdoG, fdwB, fdoH	C1 metabolism	Carbon
102	Namaqua	k127_3008619_2	K00124	Bacteria	Chloroflexota	Chloroflexia	Chloroflexales	Herpetosiphonaceae	JKG1	JKG1 sp000526415	0.438345	fdoG, fdwB, fdoH	C1 metabolism	Carbon
103	Namaqua	k127_1827735_1	K00124	Bacteria	Actinomycetota	Actinomycetia	Streptomycetales	Streptomycetaceae	Streptomyces	Streptomyces murinus	0.439548	fdoG, fdwB, fdoH	C1 metabolism	Carbon
104	Namaqua	k127_659258_2	K00124	Bacteria	Actinomycetota	Actinomycetia	Mycobacteriales	Micromonosporaceae	Micromonospora	Micromonospora pallida	0.604951	fdoG, fdwB, fdoH	C1 metabolism	Carbon
105	Namaqua	k127_378003_1	K00124	Bacteria	Methylomirabilota	Methylomirabilia	Rokubacteriales	GWA2-73-35	AR8	AR8 sp003220195	0.336637	fdoG, fdwB, fdoH	C1 metabolism	Carbon
106	Namaqua	k127_2718945_1	K00124	Bacteria	Chloroflexota	Chloroflexia	Chloroflexales	Herpetosiphonaceae	JKG1	JKG1 sp000526415	0.292129	fdoG, fdwB, fdoH	C1 metabolism	Carbon
107	Namaqua	k127_3101846_1	K00124	Bacteria	Actinomycetota	Actinomycetia	Streptosporangiales	Streptosporangiaceae	Microbispora	Microbispora rosea	0.340748	fdoG, fdwB, fdoH	C1 metabolism	Carbon
108	Namaqua	k127_318154_1	K00124	Bacteria	Chloroflexota	Chloroflexia	Thermomicrobiales	Thermomicrobiaceae	Thermomicrobium	Thermomicrobium roseum	0.556471	fdoG, fdwB, fdoH	C1 metabolism	Carbon
109	Namaqua	k127_2718836_1	K00124	Bacteria	Actinomycetota	Thermoleophilia	Solirubrobacterales	Solirubrobacteraceae	VAWY01	VAWY01 sp005888335	0.178803	fdoG, fdwB, fdoH	C1 metabolism	Carbon
110	Namaqua	k127_182825_1	K00124	Bacteria	Actinomycetota	Thermoleophilia	Solirubrobacterales	Solirubrobacteraceae	Palsa-465	Palsa-465 sp005883415	0.5522	fdoG, fdwB, fdoH	C1 metabolism	Carbon
111	Namaqua	k127_3177521_1	K00124	Bacteria	Actinomycetota	Actinomycetia	Streptosporangiales	Streptosporangiaceae	Spirillospora	Spirillospora sp003432485	0.203345	fdoG, fdwB, fdoH	C1 metabolism	Carbon
112	Namaqua	k127_1142722_3	K00124	Bacteria	Actinomycetota	Actinomycetia	Mycobacteriales	Pseudonocardiaceae	Pseudonocardia	Pseudonocardia sp001725415	0.438013	fdoG, fdwB, fdoH	C1 metabolism	Carbon
113	Namaqua	k127_2695329_2	K00124	Bacteria	Actinomycetota	Actinomycetia	Mycobacteriales	Jatrophihabitantaceae	Jatrophihabitans	Jatrophihabitans endophyticus	0.572609	fdoG, fdwB, fdoH	C1 metabolism	Carbon
114	Namaqua	k127_1099242_1	K00124	Bacteria	Chloroflexota	Chloroflexia	Thermomicrobiales	Thermomicrobiaceae	Thermorudis	Thermorudis peleae	0.508986	fdoG, fdwB, fdoH	C1 metabolism	Carbon
115	Namaqua	k127_2283566_1	K00124	Bacteria	Chloroflexota	UBA6077	UBA6077	UBA6077	UBA6077	UBA6077 sp002436065	0.796014	fdoG, fdwB, fdoH	C1 metabolism	Carbon
116	Namaqua	k127_2772123_2	K00124	Bacteria	Actinomycetota	Thermoleophilia	Solirubrobacterales	Solirubrobacteraceae	Solirubrobacter	Solirubrobacter sp000425945	0.574756	fdoG, fdwB, fdoH	C1 metabolism	Carbon
117	Namaqua	k127_3308176_2	K00124	Bacteria	Methylomirabilota	Methylomirabilia	Rokubacteriales	GWA2-73-35	AR8	AR8 sp003220195	0.468054	fdoG, fdwB, fdoH	C1 metabolism	Carbon
118	Namaqua	k127_1228736_1	K00124	Bacteria	Actinomycetota	Thermoleophilia	Solirubrobacterales	Solirubrobacteraceae	Conexibacter_A	Conexibacter_A sp000688095	0.420984	fdoG, fdwB, fdoH	C1 metabolism	Carbon
119	Namaqua	k127_1908825_2	K00124	Bacteria	Actinomycetota	Actinomycetia	Streptosporangiales	Streptosporangiaceae	Spirillospora	Spirillospora sp002911665	0.436656	fdoG, fdwB, fdoH	C1 metabolism	Carbon
120	Namaqua	k127_2081497_1	K00124	Bacteria	Actinomycetota	Actinomycetia	Mycobacteriales	Micromonosporaceae	Micromonospora	Micromonospora arborensis	1.55233	fdoG, fdwB, fdoH	C1 metabolism	Carbon
121	Namaqua	k127_2530616_1	K00124	Bacteria	Actinomycetota	Actinomycetia	Mycobacteriales	Jatrophihabitantaceae	Jatrophihabitans	Jatrophihabitans endophyticus	0.531177	fdoG, fdwB, fdoH	C1 metabolism	Carbon
122	Namaqua	k127_1248032_1	K00124	Bacteria	Chloroflexota	Chloroflexia	Thermomicrobiales	Thermomicrobiaceae	Thermorudis	Thermorudis peleae	0.343711	fdoG, fdwB, fdoH	C1 metabolism	Carbon
123	Namaqua	k127_2131857_1	K00124	Bacteria	Actinomycetota	Rubrobacteria	Rubrobacterales	Rubrobacteraceae	SIRX01	SIRX01 sp004563715	0.277975	fdoG, fdwB, fdoH	C1 metabolism	Carbon
124	Namaqua	k127_461818_1	K00124	Bacteria	Actinomycetota	Actinomycetia	Streptomycetales	Streptomycetaceae	Streptomyces	Streptomyces hygroscopicus	0.499605	fdoG, fdwB, fdoH	C1 metabolism	Carbon
125	Namaqua	k127_522882_1	K00124	Bacteria	Methylomirabilota	Methylomirabilia	Rokubacteriales	GWA2-73-35	AR12	AR12 sp003220475	0.16162	fdoG, fdwB, fdoH	C1 metabolism	Carbon
126	Namaqua	k127_2967937_1	K00124	Bacteria	Actinomycetota	Rubrobacteria	Rubrobacterales	Rubrobacteraceae	Rubrobacter_A	Rubrobacter_A aplysinae	0.209507	fdoG, fdwB, fdoH	C1 metabolism	Carbon
127	Namaqua	k127_2454897_1	K00124	Bacteria	Actinomycetota	Actinomycetia	Mycobacteriales	Jatrophihabitantaceae	Jatrophihabitans	Jatrophihabitans endophyticus	0.352465	fdoG, fdwB, fdoH	C1 metabolism	Carbon
128	Namaqua	k127_2049591_1	K00124	Bacteria	Actinomycetota	Thermoleophilia	Solirubrobacterales	Solirubrobacteraceae	Conexibacter_A	Conexibacter_A sp000688095	0.21273	fdoG, fdwB, fdoH	C1 metabolism	Carbon
129	Namaqua	k127_2497645_1	K00124	Bacteria	Actinomycetota	Actinomycetia	Mycobacteriales	Geodermatophilaceae	Geodermatophilus	Geodermatophilus dictyosporus	0.122911	fdoG, fdwB, fdoH	C1 metabolism	Carbon
130	Namaqua	k127_1467236_1	K00124	Bacteria	Actinomycetota	Rubrobacteria	Rubrobacterales	Rubrobacteraceae	SIRX01	SIRX01 sp004563715	0.417517	fdoG, fdwB, fdoH	C1 metabolism	Carbon
131	Namaqua	k127_226927_1	K00124	Bacteria	Actinomycetota	Actinomycetia	Mycobacteriales	Jatrophihabitantaceae	Jatrophihabitans	Jatrophihabitans endophyticus	0.373341	fdoG, fdwB, fdoH	C1 metabolism	Carbon
132	Namaqua	k127_3064965_1	K00124	Bacteria	Actinomycetota	Actinomycetia	Streptomycetales	Streptomycetaceae	Streptomyces	Streptomyces sp003626575	0.661953	fdoG, fdwB, fdoH	C1 metabolism	Carbon
133	Namaqua	k127_1252601_1	K00124	Bacteria	Actinomycetota	Actinomycetia	Streptosporangiales	Streptosporangiaceae	Sphaerisporangium_A	Sphaerisporangium_A sp003236385	0.235695	fdoG, fdwB, fdoH	C1 metabolism	Carbon
134	Namaqua	k127_16194_3	K00124	Bacteria	Actinomycetota	Actinomycetia	Mycobacteriales	Pseudonocardiaceae	Saccharomonospora	Saccharomonospora paurometabolica	1.08957	fdoG, fdwB, fdoH	C1 metabolism	Carbon
135	Namaqua	k127_2654294_1	K00124	Bacteria	Chloroflexota	Chloroflexia	Thermomicrobiales	Thermomicrobiaceae	HRBIN26	HRBIN26 sp002898875	0.370378	fdoG, fdwB, fdoH	C1 metabolism	Carbon
136	Namaqua	k127_1062848_2	K00124	Bacteria	Pseudomonadota	Alphaproteobacteria	Rhizobiales	Beijerinckiaceae	Chelatococcus	Chelatococcus sp001271345	0.52463	fdoG, fdwB, fdoH	C1 metabolism	Carbon
137	Namaqua	k127_442534_1	K00124	Bacteria	Actinomycetota	Actinomycetia	Actinomycetales	Micrococcaceae	Kocuria	Kocuria rosea	0.544272	fdoG, fdwB, fdoH	C1 metabolism	Carbon
138	Namaqua	k127_2570069_1	K00124	Bacteria	Actinomycetota	Thermoleophilia	Solirubrobacterales	Solirubrobacteraceae	VAWY01	VAWY01 sp005888335	0.371663	fdoG, fdwB, fdoH	C1 metabolism	Carbon
139	Namaqua	k127_1733370_1	K00124	Bacteria	Actinomycetota	Thermoleophilia	Gaiellales	Gaiellaceae	AC-50	AC-50 sp005883235	0.165328	fdoG, fdwB, fdoH	C1 metabolism	Carbon
140	Namaqua	k127_2355047_1	K00124	Bacteria	Gemmatimonadota	Gemmatimonadetes	SG8-23	RSA9	RSA9	RSA9 sp003242735	0.132956	fdoG, fdwB, fdoH	C1 metabolism	Carbon
141	Namaqua	k127_2072551_1	K00124	Bacteria	Actinomycetota	Actinomycetia	Mycobacteriales	Jatrophihabitantaceae	Jatrophihabitans	Jatrophihabitans endophyticus	0.598715	fdoG, fdwB, fdoH	C1 metabolism	Carbon
142	Namaqua	k127_1414533_2	K00124	Bacteria	Actinomycetota	Rubrobacteria	Rubrobacterales	Rubrobacteraceae	SIRX01	SIRX01 sp004563715	0.506471	fdoG, fdwB, fdoH	C1 metabolism	Carbon
143	Namaqua	k127_773651_1	K00124	Bacteria	Chloroflexota	Chloroflexia	Chloroflexales	Herpetosiphonaceae	JKG1	JKG1 sp000526415	0.146985	fdoG, fdwB, fdoH	C1 metabolism	Carbon
144	Namaqua	k127_523969_1	K00124	Bacteria	Chloroflexota	Chloroflexia	Chloroflexales	Herpetosiphonaceae	JKG1	JKG1 sp000526415	0.387964	fdoG, fdwB, fdoH	C1 metabolism	Carbon
145	Namaqua	k127_1531100_1	K00124	Bacteria	Chloroflexota	Chloroflexia	Thermomicrobiales	Thermomicrobiaceae	Thermomicrobium	Thermomicrobium roseum	0.180358	fdoG, fdwB, fdoH	C1 metabolism	Carbon
146	Namaqua	k127_3098238_1	K00124	Bacteria	Actinomycetota	Actinomycetia	Streptosporangiales	Streptosporangiaceae	Microbispora	Microbispora bryophytorum	0.271611	fdoG, fdwB, fdoH	C1 metabolism	Carbon
147	Namaqua	k127_2524664_2	K00124	Bacteria	Chloroflexota	Chloroflexia	Chloroflexales	Herpetosiphonaceae	JKG1	JKG1 sp000526415	0.237797	fdoG, fdwB, fdoH	C1 metabolism	Carbon
148	Namaqua	k127_2876380_1	K00124	Bacteria	Actinomycetota	Actinomycetia	Mycobacteriales	Pseudonocardiaceae	Saccharomonospora	Saccharomonospora glauca	0.132744	fdoG, fdwB, fdoH	C1 metabolism	Carbon
149	Namaqua	k127_271307_1	K00124	Bacteria	Actinomycetota	Actinomycetia	Streptosporangiales	Streptosporangiaceae	Actinomadura_B	Actinomadura_B rubrobrunea	0.286556	fdoG, fdwB, fdoH	C1 metabolism	Carbon
150	Namaqua	k127_2661714_1	K00124	Bacteria	Actinomycetota	Thermoleophilia	Solirubrobacterales	Solirubrobacteraceae	Palsa-465	Palsa-465 sp005883415	0.326384	fdoG, fdwB, fdoH	C1 metabolism	Carbon
151	Namaqua	k127_3042753_2	K00124	Bacteria	Actinomycetota	Actinomycetia	Mycobacteriales	Nakamurellaceae	Nakamurella	Nakamurella panacisegetis	0.251008	fdoG, fdwB, fdoH	C1 metabolism	Carbon
152	Namaqua	k127_2484168_1	K00124	Bacteria	Actinomycetota	Actinomycetia	Mycobacteriales	Mycobacteriaceae	Nocardia	Nocardia africana	0.374021	fdoG, fdwB, fdoH	C1 metabolism	Carbon
153	Namaqua	k127_389867_1	K00124	Bacteria	Actinomycetota	Thermoleophilia	Solirubrobacterales	Solirubrobacteraceae	VAWY01	VAWY01 sp005888335	0.164831	fdoG, fdwB, fdoH	C1 metabolism	Carbon
154	Namaqua	k127_820644_1	K00124	Bacteria	Actinomycetota	Thermoleophilia	Solirubrobacterales	Solirubrobacteraceae	Conexibacter_A	Conexibacter_A woesei_A	0.630645	fdoG, fdwB, fdoH	C1 metabolism	Carbon
155	Namaqua	k127_1973686_1	K00124	Bacteria	Methylomirabilota	Methylomirabilia	Rokubacteriales	GWA2-73-35	AR5	AR5 sp003220265	0.170264	fdoG, fdwB, fdoH	C1 metabolism	Carbon
156	Namaqua	k127_1515282_1	K00124	Bacteria	Actinomycetota	Actinomycetia	Streptosporangiales	Streptosporangiaceae	Nocardiopsis_B	Nocardiopsis_B trehalosi	0.16593	fdoG, fdwB, fdoH	C1 metabolism	Carbon
157	Namaqua	k127_2292341_1	K00124	Bacteria	Actinomycetota	Thermoleophilia	Solirubrobacterales	Solirubrobacteraceae	Solirubrobacter	Solirubrobacter pauli	0.375487	fdoG, fdwB, fdoH	C1 metabolism	Carbon
158	Namaqua	k127_314097_1	K00124	Bacteria	Chloroflexota	Chloroflexia	Thermomicrobiales	Thermomicrobiaceae	HRBIN26	HRBIN26 sp002898875	0.312367	fdoG, fdwB, fdoH	C1 metabolism	Carbon
159	Namaqua	k127_2146554_1	K00124	Bacteria	Actinomycetota	Actinomycetia	Streptosporangiales	Streptosporangiaceae	Actinocorallia	Actinocorallia populi	0.703091	fdoG, fdwB, fdoH	C1 metabolism	Carbon
160	Namaqua	k127_328308_1	K00124	Bacteria	Actinomycetota	Actinomycetia	Mycobacteriales	Pseudonocardiaceae	UICC-B-83	UICC-B-83 sp005405885	0.205829	fdoG, fdwB, fdoH	C1 metabolism	Carbon
161	Namaqua	k127_258605_1	K00124	Bacteria	Actinomycetota	Rubrobacteria	Rubrobacterales	Rubrobacteraceae	Rubrobacter_A	Rubrobacter_A aplysinae	0.191037	fdoG, fdwB, fdoH	C1 metabolism	Carbon
162	Namaqua	k127_2498942_3	K00124	Bacteria	Actinomycetota	Rubrobacteria	Rubrobacterales	Rubrobacteraceae	Rubrobacter_A	Rubrobacter_A aplysinae	0.614048	fdoG, fdwB, fdoH	C1 metabolism	Carbon
163	Namaqua	k127_172137_1	K00124	Bacteria	Actinomycetota	Actinomycetia	Mycobacteriales	Jatrophihabitantaceae	Jatrophihabitans	Jatrophihabitans endophyticus	0.133814	fdoG, fdwB, fdoH	C1 metabolism	Carbon
164	Namaqua	k127_9067_2	K00124	Bacteria	Actinomycetota	Actinomycetia	Mycobacteriales	Pseudonocardiaceae	Amycolatopsis	Amycolatopsis benzoatilytica	0.938653	fdoG, fdwB, fdoH	C1 metabolism	Carbon
165	Namaqua	k127_1610383_1	K00124	Bacteria	Actinomycetota	Actinomycetia	Actinomycetales	Micrococcaceae	Kocuria	Kocuria turfanensis	0.237797	fdoG, fdwB, fdoH	C1 metabolism	Carbon
166	Namaqua	k127_1350086_1	K00124	Bacteria	Pseudomonadota	Alphaproteobacteria	Rhizobiales	Pleomorphomonadaceae	Mongoliimonas	Mongoliimonas terrestris	0.606582	fdoG, fdwB, fdoH	C1 metabolism	Carbon
167	Namaqua	k127_2046558_1	K00124	Bacteria	Methylomirabilota	Methylomirabilia	Rokubacteriales	GWA2-73-35	AR12	AR12 sp003220335	0.26338	fdoG, fdwB, fdoH	C1 metabolism	Carbon
168	Namaqua	k127_1235246_1	K00124	Bacteria	Actinomycetota	Actinomycetia	Streptosporangiales	Streptosporangiaceae	Microbispora	Microbispora sp000511135	0.146985	fdoG, fdwB, fdoH	C1 metabolism	Carbon
169	Namaqua	k127_2494083_1	K00124	Bacteria	Chloroflexota	Chloroflexia	Thermomicrobiales	Thermomicrobiaceae	HRBIN26	HRBIN26 sp002898875	0.18194	fdoG, fdwB, fdoH	C1 metabolism	Carbon
170	Namaqua	k127_956950_1	K00124	Bacteria	Actinomycetota	Actinomycetia	Mycobacteriales	Pseudonocardiaceae	Saccharomonospora	Saccharomonospora paurometabolica	0.561032	fdoG, fdwB, fdoH	C1 metabolism	Carbon
171	Namaqua	k127_850584_1	K00124	Bacteria	Actinomycetota	Actinomycetia	Mycobacteriales	Jatrophihabitantaceae	Jatrophihabitans	Jatrophihabitans endophyticus	0.63952	fdoG, fdwB, fdoH	C1 metabolism	Carbon
172	Namaqua	k127_954784_1	K00124	Bacteria	Actinomycetota	Actinomycetia	Propionibacteriales	Propionibacteriaceae	Friedmanniella	Friedmanniella luteola	0.1332	fdoG, fdwB, fdoH	C1 metabolism	Carbon
173	Namaqua	k127_2004726_1	K00124	Bacteria	Actinomycetota	Rubrobacteria	Rubrobacterales	Rubrobacteraceae	SIRX01	SIRX01 sp004563715	0.216901	fdoG, fdwB, fdoH	C1 metabolism	Carbon
174	Namaqua	k127_617891_1	K00124	Bacteria	Actinomycetota	Rubrobacteria	Rubrobacterales	Rubrobacteraceae	Rubrobacter_B	Rubrobacter_B xylanophilus_A	0.19163	fdoG, fdwB, fdoH	C1 metabolism	Carbon
175	Namaqua	k127_2784039_1	K00124	Bacteria	Actinomycetota	Actinomycetia	Propionibacteriales	Nocardioidaceae	Nocardioides	Nocardioides sp003710085	0.39507	fdoG, fdwB, fdoH	C1 metabolism	Carbon
176	Namaqua	k127_798526_1	K00124	Bacteria	Chloroflexota	Chloroflexia	Chloroflexales	Herpetosiphonaceae	JKG1	JKG1 sp000526415	0.153638	fdoG, fdwB, fdoH	C1 metabolism	Carbon
177	Namaqua	k127_2758740_1	K00124	Bacteria	Actinomycetota	Actinomycetia	Mycobacteriales	Mycobacteriaceae	Mycobacterium	Mycobacterium persicum	0.179491	fdoG, fdwB, fdoH	C1 metabolism	Carbon
178	Namaqua	k127_1892309_1	K00124	Bacteria	Methylomirabilota	Methylomirabilia	Rokubacteriales	GWA2-73-35	AR8	AR8 sp003220195	0.247246	fdoG, fdwB, fdoH	C1 metabolism	Carbon
179	Namaqua	k127_820353_1	K00124	Bacteria	Dormibacterota	Dormibacteria	UBA8260	UBA8260	Palsa-851	Palsa-851 sp003132805	0.230458	fdoG, fdwB, fdoH	C1 metabolism	Carbon
180	Namaqua	k127_1761366_2	K00124	Bacteria	Pseudomonadota	Alphaproteobacteria	Rhizobiales	Beijerinckiaceae	Microvirga	Microvirga massiliensis	1.11523	fdoG, fdwB, fdoH	C1 metabolism	Carbon
181	Namaqua	k127_932926_1	K00124	Bacteria	Eremiobacterota	Eremiobacteria	UBP12	UBA5184	Palsa-1478	Palsa-1478 sp003161555	0.19973	fdoG, fdwB, fdoH	C1 metabolism	Carbon
182	Namaqua	k127_1095004_1	K00124	Bacteria	Methylomirabilota	Methylomirabilia	Rokubacteriales	GWA2-73-35	AR5	AR5 sp003220265	0.540317	fdoG, fdwB, fdoH	C1 metabolism	Carbon
183	Namaqua	k127_2881546_1	K00124	Bacteria	Actinomycetota	Actinomycetia	Mycobacteriales	Jatrophihabitantaceae	Jatrophihabitans	Jatrophihabitans endophyticus	0.313278	fdoG, fdwB, fdoH	C1 metabolism	Carbon
184	Namaqua	k127_2708252_1	K00124	Bacteria	Actinomycetota	Rubrobacteria	Rubrobacterales	Rubrobacteraceae	Rubrobacter_B	Rubrobacter_B xylanophilus_A	0.0680039	fdoG, fdwB, fdoH	C1 metabolism	Carbon
185	Namaqua	k127_2516110_2	K00124	Bacteria	Pseudomonadota	Alphaproteobacteria	Rhizobiales	Beijerinckiaceae	Microvirga	Microvirga massiliensis	1.61552	fdoG, fdwB, fdoH	C1 metabolism	Carbon
186	Namaqua	k127_2470378_1	K00124	Bacteria	Actinomycetota	Rubrobacteria	Rubrobacterales	Rubrobacteraceae	SIRX01	SIRX01 sp004563715	0.327492	fdoG, fdwB, fdoH	C1 metabolism	Carbon
187	Namaqua	k127_2486804_1	K00124	Bacteria	Actinomycetota	Rubrobacteria	Rubrobacterales	Rubrobacteraceae	Rubrobacter_B	Rubrobacter_B xylanophilus_A	0.390422	fdoG, fdwB, fdoH	C1 metabolism	Carbon
188	Namaqua	k127_1667532_1	K00124	Bacteria	Actinomycetota	Thermoleophilia	Solirubrobacterales	Solirubrobacteraceae	Solirubrobacter	Solirubrobacter pauli	0.262389	fdoG, fdwB, fdoH	C1 metabolism	Carbon
189	Namaqua	k127_599054_1	K00124	Bacteria	Actinomycetota	Actinomycetia	Mycobacteriales	Jatrophihabitantaceae	Jatrophihabitans	Jatrophihabitans endophyticus	0.824649	fdoG, fdwB, fdoH	C1 metabolism	Carbon
190	Namaqua	k127_3144396_1	K00124	Bacteria	Pseudomonadota	Gammaproteobacteria	Burkholderiales	Rhodocyclaceae	Methyloversatilis	Methyloversatilis universalis	0.154593	fdoG, fdwB, fdoH	C1 metabolism	Carbon
191	Namaqua	k127_2102909_1	K00124	Bacteria	Actinomycetota	Actinomycetia	Propionibacteriales	Nocardioidaceae	Nocardioides	Nocardioides solisilvae	0.355563	fdoG, fdwB, fdoH	C1 metabolism	Carbon
192	Namaqua	k127_3155696_1	K00124	Bacteria	Actinomycetota	Actinomycetia	Mycobacteriales	Geodermatophilaceae	Geodermatophilus	Geodermatophilus poikilotrophus	0.558982	fdoG, fdwB, fdoH	C1 metabolism	Carbon
193	Namaqua	k127_2175048_1	K00124	Bacteria	Chloroflexota	Chloroflexia	Chloroflexales	Roseiflexaceae	Kouleothrix	Kouleothrix aurantiaca	0.131123	fdoG, fdwB, fdoH	C1 metabolism	Carbon
194	Namaqua	k127_438446_1	K00124	Bacteria	Chloroflexota	Chloroflexia	Thermomicrobiales	Thermomicrobiaceae	Thermomicrobium	Thermomicrobium sp002898255	0.745386	fdoG, fdwB, fdoH	C1 metabolism	Carbon
195	Namaqua	k127_230344_1	K00124	Bacteria	Actinomycetota	Rubrobacteria	Rubrobacterales	Rubrobacteraceae	SIRX01	SIRX01 sp004563715	0.379768	fdoG, fdwB, fdoH	C1 metabolism	Carbon
196	Namaqua	k127_622267_1	K00124	Bacteria	Chloroflexota	Chloroflexia	Chloroflexales	Herpetosiphonaceae	JKG1	JKG1 sp000526415	0.200341	fdoG, fdwB, fdoH	C1 metabolism	Carbon
197	Namaqua	k127_327537_1	K00124	Bacteria	Actinomycetota	Thermoleophilia	Solirubrobacterales	Solirubrobacteraceae	Solirubrobacter	Solirubrobacter pauli	0.289017	fdoG, fdwB, fdoH	C1 metabolism	Carbon
198	Namaqua	k127_1153199_2	K00124	Bacteria	Actinomycetota	Actinomycetia	Mycobacteriales	Micromonosporaceae	RSA1	RSA1 sp002919305	1.34434	fdoG, fdwB, fdoH	C1 metabolism	Carbon
199	Namaqua	k127_2527850_1	K00656	Bacteria	Pseudomonadota	Gammaproteobacteria	Burkholderiales	Rhodocyclaceae	Uliginosibacterium	Uliginosibacterium sp002855595	0.186187	pflD	Fermentation	Carbon
200	Namaqua	k127_541328_2	K01176	Bacteria	Gemmatimonadota	Gemmatimonadetes	Gemmatimonadales	GWC2-71-9	20CM-4-69-16	20CM-4-69-16 sp001919865	0.338035	alpha-amylase	Complex carbon degradation	Carbon
201	Namaqua	k127_619618_2	K01176	Bacteria	Chloroflexota	Chloroflexia	Chloroflexales	Roseiflexaceae	Roseiflexus	Roseiflexus castenholzii	0.425281	alpha-amylase	Complex carbon degradation	Carbon
202	Namaqua	k127_1796327_1	K01176	Bacteria	Actinomycetota	Actinomycetia	Actinomycetales	Quadrisphaeraceae	Quadrisphaera	Quadrisphaera sp900101335	0.494154	alpha-amylase	Complex carbon degradation	Carbon
203	Namaqua	k127_69686_1	K01176	Bacteria	Gemmatimonadota	Gemmatimonadetes	Gemmatimonadales	GWC2-71-9	20CM-4-69-16	20CM-4-69-16 sp003220795	0.452395	alpha-amylase	Complex carbon degradation	Carbon
204	Namaqua	k127_371837_2	K01176	Bacteria	Pseudomonadota	Alphaproteobacteria	Sphingomonadales	Sphingomonadaceae	Sphingomonas_A	Sphingomonas_A ginsengisoli	1.87495	alpha-amylase	Complex carbon degradation	Carbon
205	Namaqua	k127_843330_2	K01176	Bacteria	Gemmatimonadota	Gemmatimonadetes	Gemmatimonadales	GWC2-71-9	20CM-4-69-16	20CM-4-69-16 sp003222135	0.536741	alpha-amylase	Complex carbon degradation	Carbon
206	Namaqua	k127_1305077_3	K01178	Bacteria	Acidobacteriota	Blastocatellia	Pyrinomonadales	Pyrinomonadaceae	QHXN01	QHXN01 sp003222975	0.659274	glucoamylase	Complex carbon degradation	Carbon
207	Namaqua	k127_2194630_1	K01178	Bacteria	Nitrospirota	Nitrospiria	SBBL01	SCUR01	SCUR01	SCUR01 sp004297235	0.483842	glucoamylase	Complex carbon degradation	Carbon
208	Namaqua	k127_1441084_1	K01178	Bacteria	Chloroflexota	Anaerolineae	Caldilineales	Caldilineaceae	Caldilinea	Caldilinea sp002391565	0.691373	glucoamylase	Complex carbon degradation	Carbon
209	Namaqua	k127_2790263_1	K01178	Bacteria	Chloroflexota	Anaerolineae	Caldilineales	Caldilineaceae	Caldilinea	Caldilinea sp002391565	0.286556	glucoamylase	Complex carbon degradation	Carbon
210	Namaqua	k127_1511283_1	K01178	Bacteria	Chloroflexota	Chloroflexia	Thermomicrobiales	Thermomicrobiaceae	HRBIN26	HRBIN26 sp002898875	0.292417	glucoamylase	Complex carbon degradation	Carbon
211	Namaqua	k127_2629329_1	K01178	Bacteria	Acidobacteriota	Blastocatellia	Pyrinomonadales	Pyrinomonadaceae	QHXN01	QHXN01 sp003222975	0.344287	glucoamylase	Complex carbon degradation	Carbon
212	Namaqua	k127_2521306_1	K01178	Bacteria	Firmicutes	Bacilli	Thermoactinomycetales	Thermoactinomycetaceae	Baia	Baia sp900119485	0.220438	glucoamylase	Complex carbon degradation	Carbon
213	Namaqua	k127_2016711_1	K01178	Bacteria	Myxococcota	Polyangia	Palsa-1104	Palsa-1104	PALSA-1153	PALSA-1153 sp003153195	0.236292	glucoamylase	Complex carbon degradation	Carbon
214	Namaqua	k127_2454582_1	K01178	Bacteria	Myxococcota	Polyangia	Palsa-1104	Palsa-1104	PALSA-1153	PALSA-1153 sp003153195	0.284993	glucoamylase	Complex carbon degradation	Carbon
215	Namaqua	k127_1675693_1	K01178	Bacteria	Myxococcota	Polyangia	Palsa-1104	Palsa-1104	PALSA-1153	PALSA-1153 sp003153195	0.185888	glucoamylase	Complex carbon degradation	Carbon
216	Namaqua	k127_2618580_1	K01178	Bacteria	Acidobacteriota	Blastocatellia	Pyrinomonadales	Pyrinomonadaceae	QHXN01	QHXN01 sp003222975	0.130448	glucoamylase	Complex carbon degradation	Carbon
217	Namaqua	k127_273796_1	K01178	Bacteria	Nitrospirota	Nitrospiria	Nitrospirales	Nitrospiraceae	SCVQ01	SCVQ01 sp004296865	0.167418	glucoamylase	Complex carbon degradation	Carbon
218	Namaqua	k127_1013049_1	K01178	Bacteria	Firmicutes	Alicyclobacillia	Alicyclobacillales	Alicyclobacillaceae	Alicyclobacillus_I	Alicyclobacillus_I montanus	0.223024	glucoamylase	Complex carbon degradation	Carbon
219	Namaqua	k127_2629705_1	K01178	Bacteria	Pseudomonadota	Alphaproteobacteria	Azospirillales	Azospirillaceae	Niveispirillum	Niveispirillum sp001296005	0.139604	glucoamylase	Complex carbon degradation	Carbon
220	Namaqua	k127_46712_1	K01178	Bacteria	Planctomycetota	Phycisphaerae	UBA1161	UBA1161	UBA2421	UBA2421 sp002343075	0.168172	glucoamylase	Complex carbon degradation	Carbon
221	Namaqua	k127_539096_1	K01178	Bacteria	Acidobacteriota	Blastocatellia	Pyrinomonadales	Pyrinomonadaceae	QHXQ01	QHXQ01 sp003223935	0.111362	glucoamylase	Complex carbon degradation	Carbon
222	Namaqua	k127_333776_1	K01178	Bacteria	Gemmatimonadota	Gemmatimonadetes	Gemmatimonadales	GWC2-71-9	Palsa-1233	Palsa-1233 sp003169895	0.16628	glucoamylase	Complex carbon degradation	Carbon
223	Namaqua	k127_1671892_1	K01183	Bacteria	Gemmatimonadota	Gemmatimonadetes	Gemmatimonadales	GWC2-71-9	AG41	AG41 sp003220905	0.312906	chitiniase	Complex carbon degradation	Carbon
224	Namaqua	k127_575772_1	K01183	Bacteria	Actinomycetota	Actinomycetia	Mycobacteriales	Pseudonocardiaceae	Saccharothrix	Saccharothrix carnea	0.163962	chitiniase	Complex carbon degradation	Carbon
225	Namaqua	k127_1103792_1	K01183	Bacteria	Bacteroidota	Bacteroidia	Chitinophagales	Chitinophagaceae	Niastella	Niastella sp001302245	0.178081	chitiniase	Complex carbon degradation	Carbon
226	Namaqua	k127_706869_1	K01183	Bacteria	Bacteroidota	Bacteroidia	Chitinophagales	Chitinophagaceae	Cnuella	Cnuella takakiae	0.145749	chitiniase	Complex carbon degradation	Carbon
227	Namaqua	k127_902935_1	K01183	Bacteria	Actinomycetota	Actinomycetia	Mycobacteriales	Pseudonocardiaceae	Amycolatopsis	Amycolatopsis nigrescens	0.109806	chitiniase	Complex carbon degradation	Carbon
228	Namaqua	k127_2126618_1	K01183	Bacteria	Bacteroidota	Bacteroidia	Cytophagales	Hymenobacteraceae	Rufibacter	Rufibacter sp003721515	0.151095	chitiniase	Complex carbon degradation	Carbon
229	Namaqua	k127_2216345_1	K01183	Bacteria	Bacteroidota	Bacteroidia	Cytophagales	Catalimonadaceae	Catalinimonas	Catalinimonas alkaloidigena	0.128628	chitiniase	Complex carbon degradation	Carbon
230	Namaqua	k127_3075177_1	K01190	Bacteria	Bacteroidota	Bacteroidia	Bacteroidales	Prolixibacteraceae	Prolixibacter	Prolixibacter bellariivorans	0.494923	beta-galactosidase	Complex carbon degradation	Carbon
231	Namaqua	k127_831643_1	K01190	Bacteria	Chloroflexota	Anaerolineae	Caldilineales	Caldilineaceae	UBA5069	UBA5069 sp002415895	0.665283	beta-galactosidase	Complex carbon degradation	Carbon
232	Namaqua	k127_3145802_1	K01190	Bacteria	Bacteroidota	Bacteroidia	Sphingobacteriales	Sphingobacteriaceae	Pedobacter_C	Pedobacter_C tournemirensis	0.223301	beta-galactosidase	Complex carbon degradation	Carbon
233	Namaqua	k127_2007254_1	K01190	Bacteria	Chloroflexota	Chloroflexia	54-19	54-19	54-19	54-19 sp001898225	0.264056	beta-galactosidase	Complex carbon degradation	Carbon
234	Namaqua	k127_1459507_1	K01190	Bacteria	Chloroflexota	Anaerolineae	Caldilineales	Caldilineaceae	UBA5069	UBA5069 sp002415895	0.494011	beta-galactosidase	Complex carbon degradation	Carbon
235	Namaqua	k127_3210741_1	K01190	Bacteria	Actinomycetota	Actinomycetia	Mycobacteriales	Geodermatophilaceae	Blastococcus	Blastococcus sp900102115	0.214909	beta-galactosidase	Complex carbon degradation	Carbon
236	Namaqua	k127_2363539_1	K01190	Bacteria	Actinomycetota	Actinomycetia	Actinomycetales	Micrococcaceae	Pseudarthrobacter	Pseudarthrobacter sp004320525	0.462441	beta-galactosidase	Complex carbon degradation	Carbon
237	Namaqua	k127_2833368_1	K01192	Bacteria	Acidobacteriota	Blastocatellia	Pyrinomonadales	Pyrinomonadaceae	QHXN01	QHXN01 sp003222975	0.67536	beta-mannosidase	Complex carbon degradation	Carbon
238	Namaqua	k127_687886_2	K01192	Bacteria	Armatimonadota	Abditibacteria	Abditibacteriales	Abditibacteriaceae	Abditibacterium	Abditibacterium utsteinense	0.615205	beta-mannosidase	Complex carbon degradation	Carbon
239	Namaqua	k127_2413792_1	K01192	Bacteria	Verrucomicrobiota	Verrucomicrobiae	Methylacidiphilales	UBA1321	UBA1321	UBA1321 sp002306945	0.967011	beta-mannosidase	Complex carbon degradation	Carbon
240	Namaqua	k127_2186583_2	K01192	Bacteria	Chloroflexota	Chloroflexia	Chloroflexales	Roseiflexaceae	Roseiflexus	Roseiflexus sp000016665	0.329162	beta-mannosidase	Complex carbon degradation	Carbon
241	Namaqua	k127_2957803_1	K01192	Bacteria	Acidobacteriota	Blastocatellia	Pyrinomonadales	Pyrinomonadaceae	QHXN01	QHXN01 sp003222975	0.316956	beta-mannosidase	Complex carbon degradation	Carbon
242	Namaqua	k127_1523482_1	K01192	Bacteria	Acidobacteriota	Blastocatellia	Pyrinomonadales	Pyrinomonadaceae	QHXN01	QHXN01 sp003222975	0.263278	beta-mannosidase	Complex carbon degradation	Carbon
243	Namaqua	k127_100661_1	K01192	Bacteria	Armatimonadota	Abditibacteria	Abditibacteriales	Abditibacteriaceae	Abditibacterium	Abditibacterium utsteinense	0.184718	beta-mannosidase	Complex carbon degradation	Carbon
244	Namaqua	k127_1728372_1	K01192	Bacteria	Verrucomicrobiota	Verrucomicrobiae	Methylacidiphilales	UBA1321	UBA1321	UBA1321 sp002306945	0.281131	beta-mannosidase	Complex carbon degradation	Carbon
245	Namaqua	k127_3226491_1	K01192	Bacteria	Pseudomonadota	Alphaproteobacteria	Rhodobacterales	Rhodobacteraceae	Rubellimicrobium	Rubellimicrobium mesophilum	0.272448	beta-mannosidase	Complex carbon degradation	Carbon
246	Namaqua	k127_39196_1	K01192	Bacteria	Planctomycetota	Phycisphaerae	Sedimentisphaerales	Anaerohalophaeraceae	SG8-4	SG8-4 sp001303465	0.528027	beta-mannosidase	Complex carbon degradation	Carbon
247	Namaqua	k127_983368_1	K01192	Bacteria	Dormibacterota	Dormibacteria	Dormibacterales	Dormibacteraceae	QHBS01	QHBS01 sp003243885	0.233788	beta-mannosidase	Complex carbon degradation	Carbon
248	Namaqua	k127_854477_1	K01192	Bacteria	Acidobacteriota	Blastocatellia	Pyrinomonadales	Pyrinomonadaceae	QHXN01	QHXN01 sp003222975	0.268137	beta-mannosidase	Complex carbon degradation	Carbon
249	Namaqua	k127_1795194_1	K01192	Bacteria	Acidobacteriota	Blastocatellia	Pyrinomonadales	Pyrinomonadaceae	QHXN01	QHXN01 sp003222975	0.197211	beta-mannosidase	Complex carbon degradation	Carbon
250	Namaqua	k127_1056034_1	K01195	Bacteria	Actinomycetota	Acidimicrobiia	Acidimicrobiales	Bog-793	Fen-455	Fen-455 sp003139355	0.474085	beta-glucuronidase	Complex carbon degradation	Carbon
251	Namaqua	k127_1454489_2	K01195	Bacteria	Chloroflexota	Chloroflexia	Chloroflexales	Chloroflexaceae	OHK40	OHK40 sp004367505	0.755687	beta-glucuronidase	Complex carbon degradation	Carbon
252	Namaqua	k127_100845_2	K01195	Bacteria	Chloroflexota	Chloroflexia	Chloroflexales	Chloroflexaceae	OHK40	OHK40 sp004367505	0.458876	beta-glucuronidase	Complex carbon degradation	Carbon
253	Namaqua	k127_2247358_2	K01195	Bacteria	Dormibacterota	Dormibacteria	Dormibacterales	Dormibacteraceae	40CM-4-65-16	40CM-4-65-16 sp005887685	0.589024	beta-glucuronidase	Complex carbon degradation	Carbon
254	Namaqua	k127_1081980_3	K01195	Bacteria	Pseudomonadota	Alphaproteobacteria	Sphingomonadales	Sphingomonadaceae	Allosphingosinicella	Allosphingosinicella sp004564275	0.475594	beta-glucuronidase	Complex carbon degradation	Carbon
255	Namaqua	k127_2413509_1	K01195	Bacteria	Actinomycetota	Actinomycetia	Actinomycetales	Cellulomonadaceae	Cellulomonas	Cellulomonas sp003115775	0.36046	beta-glucuronidase	Complex carbon degradation	Carbon
256	Namaqua	k127_2775206_1	K01195	Bacteria	Acidobacteriota	Blastocatellia	Pyrinomonadales	Pyrinomonadaceae	QHXN01	QHXN01 sp003222975	0.538056	beta-glucuronidase	Complex carbon degradation	Carbon
257	Namaqua	k127_113681_4	K01195	Bacteria	Chloroflexota	Chloroflexia	Chloroflexales	Chloroflexaceae	OHK40	OHK40 sp004367505	0.724559	beta-glucuronidase	Complex carbon degradation	Carbon
258	Namaqua	k127_864980_1	K01195	Bacteria	Actinomycetota	Actinomycetia	Mycobacteriales	Micromonosporaceae	Actinoplanes	Actinoplanes ferrugineus	0.277319	beta-glucuronidase	Complex carbon degradation	Carbon
259	Namaqua	k127_1875108_2	K01195	Bacteria	Pseudomonadota	Alphaproteobacteria	Sphingomonadales	Sphingomonadaceae	Sphingomonas	Sphingomonas sp001428865	0.520402	beta-glucuronidase	Complex carbon degradation	Carbon
260	Namaqua	k127_2721343_2	K01195	Bacteria	Chloroflexota	Chloroflexia	Chloroflexales	Chloroflexaceae	OHK40	OHK40 sp004367505	0.820001	beta-glucuronidase	Complex carbon degradation	Carbon
261	Namaqua	k127_1433546_2	K01195	Bacteria	Chloroflexota	Anaerolineae	B4-G1	SLSP01	PWVB01	PWVB01 sp003562365	0.284126	beta-glucuronidase	Complex carbon degradation	Carbon
262	Namaqua	k127_152989_2	K01198	Bacteria	Pseudomonadota	Alphaproteobacteria	Sphingomonadales	Sphingomonadaceae	Allosphingosinicella	Allosphingosinicella sp004135585	0.332015	beta-xylosidase	Complex carbon degradation	Carbon
263	Namaqua	k127_2222210_2	K01198	Bacteria	Chloroflexota	Ktedonobacteria	Ktedonobacterales	Ktedonobacteraceae	UBA11361	UBA11361 sp005881495	0.421989	beta-xylosidase	Complex carbon degradation	Carbon
264	Namaqua	k127_1164523_1	K01198	Bacteria	Pseudomonadota	Alphaproteobacteria	Sphingomonadales	Sphingomonadaceae	Allosphingosinicella	Allosphingosinicella sp003012735	0.194153	beta-xylosidase	Complex carbon degradation	Carbon
265	Namaqua	k127_880187_1	K01198	Bacteria	Pseudomonadota	Alphaproteobacteria	Sphingomonadales	Sphingomonadaceae	Allosphingosinicella	Allosphingosinicella sp003012735	0.206942	beta-xylosidase	Complex carbon degradation	Carbon
266	Namaqua	k127_2709647_1	K01198	Bacteria	Pseudomonadota	Alphaproteobacteria	Sphingomonadales	Sphingomonadaceae	Allosphingosinicella	Allosphingosinicella sp003012735	0.318061	beta-xylosidase	Complex carbon degradation	Carbon
267	Namaqua	k127_1317179_2	K01198	Bacteria	Pseudomonadota	Alphaproteobacteria	Sphingomonadales	Sphingomonadaceae	ZDH117	ZDH117 sp003515075	0.389583	beta-xylosidase	Complex carbon degradation	Carbon
268	Namaqua	k127_1187373_4	K01198	Bacteria	Pseudomonadota	Alphaproteobacteria	Sphingomonadales	Sphingomonadaceae	Sphingomonas	Sphingomonas sp001428865	0.439477	beta-xylosidase	Complex carbon degradation	Carbon
269	Namaqua	k127_429726_3	K01198	Bacteria	Pseudomonadota	Alphaproteobacteria	Sphingomonadales	Sphingomonadaceae	ZDH117	ZDH117 sp003515075	0.325778	beta-xylosidase	Complex carbon degradation	Carbon
270	Namaqua	k127_2174446_1	K01198	Bacteria	Pseudomonadota	Alphaproteobacteria	Sphingomonadales	Sphingomonadaceae	Allosphingosinicella	Allosphingosinicella sp003012735	0.198261	beta-xylosidase	Complex carbon degradation	Carbon
271	Namaqua	k127_1024496_1	K01198	Bacteria	Pseudomonadota	Alphaproteobacteria	Sphingomonadales	Sphingomonadaceae	Allosphingosinicella	Allosphingosinicella sp004135585	1.90708	beta-xylosidase	Complex carbon degradation	Carbon
272	Namaqua	k127_2532001_1	K01198	Bacteria	Pseudomonadota	Alphaproteobacteria	Caulobacterales	Caulobacteraceae	Phenylobacterium	Phenylobacterium sp001824475	0.250525	beta-xylosidase	Complex carbon degradation	Carbon
273	Namaqua	k127_1076010_1	K01198	Bacteria	Pseudomonadota	Alphaproteobacteria	Sphingomonadales	Sphingomonadaceae	Allosphingosinicella	Allosphingosinicella sp004135585	1.11113	beta-xylosidase	Complex carbon degradation	Carbon
274	Namaqua	k127_3360930_1	K01198	Bacteria	Pseudomonadota	Alphaproteobacteria	Caulobacterales	Caulobacteraceae	Phenylobacterium	Phenylobacterium sp001824475	0.221716	beta-xylosidase	Complex carbon degradation	Carbon
275	Namaqua	k127_1595052_1	K01198	Bacteria	Pseudomonadota	Alphaproteobacteria	Sphingomonadales	Sphingomonadaceae	Allosphingosinicella	Allosphingosinicella sp003012735	0.291913	beta-xylosidase	Complex carbon degradation	Carbon
276	Namaqua	k127_1937063_2	K01198	Bacteria	Acidobacteriota	Blastocatellia	Pyrinomonadales	Pyrinomonadaceae	QHXN01	QHXN01 sp003222975	0.731598	beta-xylosidase	Complex carbon degradation	Carbon
277	Namaqua	k127_1256879_1	K01198	Bacteria	Pseudomonadota	Alphaproteobacteria	Sphingomonadales	Sphingomonadaceae	Allosphingosinicella	Allosphingosinicella sp003012735	0.249419	beta-xylosidase	Complex carbon degradation	Carbon
278	Namaqua	k127_1508314_1	K01198	Bacteria	Pseudomonadota	Alphaproteobacteria	Sphingomonadales	Sphingomonadaceae	Sphingomonas	Sphingomonas sp001428865	0.172126	beta-xylosidase	Complex carbon degradation	Carbon
279	Namaqua	k127_1867845_1	K01198	Bacteria	Pseudomonadota	Alphaproteobacteria	Sphingomonadales	Sphingomonadaceae	Allosphingosinicella	Allosphingosinicella sp003012735	0.16905	beta-xylosidase	Complex carbon degradation	Carbon
280	Namaqua	k127_318551_2	K01198	Bacteria	Pseudomonadota	Alphaproteobacteria	Sphingomonadales	Sphingomonadaceae	Sphingomonas	Sphingomonas naasensis	0.243173	beta-xylosidase	Complex carbon degradation	Carbon
281	Namaqua	k127_2431681_2	K01198	Bacteria	Verrucomicrobiota	Verrucomicrobiae	Opitutales	Opitutaceae	Opitutus	Opitutus sp003054705	0.442275	beta-xylosidase	Complex carbon degradation	Carbon
282	Namaqua	k127_73241_1	K01198	Bacteria	Pseudomonadota	Alphaproteobacteria	Rhizobiales	Beijerinckiaceae	Microvirga	Microvirga guangxiensis	0.326633	beta-xylosidase	Complex carbon degradation	Carbon
283	Namaqua	k127_2341397_1	K01198	Bacteria	Pseudomonadota	Alphaproteobacteria	Sphingomonadales	Sphingomonadaceae	Allosphingosinicella	Allosphingosinicella sp003012735	0.197187	beta-xylosidase	Complex carbon degradation	Carbon
284	Namaqua	k127_2463623_8	K01198	Bacteria	Pseudomonadota	Alphaproteobacteria	Sphingomonadales	Sphingomonadaceae	Allosphingosinicella	Allosphingosinicella sp003012735	0.547021	beta-xylosidase	Complex carbon degradation	Carbon
285	Namaqua	k127_931501_1	K01198	Bacteria	Bacteroidota	Bacteroidia	Chitinophagales	Chitinophagaceae	Flavihumibacter	Flavihumibacter sp002483205	0.226725	beta-xylosidase	Complex carbon degradation	Carbon
286	Namaqua	k127_2130533_2	K01198	Bacteria	Pseudomonadota	Alphaproteobacteria	Sphingomonadales	Sphingomonadaceae	Allosphingosinicella	Allosphingosinicella sp003347635	0.310921	beta-xylosidase	Complex carbon degradation	Carbon
287	Namaqua	k127_745384_1	K01198	Bacteria	Acidobacteriota	Blastocatellia	Pyrinomonadales	Pyrinomonadaceae	QHXN01	QHXN01 sp003222975	0.520596	beta-xylosidase	Complex carbon degradation	Carbon
288	Namaqua	k127_1157408_1	K01198	Bacteria	Pseudomonadota	Alphaproteobacteria	Sphingomonadales	Sphingomonadaceae	Allosphingosinicella	Allosphingosinicella sp003012735	0.19926	beta-xylosidase	Complex carbon degradation	Carbon
289	Namaqua	k127_710612_1	K01198	Bacteria	Pseudomonadota	Alphaproteobacteria	Sphingomonadales	Sphingomonadaceae	Allosphingosinicella	Allosphingosinicella sp003012735	0.286846	beta-xylosidase	Complex carbon degradation	Carbon
290	Namaqua	k127_1655944_1	K01198	Bacteria	Pseudomonadota	Alphaproteobacteria	Sphingomonadales	Sphingomonadaceae	Allosphingosinicella	Allosphingosinicella sp004135585	0.36205	beta-xylosidase	Complex carbon degradation	Carbon
291	Namaqua	k127_1458740_1	K01198	Bacteria	Verrucomicrobiota	Verrucomicrobiae	Opitutales	Opitutaceae	Opitutus	Opitutus terrae	0.233338	beta-xylosidase	Complex carbon degradation	Carbon
292	Namaqua	k127_2785925_1	K01198	Bacteria	Pseudomonadota	Alphaproteobacteria	Sphingomonadales	Sphingomonadaceae	Allosphingosinicella	Allosphingosinicella sp003012735	0.197984	beta-xylosidase	Complex carbon degradation	Carbon
293	Namaqua	k127_2730273_1	K01198	Bacteria	Pseudomonadota	Alphaproteobacteria	Rhodobacterales	Rhodobacteraceae	Rubellimicrobium	Rubellimicrobium roseum	0.137569	beta-xylosidase	Complex carbon degradation	Carbon
294	Namaqua	k127_1262845_1	K01198	Bacteria	Chloroflexota	Ktedonobacteria	Ktedonobacterales	Ktedonobacteraceae	UBA11361	UBA11361 sp005881495	0.196599	beta-xylosidase	Complex carbon degradation	Carbon
295	Namaqua	k127_2572085_1	K01198	Bacteria	Gemmatimonadota	Gemmatimonadetes	Gemmatimonadales	Gemmatimonadaceae	Gemmatirosa	Gemmatirosa kalamazoonesis	0.494148	beta-xylosidase	Complex carbon degradation	Carbon
296	Namaqua	k127_398769_1	K01198	Bacteria	Acidobacteriota	Blastocatellia	Pyrinomonadales	Pyrinomonadaceae	QHXN01	QHXN01 sp003222975	0.225448	beta-xylosidase	Complex carbon degradation	Carbon
297	Namaqua	k127_2688271_1	K01198	Bacteria	Gemmatimonadota	Gemmatimonadetes	Gemmatimonadales	Gemmatimonadaceae	AG11	AG11 sp003223455	0.462688	beta-xylosidase	Complex carbon degradation	Carbon
298	Namaqua	k127_2137431_1	K01198	Bacteria	Pseudomonadota	Alphaproteobacteria	Sphingomonadales	Sphingomonadaceae	ZDH117	ZDH117 sp003515075	0.217448	beta-xylosidase	Complex carbon degradation	Carbon
299	Namaqua	k127_3231279_1	K01198	Bacteria	Pseudomonadota	Alphaproteobacteria	Sphingomonadales	Sphingomonadaceae	Allosphingosinicella	Allosphingosinicella sp004564275	0.241601	beta-xylosidase	Complex carbon degradation	Carbon
300	Namaqua	k127_2913169_1	K01198	Bacteria	Pseudomonadota	Alphaproteobacteria	Sphingomonadales	Sphingomonadaceae	Sphingomonas	Sphingomonas gei	0.441479	beta-xylosidase	Complex carbon degradation	Carbon
301	Namaqua	k127_957956_1	K01198	Bacteria	Pseudomonadota	Alphaproteobacteria	Sphingomonadales	Sphingomonadaceae	Allosphingosinicella	Allosphingosinicella sp003012735	0.166321	beta-xylosidase	Complex carbon degradation	Carbon
302	Namaqua	k127_2652160_1	K01198	Bacteria	Acidobacteriota	Blastocatellia	Pyrinomonadales	Pyrinomonadaceae	QHXN01	QHXN01 sp003222975	0.217059	beta-xylosidase	Complex carbon degradation	Carbon
303	Namaqua	k127_2674292_1	K01198	Bacteria	Pseudomonadota	Alphaproteobacteria	Sphingomonadales	Sphingomonadaceae	ZDH117	ZDH117 sp003515075	0.135495	beta-xylosidase	Complex carbon degradation	Carbon
304	Namaqua	k127_1632267_2	K01198	Bacteria	Acidobacteriota	Vicinamibacteria	Vicinamibacterales	Vicinamibacteraceae	Luteitalea	Luteitalea pratensis	0.303291	beta-xylosidase	Complex carbon degradation	Carbon
305	Namaqua	k127_1629659_1	K01200	Bacteria	Myxococcota	Myxococcia	Myxococcales	Myxococcaceae	Hyalangium	Hyalangium minutum	0.343711	pullulanase	Complex carbon degradation	Carbon
306	Namaqua	k127_2240624_1	K01200	Bacteria	Acidobacteriota	Blastocatellia	Pyrinomonadales	Pyrinomonadaceae	QHXQ01	QHXQ01 sp003223935	0.626059	pullulanase	Complex carbon degradation	Carbon
307	Namaqua	k127_2615170_1	K01200	Bacteria	Myxococcota	Myxococcia	Myxococcales	Myxococcaceae	Vitiosangium	Vitiosangium sp003044305	0.184234	pullulanase	Complex carbon degradation	Carbon
308	Namaqua	k127_1752770_1	K01200	Bacteria	Pseudomonadota	Gammaproteobacteria	Xanthomonadales	Xanthomonadaceae	Pseudoxanthomonas_C	Pseudoxanthomonas_C suwonensis_B	0.349706	pullulanase	Complex carbon degradation	Carbon
309	Namaqua	k127_421004_1	K01200	Bacteria	Acidobacteriota	Blastocatellia	Pyrinomonadales	Pyrinomonadaceae	QHXQ01	QHXQ01 sp003223935	0.278933	pullulanase	Complex carbon degradation	Carbon
310	Namaqua	k127_2591543_1	K01207	Bacteria	Chloroflexota	Ktedonobacteria	Ktedonobacterales	Ktedonobacteraceae	SCAWS-G2	SCAWS-G2 sp004208415	0.313171	hexosaminidase	Complex carbon degradation	Carbon
311	Namaqua	k127_1846030_2	K01207	Bacteria	Chloroflexota	Chloroflexia	Chloroflexales	Herpetosiphonaceae	JKG1	JKG1 sp000526415	0.537295	hexosaminidase	Complex carbon degradation	Carbon
312	Namaqua	k127_1141381_2	K01207	Bacteria	Chloroflexota	UBA4733	UBA4733	UBA4733	UBA4733	UBA4733 sp002404055	0.43646	hexosaminidase	Complex carbon degradation	Carbon
313	Namaqua	k127_1459708_1	K01207	Bacteria	Caldatribacteriota	JS1	SB-45	34-128	34-128	34-128 sp001773955	0.599812	hexosaminidase	Complex carbon degradation	Carbon
314	Namaqua	k127_689516_1	K01207	Bacteria	Actinomycetota	Actinomycetia	Mycobacteriales	Pseudonocardiaceae	Saccharothrix	Saccharothrix sp000716595	0.231628	hexosaminidase	Complex carbon degradation	Carbon
315	Namaqua	k127_2045182_1	K01207	Bacteria	Gemmatimonadota	Gemmatimonadetes	SG8-23	SKRI01	SKRI01	SKRI01 sp007118565	0.331682	hexosaminidase	Complex carbon degradation	Carbon
316	Namaqua	k127_879400_2	K01207	Bacteria	Gemmatimonadota	Gemmatimonadetes	SG8-23	SKRI01	SKRI01	SKRI01 sp007118565	0.458451	hexosaminidase	Complex carbon degradation	Carbon
317	Namaqua	k127_53269_2	K01207	Bacteria	Chloroflexota	Chloroflexia	Thermomicrobiales	UBA6265	UBA6265	UBA6265 sp002440805	0.311382	hexosaminidase	Complex carbon degradation	Carbon
318	Namaqua	k127_2043837_3	K01207	Bacteria	Actinomycetota	Rubrobacteria	Rubrobacterales	Rubrobacteraceae	Rubrobacter_C	Rubrobacter_C taiwanensis	0.865622	hexosaminidase	Complex carbon degradation	Carbon
319	Namaqua	k127_2792434_2	K01207	Bacteria	Firmicutes	Bacilli	Paenibacillales	Paenibacillaceae	Paenibacillus_G	Paenibacillus_G mucilaginosus	0.284355	hexosaminidase	Complex carbon degradation	Carbon
320	Namaqua	k127_492665_2	K01207	Bacteria	Chloroflexota	Anaerolineae	UBA7937	UBA7937	B3-Chlor	B3-Chlor sp005223035	0.530701	hexosaminidase	Complex carbon degradation	Carbon
321	Namaqua	k127_1149990_1	K01207	Bacteria	Actinomycetota	Rubrobacteria	Rubrobacterales	Rubrobacteraceae	Rubrobacter_C	Rubrobacter_C taiwanensis	0.320491	hexosaminidase	Complex carbon degradation	Carbon
322	Namaqua	k127_2280463_1	K01207	Bacteria	Acidobacteriota	Blastocatellia	Pyrinomonadales	Pyrinomonadaceae	QHXN01	QHXN01 sp003222975	0.277975	hexosaminidase	Complex carbon degradation	Carbon
323	Namaqua	k127_2512762_1	K01207	Bacteria	Chloroflexota	Chloroflexia	Thermomicrobiales	UBA6265	UBA6265	UBA6265 sp002440805	0.24831	hexosaminidase	Complex carbon degradation	Carbon
324	Namaqua	k127_470702_1	K01207	Bacteria	Chloroflexota	Anaerolineae	SBR1031	A4b	UBA6055	UBA6055 sp002238485	0.338632	hexosaminidase	Complex carbon degradation	Carbon
325	Namaqua	k127_1165_2	K01207	Bacteria	Gemmatimonadota	Gemmatimonadetes	SG8-23	SKRI01	SKRI01	SKRI01 sp007118565	0.202683	hexosaminidase	Complex carbon degradation	Carbon
326	Namaqua	k127_3123683_1	K01207	Bacteria	Chloroflexota	Chloroflexia	Chloroflexales	Chloroflexaceae	OHK40	OHK40 sp004367505	0.226584	hexosaminidase	Complex carbon degradation	Carbon
327	Namaqua	k127_2165075_1	K01207	Bacteria	Acidobacteriota	Blastocatellia	Pyrinomonadales	Pyrinomonadaceae	QHXN01	QHXN01 sp003222975	0.716924	hexosaminidase	Complex carbon degradation	Carbon
328	Namaqua	k127_923709_1	K01207	Bacteria	Gemmatimonadota	Gemmatimonadetes	SG8-23	SKRI01	SKRI01	SKRI01 sp007118565	0.39983	hexosaminidase	Complex carbon degradation	Carbon
329	Namaqua	k127_393406_1	K01207	Bacteria	Gemmatimonadota	Gemmatimonadetes	SG8-23	SKRI01	SKRI01	SKRI01 sp007118565	0.293568	hexosaminidase	Complex carbon degradation	Carbon
330	Namaqua	k127_2494292_1	K01207	Bacteria	Actinomycetota	Actinomycetia	Mycobacteriales	SCTD01	SCTD01	SCTD01 sp004299215	0.664635	hexosaminidase	Complex carbon degradation	Carbon
331	Namaqua	k127_47421_9	K01207	Bacteria	Actinomycetota	Actinomycetia	Actinomycetales	Cellulomonadaceae	Cellulomonas	Cellulomonas sp004886325	0.842444	hexosaminidase	Complex carbon degradation	Carbon
332	Namaqua	k127_2005907_2	K01207	Bacteria	Actinomycetota	Actinomycetia	Actinomycetales	Cellulomonadaceae	Cellulomonas	Cellulomonas sp004886325	0.770537	hexosaminidase	Complex carbon degradation	Carbon
333	Namaqua	k127_1321178_2	K01207	Bacteria	Actinomycetota	Actinomycetia	Mycobacteriales	Pseudonocardiaceae	Saccharothrix	Saccharothrix texasensis	0.213697	hexosaminidase	Complex carbon degradation	Carbon
334	Namaqua	k127_1094644_1	K01207	Bacteria	Acidobacteriota	Blastocatellia	Pyrinomonadales	Pyrinomonadaceae	Pyrinomonas	Pyrinomonas methylaliphatogenes	0.178918	hexosaminidase	Complex carbon degradation	Carbon
335	Namaqua	k127_234698_1	K01207	Bacteria	Acidobacteriota	Blastocatellia	Pyrinomonadales	Pyrinomonadaceae	QHXQ01	QHXQ01 sp003223935	0.162548	hexosaminidase	Complex carbon degradation	Carbon
336	Namaqua	k127_272215_2	K01207	Bacteria	Acidobacteriota	Blastocatellia	Pyrinomonadales	Pyrinomonadaceae	QHXN01	QHXN01 sp003222975	0.662415	hexosaminidase	Complex carbon degradation	Carbon
337	Namaqua	k127_2314390_1	K01207	Bacteria	Actinomycetota	Actinomycetia	Actinomycetales	Cellulomonadaceae	Cellulomonas	Cellulomonas fimi	0.284804	hexosaminidase	Complex carbon degradation	Carbon
338	Namaqua	k127_2060003_1	K01207	Bacteria	Acidobacteriota	Blastocatellia	Pyrinomonadales	Pyrinomonadaceae	QHXQ01	QHXQ01 sp003223935	0.293412	hexosaminidase	Complex carbon degradation	Carbon
339	Namaqua	k127_183794_1	K01207	Bacteria	Acidobacteriota	Blastocatellia	Pyrinomonadales	Pyrinomonadaceae	QHXN01	QHXN01 sp003222975	0.657647	hexosaminidase	Complex carbon degradation	Carbon
340	Namaqua	k127_977768_1	K01207	Bacteria	Bacteroidota	Bacteroidia	Chitinophagales	Chitinophagaceae	Segetibacter	Segetibacter koreensis	0.212512	hexosaminidase	Complex carbon degradation	Carbon
341	Namaqua	k127_2591712_2	K01207	Bacteria	Actinomycetota	Actinomycetia	Actinomycetales	Cellulomonadaceae	Cellulomonas	Cellulomonas cellasea	0.28087	hexosaminidase	Complex carbon degradation	Carbon
342	Namaqua	k127_568444_2	K01207	Bacteria	Actinomycetota	Actinomycetia	Actinomycetales	Cellulomonadaceae	Cellulomonas	Cellulomonas sp004886325	1.42362	hexosaminidase	Complex carbon degradation	Carbon
343	Namaqua	k127_2542338_1	K01207	Bacteria	Actinomycetota	Actinomycetia	Actinomycetales	Cellulomonadaceae	Cellulomonas	Cellulomonas sp900114185	0.42436	hexosaminidase	Complex carbon degradation	Carbon
344	Namaqua	k127_2347128_2	K01207	Bacteria	Actinomycetota	Actinomycetia	Actinomycetales	Cellulomonadaceae	Cellulomonas	Cellulomonas biazotea	0.251408	hexosaminidase	Complex carbon degradation	Carbon
345	Namaqua	k127_2283475_2	K01207	Bacteria	Firmicutes	Bacilli	Paenibacillales	Paenibacillaceae	Paenibacillus_S	Paenibacillus_S sp900114475	0.487185	hexosaminidase	Complex carbon degradation	Carbon
346	Namaqua	k127_1319886_1	K01207	Bacteria	Actinomycetota	Actinomycetia	Mycobacteriales	SCTD01	SCTD01	SCTD01 sp004299215	0.39983	hexosaminidase	Complex carbon degradation	Carbon
347	Namaqua	k127_2855613_1	K01207	Bacteria	Verrucomicrobiota	Verrucomicrobiae	Chthoniobacterales	UBA10450	AV80	AV80 sp003218305	0.429128	hexosaminidase	Complex carbon degradation	Carbon
348	Namaqua	k127_335053_1	K01207	Bacteria	Actinomycetota	Actinomycetia	Actinomycetales	Microbacteriaceae	Leifsonia	Leifsonia sp900114565	0.354864	hexosaminidase	Complex carbon degradation	Carbon
349	Namaqua	k127_2004090_1	K01207	Bacteria	Actinomycetota	Actinomycetia	Actinomycetales	Cellulomonadaceae	Cellulomonas	Cellulomonas sp003851725	0.328824	hexosaminidase	Complex carbon degradation	Carbon
350	Namaqua	k127_2837698_1	K01207	Bacteria	Gemmatimonadota	Gemmatimonadetes	SG8-23	SKRI01	SKRI01	SKRI01 sp007118565	0.204622	hexosaminidase	Complex carbon degradation	Carbon
351	Namaqua	k127_1468808_1	K01207	Bacteria	Actinomycetota	Actinomycetia	Mycobacteriales	SCTD01	SCTD01	SCTD01 sp004299215	0.388897	hexosaminidase	Complex carbon degradation	Carbon
352	Namaqua	k127_1749045_2	K01207	Bacteria	Actinomycetota	Actinomycetia	Actinomycetales	Cellulomonadaceae	Cellulomonas	Cellulomonas cellasea	1.18276	hexosaminidase	Complex carbon degradation	Carbon
353	Namaqua	k127_3211064_1	K01207	Bacteria	Actinomycetota	Actinomycetia	Mycobacteriales	Pseudonocardiaceae	Saccharothrix	Saccharothrix sp000716595	0.125412	hexosaminidase	Complex carbon degradation	Carbon
354	Namaqua	k127_1232485_1	K01207	Bacteria	Gemmatimonadota	Gemmatimonadetes	SG8-23	SKRI01	SKRI01	SKRI01 sp007118565	0.207945	hexosaminidase	Complex carbon degradation	Carbon
355	Namaqua	k127_1531829_1	K01207	Bacteria	Chloroflexota	Anaerolineae	Anaerolineales	EnvOPS12	UBA5195	UBA5195 sp003130845	0.272169	hexosaminidase	Complex carbon degradation	Carbon
356	Namaqua	k127_3142939_2	K01207	Bacteria	Actinomycetota	Actinomycetia	Actinomycetales	Cellulomonadaceae	Cellulomonas	Cellulomonas sp900114185	0.434981	hexosaminidase	Complex carbon degradation	Carbon
357	Namaqua	k127_2372299_2	K01207	Bacteria	Actinomycetota	Actinomycetia	Actinomycetales	Cellulomonadaceae	Cellulomonas	Cellulomonas sp004798685	0.512128	hexosaminidase	Complex carbon degradation	Carbon
358	Namaqua	k127_470238_1	K01207	Bacteria	Acidobacteriota	Blastocatellia	Pyrinomonadales	Pyrinomonadaceae	QHXN01	QHXN01 sp003222975	0.576535	hexosaminidase	Complex carbon degradation	Carbon
359	Namaqua	k127_3054152_1	K01207	Bacteria	Acidobacteriota	Blastocatellia	Pyrinomonadales	Pyrinomonadaceae	QHXQ01	QHXQ01 sp003223935	0.264096	hexosaminidase	Complex carbon degradation	Carbon
360	Namaqua	k127_849338_1	K01207	Bacteria	Actinomycetota	Rubrobacteria	Rubrobacterales	Rubrobacteraceae	Rubrobacter_B	Rubrobacter_B xylanophilus	0.240598	hexosaminidase	Complex carbon degradation	Carbon
361	Namaqua	k127_1400428_1	K01207	Bacteria	Actinomycetota	Actinomycetia	Actinomycetales	Cellulomonadaceae	Cellulomonas	Cellulomonas biazotea	0.589069	hexosaminidase	Complex carbon degradation	Carbon
362	Namaqua	k127_2671513_1	K01207	Bacteria	Actinomycetota	Actinomycetia	Actinomycetales	Cellulomonadaceae	Cellulomonas	Cellulomonas sp900114185	0.37649	hexosaminidase	Complex carbon degradation	Carbon
363	Namaqua	k127_2996085_1	K01207	Bacteria	Acidobacteriota	Blastocatellia	Pyrinomonadales	Pyrinomonadaceae	QHXN01	QHXN01 sp003222975	0.238303	hexosaminidase	Complex carbon degradation	Carbon
364	Namaqua	k127_330139_1	K01207	Bacteria	Acidobacteriota	Blastocatellia	Pyrinomonadales	Pyrinomonadaceae	QHXN01	QHXN01 sp003222975	0.130722	hexosaminidase	Complex carbon degradation	Carbon
365	Namaqua	k127_2038819_1	K01207	Bacteria	Actinomycetota	Actinomycetia	Actinomycetales	Cellulomonadaceae	Cellulomonas	Cellulomonas biazotea	0.249837	hexosaminidase	Complex carbon degradation	Carbon
366	Namaqua	k127_506147_3	K01207	Bacteria	Actinomycetota	Actinomycetia	Actinomycetales	Cellulomonadaceae	Actinotalea	Actinotalea carbonis	0.459755	hexosaminidase	Complex carbon degradation	Carbon
367	Namaqua	k127_1283392_2	K01207	Bacteria	Actinomycetota	Thermoleophilia	Solirubrobacterales	Solirubrobacteraceae	VAWY01	VAWY01 sp005888335	0.335094	hexosaminidase	Complex carbon degradation	Carbon
368	Namaqua	k127_2203999_1	K01207	Bacteria	Acidobacteriota	Blastocatellia	Pyrinomonadales	Pyrinomonadaceae	QHXN01	QHXN01 sp003222975	0.222227	hexosaminidase	Complex carbon degradation	Carbon
369	Namaqua	k127_1766197_1	K01207	Bacteria	Pseudomonadota	Gammaproteobacteria	Burkholderiales	Burkholderiaceae	Pseudoduganella	Pseudoduganella sp001425045	0.210153	hexosaminidase	Complex carbon degradation	Carbon
370	Namaqua	k127_642889_2	K01207	Bacteria	Actinomycetota	Actinomycetia	Actinomycetales	Cellulomonadaceae	Cellulomonas	Cellulomonas cellasea	0.39976	hexosaminidase	Complex carbon degradation	Carbon
371	Namaqua	k127_3102347_1	K01207	Bacteria	Acidobacteriota	Blastocatellia	Pyrinomonadales	Pyrinomonadaceae	Pyrinomonas	Pyrinomonas methylaliphatogenes	0.154542	hexosaminidase	Complex carbon degradation	Carbon
372	Namaqua	k127_3103909_1	K01207	Bacteria	Actinomycetota	Actinomycetia	Mycobacteriales	SCTD01	SCTD01	SCTD01 sp004299215	0.175897	hexosaminidase	Complex carbon degradation	Carbon
373	Namaqua	k127_1435384_1	K01207	Bacteria	Actinomycetota	Actinomycetia	Actinomycetales	Cellulomonadaceae	Actinotalea	Actinotalea carbonis	1.90819	hexosaminidase	Complex carbon degradation	Carbon
374	Namaqua	k127_641837_7	K01207	Bacteria	Actinomycetota	Actinomycetia	Mycobacteriales	SCTD01	SCTD01	SCTD01 sp004299215	0.885216	hexosaminidase	Complex carbon degradation	Carbon
375	Namaqua	k127_475220_1	K01207	Bacteria	Acidobacteriota	Blastocatellia	Pyrinomonadales	Pyrinomonadaceae	QHXN01	QHXN01 sp003222975	0.189996	hexosaminidase	Complex carbon degradation	Carbon
376	Namaqua	k127_3001974_1	K01207	Archaea	Halobacteriota	Halobacteria	Halobacteriales	Haloarculaceae	Halomicrobium	Halomicrobium katesii	0.169481	hexosaminidase	Complex carbon degradation	Carbon
377	Namaqua	k127_2766768_2	K01207	Bacteria	Actinomycetota	Actinomycetia	Actinomycetales	Cellulomonadaceae	Actinotalea	Actinotalea carbonis	0.379027	hexosaminidase	Complex carbon degradation	Carbon
378	Namaqua	k127_2415517_1	K01207	Bacteria	Actinomycetota	Thermoleophilia	Solirubrobacterales	Solirubrobacteraceae	Conexibacter_A	Conexibacter_A sp000688095	0.221239	hexosaminidase	Complex carbon degradation	Carbon
379	Namaqua	k127_2660812_1	K01207	Bacteria	Actinomycetota	Actinomycetia	Actinomycetales	Cellulomonadaceae	Cellulomonas	Cellulomonas sp004886325	0.334315	hexosaminidase	Complex carbon degradation	Carbon
380	Namaqua	k127_2864085_1	K01207	Bacteria	Actinomycetota	Actinomycetia	Mycobacteriales	SCTD01	SCTD01	SCTD01 sp004299215	0.220551	hexosaminidase	Complex carbon degradation	Carbon
381	Namaqua	k127_3257654_1	K01207	Bacteria	Actinomycetota	Actinomycetia	Actinomycetales	Cellulomonadaceae	Actinotalea	Actinotalea carbonis	0.518529	hexosaminidase	Complex carbon degradation	Carbon
382	Namaqua	k127_192582_4	K01207	Bacteria	Pseudomonadota	Alphaproteobacteria	Sphingomonadales	Sphingomonadaceae	Allosphingosinicella	Allosphingosinicella sp004135585	0.475319	hexosaminidase	Complex carbon degradation	Carbon
383	Namaqua	k127_430482_1	K01207	Bacteria	Pseudomonadota	Alphaproteobacteria	Sphingomonadales	Sphingomonadaceae	Sphingomonas_A	Sphingomonas_A sp000620665	0.295385	hexosaminidase	Complex carbon degradation	Carbon
384	Namaqua	k127_390683_1	K01207	Bacteria	Actinomycetota	Actinomycetia	Mycobacteriales	Pseudonocardiaceae	Pseudonocardia	Pseudonocardia thermophila	0.426079	hexosaminidase	Complex carbon degradation	Carbon
385	Namaqua	k127_3306299_2	K01207	Bacteria	Actinomycetota	Actinomycetia	Actinomycetales	Cellulomonadaceae	Actinotalea	Actinotalea carbonis	0.288413	hexosaminidase	Complex carbon degradation	Carbon
386	Namaqua	k127_1026184_1	K01207	Bacteria	Acidobacteriota	Blastocatellia	Pyrinomonadales	Pyrinomonadaceae	GCA-002050365	GCA-002050365 sp002050365	0.146655	hexosaminidase	Complex carbon degradation	Carbon
387	Namaqua	k127_1011398_1	K01207	Bacteria	Pseudomonadota	Alphaproteobacteria	Sphingomonadales	Sphingomonadaceae	Allosphingosinicella	Allosphingosinicella sp003129465	0.506184	hexosaminidase	Complex carbon degradation	Carbon
388	Namaqua	k127_431079_5	K01207	Bacteria	Actinomycetota	Actinomycetia	Actinomycetales	Cellulomonadaceae	Cellulomonas	Cellulomonas cellasea	1.46944	hexosaminidase	Complex carbon degradation	Carbon
389	Namaqua	k127_2298936_1	K01207	Bacteria	Actinomycetota	Rubrobacteria	Rubrobacterales	Rubrobacteraceae	Rubrobacter_C	Rubrobacter_C taiwanensis	0.376278	hexosaminidase	Complex carbon degradation	Carbon
390	Namaqua	k127_2849418_2	K01207	Bacteria	Actinomycetota	Actinomycetia	Mycobacteriales	SCTD01	SCTD01	SCTD01 sp004299215	0.19973	hexosaminidase	Complex carbon degradation	Carbon
391	Namaqua	k127_1876675_1	K01207	Bacteria	Actinomycetota	Rubrobacteria	Rubrobacterales	Rubrobacteraceae	Rubrobacter_B	Rubrobacter_B xylanophilus_A	0.216054	hexosaminidase	Complex carbon degradation	Carbon
392	Namaqua	k127_364529_2	K01207	Bacteria	Actinomycetota	Thermoleophilia	Solirubrobacterales	Solirubrobacteraceae	Conexibacter_A	Conexibacter_A sp000688095	0.440316	hexosaminidase	Complex carbon degradation	Carbon
393	Namaqua	k127_2858718_5	K01207	Bacteria	Pseudomonadota	Alphaproteobacteria	Sphingomonadales	Sphingomonadaceae	Allosphingosinicella	Allosphingosinicella sp003129465	0.635816	hexosaminidase	Complex carbon degradation	Carbon
394	Namaqua	k127_1633486_2	K01207	Bacteria	Pseudomonadota	Alphaproteobacteria	Sphingomonadales	Sphingomonadaceae	Allosphingosinicella	Allosphingosinicella sp003129465	0.345687	hexosaminidase	Complex carbon degradation	Carbon
395	Namaqua	k127_1988351_1	K01207	Bacteria	Pseudomonadota	Alphaproteobacteria	Sphingomonadales	Sphingomonadaceae	Sphingomonas_A	Sphingomonas_A ginsengisoli	0.364205	hexosaminidase	Complex carbon degradation	Carbon
396	Namaqua	k127_1086871_1	K01207	Bacteria	Chloroflexota	Anaerolineae	Caldilineales	Caldilineaceae	CFX5	CFX5 sp003577005	0.172843	hexosaminidase	Complex carbon degradation	Carbon
397	Namaqua	k127_1884221_1	K01207	Bacteria	Verrucomicrobiota	Verrucomicrobiae	Chthoniobacterales	UBA10450	AV55	AV55 sp003218615	0.233137	hexosaminidase	Complex carbon degradation	Carbon
398	Namaqua	k127_3034788_1	K01207	Bacteria	Actinomycetota	Rubrobacteria	Rubrobacterales	Rubrobacteraceae	Rubrobacter_C	Rubrobacter_C taiwanensis	0.190923	hexosaminidase	Complex carbon degradation	Carbon
399	Namaqua	k127_369868_1	K01207	Bacteria	Actinomycetota	Actinomycetia	Actinomycetales	Cellulomonadaceae	Cellulomonas	Cellulomonas hominis	0.205698	hexosaminidase	Complex carbon degradation	Carbon
400	Namaqua	k127_2097048_1	K01207	Bacteria	Actinomycetota	Actinomycetia	Actinomycetales	Cellulomonadaceae	Actinotalea	Actinotalea carbonis	0.560164	hexosaminidase	Complex carbon degradation	Carbon
401	Namaqua	k127_2614489_2	K01207	Bacteria	Pseudomonadota	Alphaproteobacteria	Rhizobiales	Afifellaceae	A52C2	A52C2 sp900110915	0.225051	hexosaminidase	Complex carbon degradation	Carbon
402	Namaqua	k127_722702_1	K01207	Bacteria	Pseudomonadota	Alphaproteobacteria	Sphingomonadales	Sphingomonadaceae	Allosphingosinicella	Allosphingosinicella sp004135585	0.210508	hexosaminidase	Complex carbon degradation	Carbon
403	Namaqua	k127_331499_1	K01207	Bacteria	Pseudomonadota	Alphaproteobacteria	Sphingomonadales	Sphingomonadaceae	Sphingomonas_A	Sphingomonas_A sp000620665	0.259265	hexosaminidase	Complex carbon degradation	Carbon
404	Namaqua	k127_2416551_2	K01207	Bacteria	Actinomycetota	Actinomycetia	Mycobacteriales	SCTD01	SCTD01	SCTD01 sp004299215	0.322641	hexosaminidase	Complex carbon degradation	Carbon
405	Namaqua	k127_2878912_1	K01207	Bacteria	Actinomycetota	Thermoleophilia	Solirubrobacterales	Solirubrobacteraceae	Conexibacter_A	Conexibacter_A sp000688095	0.271542	hexosaminidase	Complex carbon degradation	Carbon
406	Namaqua	k127_2384097_2	K01207	Bacteria	Actinomycetota	Actinomycetia	Mycobacteriales	Mycobacteriaceae	Rhodococcus	Rhodococcus erythropolis_D	0.312906	hexosaminidase	Complex carbon degradation	Carbon
407	Namaqua	k127_234256_1	K01207	Bacteria	Chloroflexota	Chloroflexia	Chloroflexales	Herpetosiphonaceae	JKG1	JKG1 sp000526415	0.208318	hexosaminidase	Complex carbon degradation	Carbon
408	Namaqua	k127_2515128_1	K01207	Bacteria	Actinomycetota	Actinomycetia	Mycobacteriales	SCTD01	SCTD01	SCTD01 sp004299215	0.241699	hexosaminidase	Complex carbon degradation	Carbon
409	Namaqua	k127_2637877_5	K01207	Bacteria	Actinomycetota	Actinomycetia	Mycobacteriales	SCTD01	SCTD01	SCTD01 sp004299215	1.03478	hexosaminidase	Complex carbon degradation	Carbon
410	Namaqua	k127_2290771_1	K01207	Bacteria	Actinomycetota	Actinomycetia	Actinomycetales	Cellulomonadaceae	Cellulomonas	Cellulomonas biazotea	0.260428	hexosaminidase	Complex carbon degradation	Carbon
411	Namaqua	k127_1342757_1	K01207	Bacteria	Bacteroidota	Bacteroidia	Chitinophagales	Chitinophagaceae	Flavisolibacter	Flavisolibacter sp003628535	0.135002	hexosaminidase	Complex carbon degradation	Carbon
412	Namaqua	k127_671354_3	K01207	Bacteria	Actinomycetota	Actinomycetia	Actinomycetales	Cellulomonadaceae	Cellulomonas	Cellulomonas sp004886325	0.708236	hexosaminidase	Complex carbon degradation	Carbon
413	Namaqua	k127_2256600_3	K01207	Bacteria	Pseudomonadota	Alphaproteobacteria	Sphingomonadales	Sphingomonadaceae	Sphingomonas_A	Sphingomonas_A ginsengisoli	4.12355	hexosaminidase	Complex carbon degradation	Carbon
414	Namaqua	k127_3222831_1	K01207	Bacteria	Pseudomonadota	Alphaproteobacteria	Sphingomonadales	Sphingomonadaceae	Allosphingosinicella	Allosphingosinicella sp003129465	0.205887	hexosaminidase	Complex carbon degradation	Carbon
415	Namaqua	k127_2845407_2	K01207	Bacteria	Actinomycetota	Actinomycetia	Actinomycetales	Cellulomonadaceae	Cellulomonas	Cellulomonas sp900114185	0.356099	hexosaminidase	Complex carbon degradation	Carbon
416	Namaqua	k127_592758_1	K01207	Bacteria	Gemmatimonadota	Gemmatimonadetes	SG8-23	SKRI01	SKRI01	SKRI01 sp007118565	0.214935	hexosaminidase	Complex carbon degradation	Carbon
417	Namaqua	k127_3142248_3	K01207	Bacteria	Actinomycetota	Actinomycetia	Mycobacteriales	SCTD01	SCTD01	SCTD01 sp004299215	0.372278	hexosaminidase	Complex carbon degradation	Carbon
418	Namaqua	k127_1287540_1	K01207	Bacteria	Actinomycetota	Rubrobacteria	Rubrobacterales	Rubrobacteraceae	Rubrobacter	Rubrobacter indicoceani	0.186769	hexosaminidase	Complex carbon degradation	Carbon
419	Namaqua	k127_1008317_1	K01207	Bacteria	Actinomycetota	Actinomycetia	Mycobacteriales	SCTD01	SCTD01	SCTD01 sp004299215	0.199434	hexosaminidase	Complex carbon degradation	Carbon
420	Namaqua	k127_2352001_1	K01207	Bacteria	Chloroflexota	Anaerolineae	Caldilineales	Caldilineaceae	CFX5	CFX5 sp003577005	0.206586	hexosaminidase	Complex carbon degradation	Carbon
421	Namaqua	k127_2625457_1	K01207	Bacteria	Actinomycetota	Actinomycetia	Actinomycetales	Cellulomonadaceae	Cellulomonas	Cellulomonas sp004168625	0.127187	hexosaminidase	Complex carbon degradation	Carbon
422	Namaqua	k127_2239544_1	K01207	Bacteria	Pseudomonadota	Alphaproteobacteria	Sphingomonadales	Sphingomonadaceae	Sphingomonas_A	Sphingomonas_A sp000620665	0.204269	hexosaminidase	Complex carbon degradation	Carbon
423	Namaqua	k127_1860709_3	K01207	Bacteria	Actinomycetota	Rubrobacteria	Rubrobacterales	Rubrobacteraceae	Rubrobacter_C	Rubrobacter_C taiwanensis	0.444454	hexosaminidase	Complex carbon degradation	Carbon
424	Namaqua	k127_3026240_2	K01207	Bacteria	Actinomycetota	Thermoleophilia	Solirubrobacterales	Solirubrobacteraceae	Conexibacter	Conexibacter woesei	0.353042	hexosaminidase	Complex carbon degradation	Carbon
425	Namaqua	k127_1574999_4	K01207	Bacteria	Actinomycetota	Thermoleophilia	Solirubrobacterales	Thermoleophilaceae	AC-37	AC-37 sp005885165	0.825571	hexosaminidase	Complex carbon degradation	Carbon
426	Namaqua	k127_176039_1	K01207	Bacteria	Actinomycetota	Actinomycetia	Mycobacteriales	SCTD01	SCTD01	SCTD01 sp004299215	0.195672	hexosaminidase	Complex carbon degradation	Carbon
427	Namaqua	k127_2222464_1	K01207	Bacteria	Acidobacteriota	Blastocatellia	Pyrinomonadales	Pyrinomonadaceae	Pyrinomonas	Pyrinomonas methylaliphatogenes	0.256886	hexosaminidase	Complex carbon degradation	Carbon
428	Namaqua	k127_94618_1	K01207	Bacteria	Actinomycetota	Actinomycetia	Mycobacteriales	Pseudonocardiaceae	Pseudonocardia	Pseudonocardia acaciae	0.306466	hexosaminidase	Complex carbon degradation	Carbon
429	Namaqua	k127_1274693_1	K01207	Bacteria	Firmicutes	Bacilli	Paenibacillales	Paenibacillaceae	Paenibacillus	Paenibacillus sp004916975	0.483961	hexosaminidase	Complex carbon degradation	Carbon
430	Namaqua	k127_2382666_1	K01207	Bacteria	Chloroflexota	Chloroflexia	Chloroflexales	Herpetosiphonaceae	JKG1	JKG1 sp000526415	0.20165	hexosaminidase	Complex carbon degradation	Carbon
431	Namaqua	k127_1564821_1	K01207	Bacteria	Bacteroidota	Bacteroidia	Chitinophagales	Chitinophagaceae	Segetibacter	Segetibacter sp002050375	0.0932188	hexosaminidase	Complex carbon degradation	Carbon
432	Namaqua	k127_2922988_2	K01207	Bacteria	Pseudomonadota	Alphaproteobacteria	Caulobacterales	Caulobacteraceae	BOG-935	BOG-935 sp003165275	0.241177	hexosaminidase	Complex carbon degradation	Carbon
433	Namaqua	k127_266687_1	K01207	Bacteria	Actinomycetota	Actinomycetia	Actinomycetales	Cellulomonadaceae	Cellulomonas	Cellulomonas sp003851725	0.191037	hexosaminidase	Complex carbon degradation	Carbon
434	Namaqua	k127_3064086_4	K01207	Bacteria	Actinomycetota	Actinomycetia	Mycobacteriales	SCTD01	SCTD01	SCTD01 sp004299215	0.414824	hexosaminidase	Complex carbon degradation	Carbon
435	Namaqua	k127_2541747_2	K01209	Bacteria	Chloroflexota	Chloroflexia	Thermomicrobiales	Thermomicrobiaceae	HRBIN26	HRBIN26 sp002898875	0.485076	arabinosidase	Complex carbon degradation	Carbon
436	Namaqua	k127_2590389_1	K01209	Bacteria	Chloroflexota	Chloroflexia	54-19	54-19	54-19	54-19 sp001898225	0.707546	arabinosidase	Complex carbon degradation	Carbon
437	Namaqua	k127_425433_2	K01209	Bacteria	Verrucomicrobiota	Verrucomicrobiae	Opitutales	Opitutaceae	B12-G4	B12-G4 sp003641745	0.884849	arabinosidase	Complex carbon degradation	Carbon
438	Namaqua	k127_193093_1	K01209	Bacteria	Pseudomonadota	Alphaproteobacteria	Sphingomonadales	Sphingomonadaceae	Allosphingosinicella	Allosphingosinicella sp004151485	0.556277	arabinosidase	Complex carbon degradation	Carbon
439	Namaqua	k127_249474_1	K01209	Bacteria	Verrucomicrobiota	Verrucomicrobiae	Opitutales	Opitutaceae	B12-G4	B12-G4 sp003641745	0.301221	arabinosidase	Complex carbon degradation	Carbon
440	Namaqua	k127_2877940_2	K01209	Bacteria	Chloroflexota	Anaerolineae	UBA1429	UBA1429	UBA6128	UBA6128 sp002423325	0.389902	arabinosidase	Complex carbon degradation	Carbon
441	Namaqua	k127_2638804_2	K01209	Bacteria	Pseudomonadota	Alphaproteobacteria	Sphingomonadales	Sphingomonadaceae	Sphingomonas	Sphingomonas sp002288825	0.503991	arabinosidase	Complex carbon degradation	Carbon
442	Namaqua	k127_756148_1	K01209	Bacteria	Chloroflexota	Anaerolineae	UBA1429	UBA1429	UBA6128	UBA6128 sp002423325	0.53578	arabinosidase	Complex carbon degradation	Carbon
443	Namaqua	k127_3125246_6	K01209	Bacteria	Chloroflexota	Chloroflexia	54-19	54-19	54-19	54-19 sp001898225	0.444163	arabinosidase	Complex carbon degradation	Carbon
444	Namaqua	k127_2709524_2	K01209	Bacteria	Actinomycetota	Rubrobacteria	Rubrobacterales	Rubrobacteraceae	Rubrobacter_C	Rubrobacter_C taiwanensis	0.35859	arabinosidase	Complex carbon degradation	Carbon
445	Namaqua	k127_1623165_2	K01209	Bacteria	Chloroflexota	Chloroflexia	54-19	54-19	54-19	54-19 sp001898225	0.579475	arabinosidase	Complex carbon degradation	Carbon
446	Namaqua	k127_1501403_3	K01209	Bacteria	Chloroflexota	Chloroflexia	54-19	54-19	54-19	54-19 sp001898225	0.815711	arabinosidase	Complex carbon degradation	Carbon
447	Namaqua	k127_1672476_1	K01209	Bacteria	Pseudomonadota	Alphaproteobacteria	Sphingomonadales	Sphingomonadaceae	Allosphingosinicella	Allosphingosinicella sp003347635	0.74219	arabinosidase	Complex carbon degradation	Carbon
448	Namaqua	k127_354776_10	K01209	Bacteria	Pseudomonadota	Alphaproteobacteria	Caulobacterales	Parvularculaceae	Amphiplicatus	Amphiplicatus metriothermophilus	0.603452	arabinosidase	Complex carbon degradation	Carbon
449	Namaqua	k127_127007_2	K01209	Bacteria	Chloroflexota	Chloroflexia	Chloroflexales	Herpetosiphonaceae	JKG1	JKG1 sp000526415	0.604601	arabinosidase	Complex carbon degradation	Carbon
450	Namaqua	k127_301016_2	K01209	Bacteria	Pseudomonadota	Alphaproteobacteria	Sphingomonadales	Sphingomonadaceae	Sphingomonas	Sphingomonas sp002288825	0.325802	arabinosidase	Complex carbon degradation	Carbon
451	Namaqua	k127_866009_2	K01209	Bacteria	Chloroflexota	Chloroflexia	54-19	54-19	54-19	54-19 sp001898225	0.525383	arabinosidase	Complex carbon degradation	Carbon
452	Namaqua	k127_346913_2	K01209	Bacteria	Moduliflexota	Moduliflexia	Moduliflexales	Moduliflexaceae	Vecturithrix	Vecturithrix granuli	0.592605	arabinosidase	Complex carbon degradation	Carbon
453	Namaqua	k127_1809727_1	K01209	Bacteria	Gemmatimonadota	Gemmatimonadetes	Gemmatimonadales	GWC2-71-9	20CM-4-69-16	20CM-4-69-16 sp001919865	0.514781	arabinosidase	Complex carbon degradation	Carbon
454	Namaqua	k127_903424_1	K01209	Bacteria	Pseudomonadota	Alphaproteobacteria	Sphingomonadales	Sphingomonadaceae	Allosphingosinicella	Allosphingosinicella sp003347635	0.299934	arabinosidase	Complex carbon degradation	Carbon
455	Namaqua	k127_623601_1	K01209	Bacteria	Chloroflexota	Chloroflexia	54-19	54-19	54-19	54-19 sp001898225	0.68823	arabinosidase	Complex carbon degradation	Carbon
456	Namaqua	k127_1350548_1	K01209	Bacteria	Chloroflexota	Chloroflexia	Chloroflexales	Herpetosiphonaceae	JKG1	JKG1 sp000526415	0.656961	arabinosidase	Complex carbon degradation	Carbon
457	Namaqua	k127_3210418_1	K01209	Bacteria	Chloroflexota	Ktedonobacteria	Ktedonobacterales	Ktedonobacteraceae	UBA11361	UBA11361 sp005881295	0.236644	arabinosidase	Complex carbon degradation	Carbon
458	Namaqua	k127_2259120_1	K01209	Bacteria	Pseudomonadota	Alphaproteobacteria	Sphingomonadales	Sphingomonadaceae	Allosphingosinicella	Allosphingosinicella sp003347635	0.196495	arabinosidase	Complex carbon degradation	Carbon
459	Namaqua	k127_1614639_1	K01209	Bacteria	Cyanobacteria	Cyanobacteriia	Cyanobacteriales	Rubidibacteraceae	QS-4-48-99	QS-4-48-99 sp003021505	0.169316	arabinosidase	Complex carbon degradation	Carbon
460	Namaqua	k127_3307714_2	K01209	Bacteria	Chloroflexota	Anaerolineae	SBR1031	A4b	GCA-2794595	GCA-2794595 sp002794595	0.634202	arabinosidase	Complex carbon degradation	Carbon
461	Namaqua	k127_998798_1	K01209	Bacteria	Actinomycetota	Rubrobacteria	Rubrobacterales	Rubrobacteraceae	Rubrobacter_C	Rubrobacter_C taiwanensis	0.400183	arabinosidase	Complex carbon degradation	Carbon
462	Namaqua	k127_2070493_2	K01209	Archaea	Halobacteriota	Halobacteria	Halobacteriales	Haloarculaceae	Haloarcula	Haloarcula sp005406125	0.478643	arabinosidase	Complex carbon degradation	Carbon
463	Namaqua	k127_2036340_2	K01209	Bacteria	Pseudomonadota	Alphaproteobacteria	Rhizobiales	Beijerinckiaceae	Alsobacter	Alsobacter sp003004785	0.286515	arabinosidase	Complex carbon degradation	Carbon
464	Namaqua	k127_3355869_1	K01209	Bacteria	Pseudomonadota	Alphaproteobacteria	Sphingomonadales	Sphingomonadaceae	Allosphingosinicella	Allosphingosinicella sp003347635	0.231889	arabinosidase	Complex carbon degradation	Carbon
465	Namaqua	k127_1093196_1	K01209	Bacteria	Acidobacteriota	Blastocatellia	Pyrinomonadales	Pyrinomonadaceae	QHXN01	QHXN01 sp003222975	0.382075	arabinosidase	Complex carbon degradation	Carbon
466	Namaqua	k127_2027839_1	K01209	Bacteria	Bacteroidota	Bacteroidia	Bacteroidales	Dysgonomonadaceae	Dysgonomonas	Dysgonomonas sp900079735	0.473183	arabinosidase	Complex carbon degradation	Carbon
467	Namaqua	k127_2097637_1	K01209	Bacteria	Chloroflexota	Chloroflexia	Thermomicrobiales	Thermomicrobiaceae	HRBIN26	HRBIN26 sp002898875	0.177186	arabinosidase	Complex carbon degradation	Carbon
468	Namaqua	k127_213727_2	K01209	Bacteria	Pseudomonadota	Alphaproteobacteria	Rhizobiales	Beijerinckiaceae	Microvirga	Microvirga sp000739015	0.228705	arabinosidase	Complex carbon degradation	Carbon
469	Namaqua	k127_2823021_1	K01209	Bacteria	Pseudomonadota	Alphaproteobacteria	Sphingomonadales	Sphingomonadaceae	Sphingomonas	Sphingomonas sp002288825	0.183943	arabinosidase	Complex carbon degradation	Carbon
470	Namaqua	k127_660637_1	K01209	Bacteria	Chloroflexota	Chloroflexia	Chloroflexales	Herpetosiphonaceae	JKG1	JKG1 sp000526415	0.286775	arabinosidase	Complex carbon degradation	Carbon
471	Namaqua	k127_818442_2	K01209	Bacteria	Moduliflexota	Moduliflexia	Moduliflexales	Moduliflexaceae	Moduliflexus	Moduliflexus flocculans	0.579533	arabinosidase	Complex carbon degradation	Carbon
472	Namaqua	k127_2711067_1	K01209	Bacteria	Chloroflexota	Anaerolineae	SBR1031	A4b	GCA-2699585	GCA-2699585 sp002699585	0.183501	arabinosidase	Complex carbon degradation	Carbon
473	Namaqua	k127_1560678_1	K01209	Bacteria	Chloroflexota	Anaerolineae	UBA1429	UBA1429	UBA6128	UBA6128 sp002423325	0.767645	arabinosidase	Complex carbon degradation	Carbon
474	Namaqua	k127_2932576_1	K01209	Bacteria	Pseudomonadota	Alphaproteobacteria	Rhizobiales	Beijerinckiaceae	Alsobacter	Alsobacter sp003004785	0.27394	arabinosidase	Complex carbon degradation	Carbon
475	Namaqua	k127_2276748_1	K01209	Bacteria	Chloroflexota	Anaerolineae	SBR1031	A4b	GCA-2699585	GCA-2699585 sp002699585	0.684661	arabinosidase	Complex carbon degradation	Carbon
476	Namaqua	k127_3195858_1	K01209	Bacteria	Chloroflexota	Anaerolineae	Caldilineales	Caldilineaceae	Litorilinea	Litorilinea aerophila	0.265487	arabinosidase	Complex carbon degradation	Carbon
477	Namaqua	k127_1579241_1	K01209	Bacteria	Chloroflexota	Chloroflexia	54-19	54-19	54-19	54-19 sp001898225	0.341547	arabinosidase	Complex carbon degradation	Carbon
478	Namaqua	k127_3363231_1	K01209	Bacteria	Pseudomonadota	Alphaproteobacteria	Sphingomonadales	Sphingomonadaceae	Allosphingosinicella	Allosphingosinicella sp003347635	0.425269	arabinosidase	Complex carbon degradation	Carbon
479	Namaqua	k127_3340301_1	K01209	Bacteria	Pseudomonadota	Alphaproteobacteria	Sphingomonadales	Sphingomonadaceae	Allosphingosinicella	Allosphingosinicella sp004151485	0.293379	arabinosidase	Complex carbon degradation	Carbon
480	Namaqua	k127_1782780_2	K01209	Bacteria	Chloroflexota	Anaerolineae	Caldilineales	Caldilineaceae	Litorilinea	Litorilinea aerophila	0.738246	arabinosidase	Complex carbon degradation	Carbon
481	Namaqua	k127_1719642_2	K01209	Bacteria	Actinomycetota	Actinomycetia	Actinomycetales	Cellulomonadaceae	Cellulomonas	Cellulomonas sp004123805	0.520898	arabinosidase	Complex carbon degradation	Carbon
482	Namaqua	k127_2037942_1	K01209	Bacteria	Chloroflexota	Chloroflexia	Chloroflexales	Herpetosiphonaceae	JKG1	JKG1 sp000526415	0.504069	arabinosidase	Complex carbon degradation	Carbon
483	Namaqua	k127_2864700_2	K01209	Bacteria	Chloroflexota	Anaerolineae	UBA1429	UBA1429	UBA6128	UBA6128 sp002423325	0.859278	arabinosidase	Complex carbon degradation	Carbon
484	Namaqua	k127_941552_1	K01209	Bacteria	Chloroflexota	Chloroflexia	Chloroflexales	Herpetosiphonaceae	JKG1	JKG1 sp000526415	0.234175	arabinosidase	Complex carbon degradation	Carbon
485	Namaqua	k127_2465915_1	K01209	Bacteria	Firmicutes	Bacilli	Bacillales	Bacillaceae_C	Bacillus_E	Bacillus_E ginsengihumi	0.151331	arabinosidase	Complex carbon degradation	Carbon
486	Namaqua	k127_614515_2	K01209	Bacteria	Bacteroidota	Bacteroidia	Bacteroidales	Dysgonomonadaceae	Dysgonomonas	Dysgonomonas sp900079735	0.423079	arabinosidase	Complex carbon degradation	Carbon
487	Namaqua	k127_2741973_1	K01209	Bacteria	Verrucomicrobiota	Kiritimatiellae	B70-G9	CAACVY01	CAACVY01	CAACVY01 sp900661335	0.340019	arabinosidase	Complex carbon degradation	Carbon
488	Namaqua	k127_166376_1	K01209	Bacteria	Acidobacteriota	Blastocatellia	Pyrinomonadales	Pyrinomonadaceae	QHXN01	QHXN01 sp003222975	0.234175	arabinosidase	Complex carbon degradation	Carbon
489	Namaqua	k127_290182_1	K01209	Bacteria	Chloroflexota	Chloroflexia	Chloroflexales	Herpetosiphonaceae	JKG1	JKG1 sp000526415	0.50917	arabinosidase	Complex carbon degradation	Carbon
490	Namaqua	k127_2898868_1	K01209	Bacteria	Chloroflexota	Chloroflexia	54-19	54-19	54-19	54-19 sp001898225	0.397539	arabinosidase	Complex carbon degradation	Carbon
491	Namaqua	k127_913840_1	K01209	Bacteria	Acidobacteriota	Blastocatellia	Pyrinomonadales	Pyrinomonadaceae	Pyrinomonas	Pyrinomonas methylaliphatogenes	0.488028	arabinosidase	Complex carbon degradation	Carbon
492	Namaqua	k127_788289_1	K01209	Bacteria	Chloroflexota	Ktedonobacteria	Ktedonobacterales	Ktedonobacteraceae	UBA11361	UBA11361 sp005881295	0.155282	arabinosidase	Complex carbon degradation	Carbon
493	Namaqua	k127_1061699_1	K01209	Bacteria	Acidobacteriota	Acidobacteriae	Acidobacteriales	Koribacteraceae	40CM-3-55-5	40CM-3-55-5 sp001914815	0.622995	arabinosidase	Complex carbon degradation	Carbon
494	Namaqua	k127_2059579_1	K01209	Bacteria	Pseudomonadota	Alphaproteobacteria	Rhizobiales	Xanthobacteraceae	Bradyrhizobium	Bradyrhizobium rifense	0.164766	arabinosidase	Complex carbon degradation	Carbon
495	Namaqua	k127_3039933_1	K01209	Bacteria	Actinomycetota	Actinomycetia	Actinomycetales	Cellulomonadaceae	Cellulomonas	Cellulomonas sp004123805	0.152641	arabinosidase	Complex carbon degradation	Carbon
496	Namaqua	k127_2256069_1	K01209	Bacteria	Actinomycetota	Actinomycetia	Actinomycetales	Cellulomonadaceae	Cellulomonas	Cellulomonas sp001424125	0.15334	arabinosidase	Complex carbon degradation	Carbon
497	Namaqua	k127_654095_1	K01209	Bacteria	Armatimonadota	Abditibacteria	Abditibacteriales	Abditibacteriaceae	Abditibacterium	Abditibacterium sp004172935	0.179648	arabinosidase	Complex carbon degradation	Carbon
498	Namaqua	k127_2668996_1	K01209	Bacteria	Actinomycetota	Actinomycetia	Propionibacteriales	Nocardioidaceae	Nocardioides	Nocardioides sp000192415	0.252729	arabinosidase	Complex carbon degradation	Carbon
499	Namaqua	k127_2591332_1	K01209	Bacteria	Verrucomicrobiota	Verrucomicrobiae	Pedosphaerales	Pedosphaeraceae	UBA693	UBA693 sp002298785	0.130111	arabinosidase	Complex carbon degradation	Carbon
500	Namaqua	k127_3365119_1	K01209	Bacteria	Chloroflexota	Chloroflexia	Chloroflexales	Herpetosiphonaceae	JKG1	JKG1 sp000526415	0.32044	arabinosidase	Complex carbon degradation	Carbon
501	Namaqua	k127_2257804_1	K01209	Bacteria	Actinomycetota	Actinomycetia	Actinomycetales	Dermatophilaceae	Ornithinimicrobium	Ornithinimicrobium pekingense	0.184366	arabinosidase	Complex carbon degradation	Carbon
502	Namaqua	k127_277533_2	K01209	Bacteria	Pseudomonadota	Gammaproteobacteria	Steroidobacterales	Steroidobacteraceae	Steroidobacter	Steroidobacter sp004138485	0.180358	arabinosidase	Complex carbon degradation	Carbon
503	Namaqua	k127_1627725_1	K01209	Bacteria	Chloroflexota	Chloroflexia	54-19	54-19	54-19	54-19 sp001898225	0.256698	arabinosidase	Complex carbon degradation	Carbon
504	Namaqua	k127_2909803_1	K01209	Bacteria	Chloroflexota	Anaerolineae	Caldilineales	Caldilineaceae	Litorilinea	Litorilinea aerophila	0.194449	arabinosidase	Complex carbon degradation	Carbon
505	Namaqua	k127_562982_2	K01209	Bacteria	Actinomycetota	Actinomycetia	Actinomycetales	Kineococcaceae	Kineococcus	Kineococcus xinjiangensis	0.274303	arabinosidase	Complex carbon degradation	Carbon
506	Namaqua	k127_3103374_1	K01209	Bacteria	Chloroflexota	Anaerolineae	SBR1031	A4b	GCA-2699585	GCA-2699585 sp002699585	0.196684	arabinosidase	Complex carbon degradation	Carbon
507	Namaqua	k127_835981_1	K01209	Bacteria	Armatimonadota	Fimbriimonadia	Fimbriimonadales	Fimbriimonadaceae	UBA6659	UBA6659 sp002455425	0.0864216	arabinosidase	Complex carbon degradation	Carbon
508	Namaqua	k127_735784_1	K01209	Bacteria	Acidobacteriota	Acidobacteriae	UBA7540	UBA7540	UBA7540	UBA7540 sp002478145	0.560573	arabinosidase	Complex carbon degradation	Carbon
509	Namaqua	k127_1964356_1	K01209	Bacteria	Firmicutes_A	Clostridia	Acetivibrionales	Acetivibrionaceae	Pseudoclostridium	Pseudoclostridium thermosuccinogenes	0.653942	arabinosidase	Complex carbon degradation	Carbon
510	Namaqua	k127_1213791_1	K01209	Bacteria	Pseudomonadota	Alphaproteobacteria	Sphingomonadales	Sphingomonadaceae	Allosphingosinicella	Allosphingosinicella sp005882415	0.31242	arabinosidase	Complex carbon degradation	Carbon
511	Namaqua	k127_942335_1	K01209	Bacteria	Moduliflexota	Moduliflexia	Moduliflexales	Moduliflexaceae	Moduliflexus	Moduliflexus flocculans	0.389934	arabinosidase	Complex carbon degradation	Carbon
512	Namaqua	k127_3185648_1	K01209	Bacteria	Verrucomicrobiota	Verrucomicrobiae	Opitutales	Opitutaceae	Ereboglobus	Ereboglobus sp001650175	0.228427	arabinosidase	Complex carbon degradation	Carbon
513	Namaqua	k127_871595_1	K01209	Bacteria	Pseudomonadota	Alphaproteobacteria	Rhodobacterales	Rhodobacteraceae	Rubellimicrobium	Rubellimicrobium roseum	0.152229	arabinosidase	Complex carbon degradation	Carbon
514	Namaqua	k127_2340253_1	K01209	Bacteria	Chloroflexota	Anaerolineae	SBR1031	A4b	GCA-2699585	GCA-2699585 sp002699585	0.177341	arabinosidase	Complex carbon degradation	Carbon
515	Namaqua	k127_871012_1	K01209	Bacteria	Acidobacteriota	Acidobacteriae	Acidobacteriales	Koribacteraceae	40CM-3-55-5	40CM-3-55-5 sp001914815	0.349214	arabinosidase	Complex carbon degradation	Carbon
516	Namaqua	k127_3030641_1	K01209	Bacteria	Chloroflexota	Chloroflexia	54-19	54-19	54-19	54-19 sp001898225	0.230458	arabinosidase	Complex carbon degradation	Carbon
517	Namaqua	k127_3228866_1	K01209	Bacteria	Chloroflexota	Anaerolineae	UBA1429	UBA1429	SKLG01	SKLG01 sp007123335	0.291105	arabinosidase	Complex carbon degradation	Carbon
518	Namaqua	k127_2265314_1	K01209	Bacteria	Actinomycetota	Actinomycetia	Mycobacteriales	Geodermatophilaceae	Geodermatophilus	Geodermatophilus dictyosporus	0.324081	arabinosidase	Complex carbon degradation	Carbon
519	Namaqua	k127_144799_1	K01209	Bacteria	Chloroflexota	Chloroflexia	Chloroflexales	Herpetosiphonaceae	JKG1	JKG1 sp000526415	0.154649	arabinosidase	Complex carbon degradation	Carbon
520	Namaqua	k127_1459121_1	K01209	Bacteria	Firmicutes	Alicyclobacillia	Alicyclobacillales	Alicyclobacillaceae	Alicyclobacillus	Alicyclobacillus sacchari	0.19554	arabinosidase	Complex carbon degradation	Carbon
521	Namaqua	k127_784123_1	K01209	Bacteria	Pseudomonadota	Alphaproteobacteria	Sphingomonadales	Sphingomonadaceae	Allosphingosinicella	Allosphingosinicella sp005882415	0.310049	arabinosidase	Complex carbon degradation	Carbon
522	Namaqua	k127_588363_1	K01209	Bacteria	Verrucomicrobiota	Verrucomicrobiae	Opitutales	Opitutaceae	B12-G4	B12-G4 sp003641745	0.246919	arabinosidase	Complex carbon degradation	Carbon
523	Namaqua	k127_3357813_1	K01209	Bacteria	Actinomycetota	Actinomycetia	Actinomycetales	Cellulomonadaceae	Cellulomonas	Cellulomonas cellasea	0.253503	arabinosidase	Complex carbon degradation	Carbon
524	Namaqua	k127_3303812_1	K01209	Bacteria	Firmicutes_A	Clostridia	Acetivibrionales	Acetivibrionaceae	Pseudoclostridium	Pseudoclostridium thermosuccinogenes	0.539121	arabinosidase	Complex carbon degradation	Carbon
525	Namaqua	k127_1367127_1	K01209	Bacteria	Pseudomonadota	Alphaproteobacteria	Sphingomonadales	Sphingomonadaceae	Allosphingosinicella	Allosphingosinicella sp003347635	0.216699	arabinosidase	Complex carbon degradation	Carbon
526	Namaqua	k127_1300368_1	K01209	Bacteria	Chloroflexota	Chloroflexia	54-19	54-19	54-19	54-19 sp001898225	0.322402	arabinosidase	Complex carbon degradation	Carbon
527	Namaqua	k127_1142077_1	K01209	Bacteria	Pseudomonadota	Gammaproteobacteria	Steroidobacterales	Steroidobacteraceae	Steroidobacter	Steroidobacter sp004138485	0.19163	arabinosidase	Complex carbon degradation	Carbon
528	Namaqua	k127_3186783_1	K01209	Bacteria	Pseudomonadota	Alphaproteobacteria	Sphingomonadales	Sphingomonadaceae	Allosphingosinicella	Allosphingosinicella sp004151485	0.474085	arabinosidase	Complex carbon degradation	Carbon
529	Namaqua	k127_2527518_1	K01209	Bacteria	Chloroflexota	Anaerolineae	UBA1429	UBA1429	UBA6128	UBA6128 sp002423325	0.151028	arabinosidase	Complex carbon degradation	Carbon
530	Namaqua	k127_1461380_1	K01209	Bacteria	Pseudomonadota	Alphaproteobacteria	Rhizobiales	Beijerinckiaceae	Alsobacter	Alsobacter sp003004785	0.144965	arabinosidase	Complex carbon degradation	Carbon
531	Namaqua	k127_947658_1	K01209	Bacteria	Pseudomonadota	Alphaproteobacteria	Sphingomonadales	Sphingomonadaceae	Allosphingosinicella	Allosphingosinicella sp004151485	0.254493	arabinosidase	Complex carbon degradation	Carbon
532	Namaqua	k127_724042_1	K01209	Bacteria	Actinomycetota	Rubrobacteria	Rubrobacterales	Rubrobacteraceae	Rubrobacter_C	Rubrobacter_C taiwanensis	0.278975	arabinosidase	Complex carbon degradation	Carbon
533	Namaqua	k127_1574622_1	K01209	Bacteria	Bacteroidota	Bacteroidia	Flavobacteriales	Flavobacteriaceae	Tamlana_B	Tamlana_B nanhaiensis	0.163746	arabinosidase	Complex carbon degradation	Carbon
534	Namaqua	k127_1662196_1	K01209	Bacteria	Pseudomonadota	Alphaproteobacteria	Sphingomonadales	Sphingomonadaceae	Allosphingosinicella	Allosphingosinicella sp003347635	0.169582	arabinosidase	Complex carbon degradation	Carbon
535	Namaqua	k127_2461661_1	K01209	Bacteria	Chloroflexota	Chloroflexia	Chloroflexales	Herpetosiphonaceae	JKG1	JKG1 sp000526415	0.243646	arabinosidase	Complex carbon degradation	Carbon
536	Namaqua	k127_1779446_1	K01209	Bacteria	Chloroflexota	Chloroflexia	54-19	54-19	54-19	54-19 sp001898225	0.275207	arabinosidase	Complex carbon degradation	Carbon
537	Namaqua	k127_3343517_1	K01209	Bacteria	Firmicutes	Bacilli	Bacillales	Bacillaceae	Bacillus_AY	Bacillus_AY sp002871465	0.315627	arabinosidase	Complex carbon degradation	Carbon
538	Namaqua	k127_1672280_1	K01209	Bacteria	Bacteroidota	Bacteroidia	Chitinophagales	Chitinophagaceae	Segetibacter	Segetibacter koreensis	0.144401	arabinosidase	Complex carbon degradation	Carbon
539	Namaqua	k127_774696_1	K01209	Bacteria	Actinomycetota	Actinomycetia	Actinomycetales	Cellulomonadaceae	Cellulomonas	Cellulomonas sp004123805	0.120716	arabinosidase	Complex carbon degradation	Carbon
540	Namaqua	k127_1827873_1	K01209	Bacteria	Verrucomicrobiota	Verrucomicrobiae	Opitutales	Opitutaceae	IMCC26134_A	IMCC26134_A sp000972765	0.187658	arabinosidase	Complex carbon degradation	Carbon
541	Namaqua	k127_609465_1	K01209	Bacteria	Actinomycetota	Actinomycetia	Actinomycetales	Cellulomonadaceae	Cellulomonas	Cellulomonas cellasea	0.15539	arabinosidase	Complex carbon degradation	Carbon
542	Namaqua	k127_2943437_1	K01209	Bacteria	Chloroflexota	Ktedonobacteria	Ktedonobacterales	Ktedonobacteraceae	UBA11361	UBA11361 sp005881295	0.216901	arabinosidase	Complex carbon degradation	Carbon
543	Namaqua	k127_2328112_1	K01209	Bacteria	Chloroflexota	Chloroflexia	Chloroflexales	Herpetosiphonaceae	JKG1	JKG1 sp000526415	0.277353	arabinosidase	Complex carbon degradation	Carbon
544	Namaqua	k127_2586993_1	K01209	Bacteria	Actinomycetota	Actinomycetia	Actinomycetales	Micrococcaceae	Pseudarthrobacter	Pseudarthrobacter sp001663775	0.0970347	arabinosidase	Complex carbon degradation	Carbon
545	Namaqua	k127_2303575_1	K01209	Bacteria	Actinomycetota	Actinomycetia	Actinomycetales	Microbacteriaceae	Agromyces	Agromyces ramosus	0.249293	arabinosidase	Complex carbon degradation	Carbon
546	Namaqua	k127_2749546_1	K01209	Bacteria	Chloroflexota	Chloroflexia	Chloroflexales	Herpetosiphonaceae	JKG1	JKG1 sp000526415	0.358204	arabinosidase	Complex carbon degradation	Carbon
547	Namaqua	k127_1032855_1	K01209	Bacteria	Pseudomonadota	Alphaproteobacteria	ATCC43930	Stellaceae	URHD0088	URHD0088 sp000518365	0.186051	arabinosidase	Complex carbon degradation	Carbon
548	Namaqua	k127_1073685_1	K01209	Bacteria	Chloroflexota	Chloroflexia	Chloroflexales	Herpetosiphonaceae	JKG1	JKG1 sp000526415	0.151765	arabinosidase	Complex carbon degradation	Carbon
549	Namaqua	k127_808252_1	K01209	Bacteria	Actinomycetota	Actinomycetia	Actinomycetales	Cellulomonadaceae	Actinotalea	Actinotalea carbonis	0.199915	arabinosidase	Complex carbon degradation	Carbon
550	Namaqua	k127_1294990_1	K01209	Bacteria	Pseudomonadota	Alphaproteobacteria	Rhodobacterales	Rhodobacteraceae	Rubellimicrobium	Rubellimicrobium sp006152115	0.16593	arabinosidase	Complex carbon degradation	Carbon
551	Namaqua	k127_2106756_1	K01209	Bacteria	Chloroflexota	Anaerolineae	B4-G1	SLSP01	PWVB01	PWVB01 sp007125545	0.147195	arabinosidase	Complex carbon degradation	Carbon
552	Namaqua	k127_3083724_1	K01209	Bacteria	Bacteroidota	Bacteroidia	Chitinophagales	Chitinophagaceae	Segetibacter	Segetibacter sp004354985	0.132956	arabinosidase	Complex carbon degradation	Carbon
553	Namaqua	k127_2398210_1	K01209	Bacteria	Moduliflexota	Moduliflexia	Moduliflexales	Moduliflexaceae	Moduliflexus	Moduliflexus flocculans	0.119891	arabinosidase	Complex carbon degradation	Carbon
554	Namaqua	k127_530841_1	K01209	Bacteria	Pseudomonadota	Alphaproteobacteria	Rhizobiales	Beijerinckiaceae	Microvirga	Microvirga sp003075415	0.172843	arabinosidase	Complex carbon degradation	Carbon
555	Namaqua	k127_1863853_1	K01209	Bacteria	Firmicutes_A	Clostridia	Acetivibrionales	Acetivibrionaceae	Pseudoclostridium	Pseudoclostridium thermosuccinogenes	0.144147	arabinosidase	Complex carbon degradation	Carbon
556	Namaqua	k127_2430485_1	K01209	Bacteria	Pseudomonadota	Alphaproteobacteria	Rhizobiales	Beijerinckiaceae	Microvirga	Microvirga sp000739015	0.221568	arabinosidase	Complex carbon degradation	Carbon
557	Namaqua	k127_110377_1	K01209	Bacteria	Bacteroidota	Bacteroidia	Cytophagales	Cyclobacteriaceae	Ohtaekwangia	Ohtaekwangia koreensis	0.224634	arabinosidase	Complex carbon degradation	Carbon
558	Namaqua	k127_1085581_1	K01209	Bacteria	Pseudomonadota	Alphaproteobacteria	Sphingomonadales	Sphingomonadaceae	Allosphingosinicella	Allosphingosinicella sp005882415	0.211872	arabinosidase	Complex carbon degradation	Carbon
559	Namaqua	k127_233954_1	K01209	Bacteria	Armatimonadota	Fimbriimonadia	OS-L	GBS-DC	GBS-DC	GBS-DC sp001442985	0.19973	arabinosidase	Complex carbon degradation	Carbon
560	Namaqua	k127_478783_1	K01209	Bacteria	Actinomycetota	Rubrobacteria	Rubrobacterales	Rubrobacteraceae	Rubrobacter_C	Rubrobacter_C taiwanensis	0.519943	arabinosidase	Complex carbon degradation	Carbon
561	Namaqua	k127_2656224_1	K01209	Bacteria	Actinomycetota	Actinomycetia	Actinomycetales	Cellulomonadaceae	Cellulomonas	Cellulomonas sp004123805	0.185189	arabinosidase	Complex carbon degradation	Carbon
562	Namaqua	k127_82443_1	K01209	Bacteria	Pseudomonadota	Alphaproteobacteria	Sphingomonadales	Sphingomonadaceae	Allosphingosinicella	Allosphingosinicella sp003347635	0.212126	arabinosidase	Complex carbon degradation	Carbon
563	Namaqua	k127_1941013_1	K01209	Bacteria	Chloroflexota	Ktedonobacteria	Ktedonobacterales	Ktedonobacteraceae	Thermosporothrix	Thermosporothrix hazakensis	0.118146	arabinosidase	Complex carbon degradation	Carbon
564	Namaqua	k127_3021918_1	K01209	Bacteria	Actinomycetota	Actinomycetia	Actinomycetales	Microbacteriaceae	Microbacterium	Microbacterium chocolatum_A	0.115229	arabinosidase	Complex carbon degradation	Carbon
565	Namaqua	k127_3130256_1	K01209	Bacteria	Bacteroidota	Bacteroidia	Chitinophagales	Chitinophagaceae	Cnuella	Cnuella sp004347775	0.123564	arabinosidase	Complex carbon degradation	Carbon
566	Namaqua	k127_343611_1	K01209	Bacteria	Actinomycetota	Actinomycetia	Mycobacteriales	Geodermatophilaceae	Geodermatophilus	Geodermatophilus dictyosporus	0.134296	arabinosidase	Complex carbon degradation	Carbon
567	Namaqua	k127_798452_1	K01209	Bacteria	Cyanobacteria	Cyanobacteriia	Cyanobacteriales	Rubidibacteraceae	QS-4-48-99	QS-4-48-99 sp003021505	0.113134	arabinosidase	Complex carbon degradation	Carbon
568	Namaqua	k127_2577251_1	K01209	Bacteria	CSP1-3	CSP1-3	CSP1-3	NP-7	VBAK01	VBAK01 sp005882275	0.122007	arabinosidase	Complex carbon degradation	Carbon
569	Namaqua	k127_3301905_1	K01209	Bacteria	Chloroflexota	Anaerolineae	UBA1429	UBA1429	UBA6128	UBA6128 sp002423325	0.296303	arabinosidase	Complex carbon degradation	Carbon
570	Namaqua	k127_719819_1	K01209	Bacteria	Poribacteria	WGA-4E	GCA-2687025	GCA-2687025	GCA-2687025	GCA-2687025 sp002687025	0.14886	arabinosidase	Complex carbon degradation	Carbon
571	Namaqua	k127_1600167_1	K01209	Bacteria	Chloroflexota	Anaerolineae	UBA1429	UBA1429	UBA6128	UBA6128 sp002423325	0.368732	arabinosidase	Complex carbon degradation	Carbon
572	Namaqua	k127_530252_1	K01209	Bacteria	Armatimonadota	UBA10988	UBA10988	UBA10988	UBA10988	UBA10988 sp002409445	0.236644	arabinosidase	Complex carbon degradation	Carbon
573	Namaqua	k127_2832365_3	K01209	Bacteria	Pseudomonadota	Alphaproteobacteria	Sphingomonadales	Sphingomonadaceae	Allosphingosinicella	Allosphingosinicella sp004151485	0.351429	arabinosidase	Complex carbon degradation	Carbon
574	Namaqua	k127_371979_1	K01209	Bacteria	Chloroflexota	Anaerolineae	UBA1429	UBA1429	UBA6128	UBA6128 sp002423325	0.315363	arabinosidase	Complex carbon degradation	Carbon
575	Namaqua	k127_534647_1	K01209	Bacteria	Verrucomicrobiota	Verrucomicrobiae	Chthoniobacterales	Terrimicrobiaceae	Terrimicrobium	Terrimicrobium sp003054655	0.136008	arabinosidase	Complex carbon degradation	Carbon
576	Namaqua	k127_966754_1	K01209	Bacteria	Pseudomonadota	Alphaproteobacteria	Sphingomonadales	Sphingomonadaceae	Sphingomonas	Sphingomonas taxi_A	0.213018	arabinosidase	Complex carbon degradation	Carbon
577	Namaqua	k127_1930322_1	K01209	Bacteria	Actinomycetota	Rubrobacteria	Rubrobacterales	Rubrobacteraceae	Rubrobacter_C	Rubrobacter_C taiwanensis	0.336708	arabinosidase	Complex carbon degradation	Carbon
578	Namaqua	k127_686549_1	K01209	Bacteria	Pseudomonadota	Alphaproteobacteria	Rhizobiales	Beijerinckiaceae	Microvirga	Microvirga ossetica	0.264348	arabinosidase	Complex carbon degradation	Carbon
579	Namaqua	k127_1926195_1	K01209	Bacteria	Pseudomonadota	Alphaproteobacteria	Sphingomonadales	Sphingomonadaceae	Allosphingosinicella	Allosphingosinicella sp003347635	0.296303	arabinosidase	Complex carbon degradation	Carbon
580	Namaqua	k127_3051456_1	K01209	Bacteria	Chloroflexota	Anaerolineae	SBR1031	A4b	GCA-2699585	GCA-2699585 sp002699585	0.178145	arabinosidase	Complex carbon degradation	Carbon
581	Namaqua	k127_2468181_1	K01209	Bacteria	Bacteroidota	Bacteroidia	Cytophagales	Spirosomaceae	Spirosoma	Spirosoma sp003259005	0.103706	arabinosidase	Complex carbon degradation	Carbon
582	Namaqua	k127_2867865_1	K01209	Bacteria	Actinomycetota	Actinomycetia	Mycobacteriales	Geodermatophilaceae	Blastococcus	Blastococcus litoris	0.224005	arabinosidase	Complex carbon degradation	Carbon
583	Namaqua	k127_2888283_1	K01209	Bacteria	Pseudomonadota	Alphaproteobacteria	Acetobacterales	Acetobacteraceae	Roseomonas	Roseomonas sp003696345	0.160577	arabinosidase	Complex carbon degradation	Carbon
584	Namaqua	k127_282528_1	K01209	Bacteria	Bacteroidota	Bacteroidia	Chitinophagales	Chitinophagaceae	Segetibacter	Segetibacter sp004354985	0.105464	arabinosidase	Complex carbon degradation	Carbon
585	Namaqua	k127_2315437_1	K01209	Bacteria	Chloroflexota	Chloroflexia	54-19	54-19	54-19	54-19 sp001898225	0.404388	arabinosidase	Complex carbon degradation	Carbon
586	Namaqua	k127_1886144_2	K01209	Bacteria	Pseudomonadota	Alphaproteobacteria	Sphingomonadales	Sphingomonadaceae	Allosphingosinicella	Allosphingosinicella sp004151485	0.145552	arabinosidase	Complex carbon degradation	Carbon
587	Namaqua	k127_1522040_1	K01209	Bacteria	Bacteroidota	Bacteroidia	Chitinophagales	Chitinophagaceae	Panacibacter	Panacibacter sp005233845	0.328183	arabinosidase	Complex carbon degradation	Carbon
588	Namaqua	k127_1942359_1	K01209	Bacteria	Pseudomonadota	Alphaproteobacteria	Sphingomonadales	Sphingomonadaceae	Allosphingosinicella	Allosphingosinicella sp003347635	0.357607	arabinosidase	Complex carbon degradation	Carbon
589	Namaqua	k127_2673194_1	K01209	Bacteria	Latescibacterota	UBA2968	UBA8231	SLHA01	SLHA01	SLHA01 sp007136405	0.42749	arabinosidase	Complex carbon degradation	Carbon
590	Namaqua	k127_2935711_1	K01209	Bacteria	Bacteroidota	Bacteroidia	Bacteroidales	Dysgonomonadaceae	Dysgonomonas	Dysgonomonas sp900079735	0.18194	arabinosidase	Complex carbon degradation	Carbon
591	Namaqua	k127_1902447_1	K01209	Bacteria	Chloroflexota	Chloroflexia	54-19	54-19	54-19	54-19 sp001898225	0.247656	arabinosidase	Complex carbon degradation	Carbon
592	Namaqua	k127_1220487_1	K01209	Bacteria	Pseudomonadota	Alphaproteobacteria	Sphingomonadales	Sphingomonadaceae	Allosphingosinicella	Allosphingosinicella sp004151485	0.22668	arabinosidase	Complex carbon degradation	Carbon
593	Namaqua	k127_2584986_1	K01209	Bacteria	Chloroflexota	Chloroflexia	54-19	54-19	54-19	54-19 sp001898225	0.163962	arabinosidase	Complex carbon degradation	Carbon
594	Namaqua	k127_288098_1	K01209	Bacteria	Planctomycetota	DG-23	DG-23	DG-23	DG-23	DG-23 sp001302825	0.384096	arabinosidase	Complex carbon degradation	Carbon
595	Namaqua	k127_1467693_1	K01209	Bacteria	Chloroflexota	Ellin6529	CSP1-4	CSP1-4	Fen-1039	Fen-1039 sp003141455	0.211083	arabinosidase	Complex carbon degradation	Carbon
596	Namaqua	k127_1472316_2	K01209	Bacteria	Actinomycetota	Rubrobacteria	Rubrobacterales	Rubrobacteraceae	Rubrobacter_C	Rubrobacter_C taiwanensis	0.172843	arabinosidase	Complex carbon degradation	Carbon
597	Namaqua	k127_782755_1	K01209	Bacteria	Bacteroidota	Bacteroidia	Chitinophagales	Chitinophagaceae	Panacibacter	Panacibacter sp005233845	0.165421	arabinosidase	Complex carbon degradation	Carbon
598	Namaqua	k127_2421197_1	K01209	Bacteria	Pseudomonadota	Alphaproteobacteria	Sphingomonadales	Sphingomonadaceae	Allosphingosinicella	Allosphingosinicella sp003347635	0.339164	arabinosidase	Complex carbon degradation	Carbon
599	Namaqua	k127_897052_1	K01209	Bacteria	Pseudomonadota	Alphaproteobacteria	Sphingomonadales	Sphingomonadaceae	Allosphingosinicella	Allosphingosinicella sp003347635	0.163031	arabinosidase	Complex carbon degradation	Carbon
600	Namaqua	k127_2968629_1	K01209	Bacteria	Actinomycetota	Rubrobacteria	Rubrobacterales	Rubrobacteraceae	Rubrobacter_C	Rubrobacter_C taiwanensis	0.374493	arabinosidase	Complex carbon degradation	Carbon
601	Namaqua	k127_1500062_1	K01209	Bacteria	Pseudomonadota	Alphaproteobacteria	Sphingomonadales	Sphingomonadaceae	Allosphingosinicella	Allosphingosinicella sp005882415	0.299873	arabinosidase	Complex carbon degradation	Carbon
602	Namaqua	k127_1314822_1	K01209	Bacteria	Pseudomonadota	Alphaproteobacteria	Sphingomonadales	Sphingomonadaceae	Sphingomonas	Sphingomonas desiccabilis	0.223558	arabinosidase	Complex carbon degradation	Carbon
603	Namaqua	k127_2726480_1	K01209	Bacteria	Chloroflexota	Chloroflexia	Chloroflexales	Herpetosiphonaceae	JKG1	JKG1 sp000526415	0.241177	arabinosidase	Complex carbon degradation	Carbon
604	Namaqua	k127_2482674_1	K01209	Bacteria	Chloroflexota	Chloroflexia	54-19	54-19	54-19	54-19 sp001898225	0.0874628	arabinosidase	Complex carbon degradation	Carbon
605	Namaqua	k127_2826159_1	K01209	Bacteria	Firmicutes_A	Clostridia	Acetivibrionales	Acetivibrionaceae	Pseudoclostridium	Pseudoclostridium thermosuccinogenes	0.182186	arabinosidase	Complex carbon degradation	Carbon
606	Namaqua	k127_2792371_1	K01209	Bacteria	Pseudomonadota	Alphaproteobacteria	Azospirillales	Azospirillaceae	Skermanella	Skermanella aerolata	0.289017	arabinosidase	Complex carbon degradation	Carbon
607	Namaqua	k127_2486090_1	K01209	Bacteria	Bacteroidota	Bacteroidia	Cytophagales	Hymenobacteraceae	Rufibacter	Rufibacter tibetensis	0.243173	arabinosidase	Complex carbon degradation	Carbon
608	Namaqua	k127_665467_1	K01209	Bacteria	Pseudomonadota	Alphaproteobacteria	Sphingomonadales	Sphingomonadaceae	Allosphingosinicella	Allosphingosinicella sp005882415	0.499325	arabinosidase	Complex carbon degradation	Carbon
609	Namaqua	k127_832054_1	K01209	Bacteria	Chloroflexota	Chloroflexia	Chloroflexales	Herpetosiphonaceae	JKG1	JKG1 sp000526415	0.24831	arabinosidase	Complex carbon degradation	Carbon
610	Namaqua	k127_1164164_1	K01209	Bacteria	Actinomycetota	Actinomycetia	Actinomycetales	Microbacteriaceae	Agromyces	Agromyces sp001428255	0.293444	arabinosidase	Complex carbon degradation	Carbon
611	Namaqua	k127_1608611_1	K01209	Bacteria	Verrucomicrobiota	Verrucomicrobiae	Opitutales	Opitutaceae	IMCC26134_A	IMCC26134_A sp000972765	0.0995577	arabinosidase	Complex carbon degradation	Carbon
612	Namaqua	k127_1214145_1	K01209	Bacteria	Bacteroidota	Bacteroidia	Chitinophagales	Chitinophagaceae	VBAS01	VBAS01 sp005882315	0.149679	arabinosidase	Complex carbon degradation	Carbon
613	Namaqua	k127_914304_1	K01209	Bacteria	Actinomycetota	Actinomycetia	Actinomycetales	Micrococcaceae	Arthrobacter_D	Arthrobacter_D sp001428435	0.184366	arabinosidase	Complex carbon degradation	Carbon
614	Namaqua	k127_1962396_1	K01209	Bacteria	Bacteroidota	Bacteroidia	Cytophagales	Cyclobacteriaceae	Cesiribacter	Cesiribacter sp000597885	0.171061	arabinosidase	Complex carbon degradation	Carbon
615	Namaqua	k127_2400692_1	K01209	Bacteria	Actinomycetota	Actinomycetia	Actinomycetales	Cellulomonadaceae	Cellulomonas	Cellulomonas sp004123805	0.0850048	arabinosidase	Complex carbon degradation	Carbon
616	Namaqua	k127_181746_1	K01209	Bacteria	Actinomycetota	Actinomycetia	Mycobacteriales	Geodermatophilaceae	Blastococcus	Blastococcus sp000620185	0.104358	arabinosidase	Complex carbon degradation	Carbon
617	Namaqua	k127_2431124_1	K01209	Bacteria	Pseudomonadota	Alphaproteobacteria	Sphingomonadales	Sphingomonadaceae	Sphingomonas_G	Sphingomonas_G jatrophae	0.207412	arabinosidase	Complex carbon degradation	Carbon
618	Namaqua	k127_1475430_1	K01209	Bacteria	Pseudomonadota	Alphaproteobacteria	Rhizobiales	Beijerinckiaceae	Chelatococcus	Chelatococcus sambhunathii	0.184366	arabinosidase	Complex carbon degradation	Carbon
619	Namaqua	k127_1184861_1	K01209	Bacteria	Actinomycetota	Actinomycetia	Actinomycetales	Micrococcaceae	Arthrobacter_D	Arthrobacter_D sp001428435	0.222227	arabinosidase	Complex carbon degradation	Carbon
620	Namaqua	k127_222857_1	K01209	Bacteria	Actinomycetota	Actinomycetia	Streptosporangiales	Streptosporangiaceae	Microbispora	Microbispora hainanensis	0.179757	arabinosidase	Complex carbon degradation	Carbon
621	Namaqua	k127_840967_1	K01209	Bacteria	Pseudomonadota	Alphaproteobacteria	Sphingomonadales	Sphingomonadaceae	Allosphingosinicella	Allosphingosinicella sp005882415	0.154273	arabinosidase	Complex carbon degradation	Carbon
622	Namaqua	k127_1752578_1	K01209	Bacteria	Bacteroidota	Bacteroidia	Cytophagales	Cyclobacteriaceae	ELB16-189	ELB16-189 sp002352225	0.125162	arabinosidase	Complex carbon degradation	Carbon
623	Namaqua	k127_1063859_1	K01209	Bacteria	Bacteroidota	Bacteroidia	Chitinophagales	Chitinophagaceae	Flavisolibacter	Flavisolibacter sp003628535	0.0972244	arabinosidase	Complex carbon degradation	Carbon
624	Namaqua	k127_1948989_1	K01209	Bacteria	Chloroflexota	Anaerolineae	UBA1429	UBA1429	UBA6128	UBA6128 sp002423325	0.702009	arabinosidase	Complex carbon degradation	Carbon
625	Namaqua	k127_1986204_2	K01209	Bacteria	Chloroflexota	Chloroflexia	54-19	54-19	54-19	54-19 sp001898225	0.315627	arabinosidase	Complex carbon degradation	Carbon
626	Namaqua	k127_1802251_1	K01209	Bacteria	Actinomycetota	Rubrobacteria	Rubrobacterales	Rubrobacteraceae	Rubrobacter_C	Rubrobacter_C taiwanensis	0.106365	arabinosidase	Complex carbon degradation	Carbon
627	Namaqua	k127_1102408_1	K01209	Bacteria	Firmicutes	Bacilli	Thermoactinomycetales	Novibacillaceae	Novibacillus	Novibacillus thermophilus	0.209084	arabinosidase	Complex carbon degradation	Carbon
628	Namaqua	k127_263309_1	K01209	Bacteria	Chloroflexota	Chloroflexia	Chloroflexales	Herpetosiphonaceae	JKG1	JKG1 sp000526415	0.676009	arabinosidase	Complex carbon degradation	Carbon
629	Namaqua	k127_3276120_1	K01209	Bacteria	Actinomycetota	Actinomycetia	Mycobacteriales	Pseudonocardiaceae	Pseudonocardia	Pseudonocardia sp002262885	0.112114	arabinosidase	Complex carbon degradation	Carbon
630	Namaqua	k127_608021_1	K01209	Bacteria	Chloroflexota	Chloroflexia	54-19	54-19	54-19	54-19 sp001898225	0.206038	arabinosidase	Complex carbon degradation	Carbon
631	Namaqua	k127_1889730_1	K01209	Bacteria	Verrucomicrobiota	Verrucomicrobiae	Opitutales	Opitutaceae	IMCC26134_A	IMCC26134_A sp000972765	0.194449	arabinosidase	Complex carbon degradation	Carbon
632	Namaqua	k127_2583922_1	K01209	Bacteria	Chloroflexota	Chloroflexia	54-19	54-19	54-19	54-19 sp001898225	0.466497	arabinosidase	Complex carbon degradation	Carbon
633	Namaqua	k127_1057470_1	K01209	Bacteria	Actinomycetota	Actinomycetia	Actinomycetales	Microbacteriaceae	Clavibacter	Clavibacter tessellarius	0.109164	arabinosidase	Complex carbon degradation	Carbon
634	Namaqua	k127_2003324_1	K01209	Bacteria	Actinomycetota	Actinomycetia	Actinomycetales	Micrococcaceae	Pseudarthrobacter	Pseudarthrobacter sp005796225	0.149486	arabinosidase	Complex carbon degradation	Carbon
635	Namaqua	k127_2039147_1	K01209	Bacteria	Bacteroidota	Bacteroidia	Chitinophagales	Chitinophagaceae	Segetibacter	Segetibacter sp004354985	0.074743	arabinosidase	Complex carbon degradation	Carbon
636	Namaqua	k127_3158045_1	K01209	Bacteria	Actinomycetota	Rubrobacteria	Rubrobacterales	Rubrobacteraceae	Rubrobacter_C	Rubrobacter_C taiwanensis	0.116151	arabinosidase	Complex carbon degradation	Carbon
637	Namaqua	k127_2981023_1	K01209	Bacteria	Pseudomonadota	Alphaproteobacteria	Sphingomonadales	Sphingomonadaceae	Allosphingosinicella	Allosphingosinicella sp005882415	0.33039	arabinosidase	Complex carbon degradation	Carbon
638	Namaqua	k127_956387_1	K01209	Bacteria	Actinomycetota	Rubrobacteria	Rubrobacterales	Rubrobacteraceae	Rubrobacter_C	Rubrobacter_C taiwanensis	0.215708	arabinosidase	Complex carbon degradation	Carbon
639	Namaqua	k127_3362303_1	K01209	Bacteria	Pseudomonadota	Alphaproteobacteria	Sphingomonadales	Sphingomonadaceae	Allosphingosinicella	Allosphingosinicella sp003347635	0.266846	arabinosidase	Complex carbon degradation	Carbon
640	Namaqua	k127_619130_1	K01209	Bacteria	Pseudomonadota	Alphaproteobacteria	Sphingomonadales	Sphingomonadaceae	Allosphingosinicella	Allosphingosinicella sp003347635	0.174163	arabinosidase	Complex carbon degradation	Carbon
641	Namaqua	k127_3065875_1	K01209	Bacteria	Actinomycetota	Actinomycetia	Actinomycetales	Cellulomonadaceae	Cellulomonas	Cellulomonas sp004123805	0.181675	arabinosidase	Complex carbon degradation	Carbon
642	Namaqua	k127_1804096_1	K01209	Bacteria	Chloroflexota	Chloroflexia	54-19	54-19	54-19	54-19 sp001898225	0.250071	arabinosidase	Complex carbon degradation	Carbon
643	Namaqua	k127_2983189_1	K01209	Bacteria	Acidobacteriota	Aminicenantia	Aminicenantales	Aminicenantaceae	Aminicenans	Aminicenans sakinawicola	0.581076	arabinosidase	Complex carbon degradation	Carbon
644	Namaqua	k127_2569660_1	K01209	Bacteria	Chloroflexota	Anaerolineae	B4-G1	SLSP01	PWVB01	PWVB01 sp007125545	0.259265	arabinosidase	Complex carbon degradation	Carbon
645	Namaqua	k127_3313446_1	K01209	Bacteria	Acidobacteriota	Acidobacteriae	Acidobacteriales	Koribacteraceae	40CM-3-55-5	40CM-3-55-5 sp001914815	0.174459	arabinosidase	Complex carbon degradation	Carbon
646	Namaqua	k127_2361852_1	K01209	Bacteria	Bacteroidota	Bacteroidia	Chitinophagales	Chitinophagaceae	VBAT01	VBAT01 sp005884665	0.139306	arabinosidase	Complex carbon degradation	Carbon
647	Namaqua	k127_2458882_1	K01209	Bacteria	Chloroflexota	Anaerolineae	UBA1429	UBA1429	UBA6128	UBA6128 sp002423325	0.382075	arabinosidase	Complex carbon degradation	Carbon
648	Namaqua	k127_2113590_1	K01209	Bacteria	Pseudomonadota	Alphaproteobacteria	Sphingomonadales	Sphingomonadaceae	Allosphingosinicella	Allosphingosinicella sp005882415	0.371776	arabinosidase	Complex carbon degradation	Carbon
649	Namaqua	k127_89191_1	K01209	Bacteria	Bacteroidota	Bacteroidia	Cytophagales	Hymenobacteraceae	Pontibacter	Pontibacter ummariensis	0.0821433	arabinosidase	Complex carbon degradation	Carbon
650	Namaqua	k127_118334_1	K01209	Bacteria	Pseudomonadota	Alphaproteobacteria	Sphingomonadales	Sphingomonadaceae	Allosphingosinicella	Allosphingosinicella sp004151485	0.196061	arabinosidase	Complex carbon degradation	Carbon
651	Namaqua	k127_2358946_1	K01209	Bacteria	Pseudomonadota	Alphaproteobacteria	Caulobacterales	Caulobacteraceae	Brevundimonas	Brevundimonas sp002002865	0.124447	arabinosidase	Complex carbon degradation	Carbon
652	Namaqua	k127_2719549_1	K01209	Bacteria	Bacteroidota	Bacteroidia	Cytophagales	Hymenobacteraceae	Rufibacter	Rufibacter roseus	0.145552	arabinosidase	Complex carbon degradation	Carbon
653	Namaqua	k127_2674983_1	K01209	Bacteria	Pseudomonadota	Alphaproteobacteria	Sphingomonadales	Sphingomonadaceae	Allosphingosinicella	Allosphingosinicella sp005882415	0.13697	arabinosidase	Complex carbon degradation	Carbon
654	Namaqua	k127_2312017_1	K01209	Bacteria	Pseudomonadota	Alphaproteobacteria	Sphingomonadales	Sphingomonadaceae	Allosphingosinicella	Allosphingosinicella sp005882415	0.119007	arabinosidase	Complex carbon degradation	Carbon
655	Namaqua	k127_1420605_1	K01209	Bacteria	Chloroflexota	Anaerolineae	UBA1429	UBA1429	UBA6128	UBA6128 sp002423325	0.172843	arabinosidase	Complex carbon degradation	Carbon
656	Namaqua	k127_1041088_1	K01209	Bacteria	Pseudomonadota	Alphaproteobacteria	Sphingomonadales	Sphingomonadaceae	Allosphingosinicella	Allosphingosinicella sp005882415	0.171415	arabinosidase	Complex carbon degradation	Carbon
657	Namaqua	k127_1314748_1	K01209	Bacteria	Pseudomonadota	Alphaproteobacteria	Sphingomonadales	Sphingomonadaceae	Sphingomonas_A	Sphingomonas_A sp003970925	0.185189	arabinosidase	Complex carbon degradation	Carbon
658	Namaqua	k127_395818_1	K01209	Bacteria	Bacteroidota	Bacteroidia	Bacteroidales	Dysgonomonadaceae	Proteiniphilum	Proteiniphilum sp001768325	0.125162	arabinosidase	Complex carbon degradation	Carbon
659	Namaqua	k127_121224_1	K01209	Bacteria	Actinomycetota	Actinomycetia	Actinomycetales	Micrococcaceae	Arthrobacter_D	Arthrobacter_D sp003602275	0.146985	arabinosidase	Complex carbon degradation	Carbon
660	Namaqua	k127_1804761_1	K01209	Bacteria	Acidobacteriota	Vicinamibacteria	Vicinamibacterales	SCN-69-37	SCN-69-37	SCN-69-37 sp003242705	0.100361	arabinosidase	Complex carbon degradation	Carbon
661	Namaqua	k127_3147793_1	K01209	Bacteria	Latescibacterota	UBA2968	UBA8231	SLHA01	SLHA01	SLHA01 sp007136405	0.158195	arabinosidase	Complex carbon degradation	Carbon
662	Namaqua	k127_311435_1	K01209	Bacteria	Chloroflexota	Anaerolineae	UBA1429	UBA1429	UBA6128	UBA6128 sp002423325	0.916652	arabinosidase	Complex carbon degradation	Carbon
663	Namaqua	k127_3144888_2	K01209	Bacteria	Pseudomonadota	Alphaproteobacteria	Sphingomonadales	Sphingomonadaceae	Allosphingosinicella	Allosphingosinicella sp005882415	0.241507	arabinosidase	Complex carbon degradation	Carbon
664	Namaqua	k127_739805_1	K01209	Bacteria	Actinomycetota	Actinomycetia	Mycobacteriales	Micromonosporaceae	Micromonospora	Micromonospora halophytica	0.18301	arabinosidase	Complex carbon degradation	Carbon
665	Namaqua	k127_1802088_1	K01209	Bacteria	Bacteroidota	Bacteroidia	Chitinophagales	Chitinophagaceae	Niastella	Niastella populi	0.167606	arabinosidase	Complex carbon degradation	Carbon
666	Namaqua	k127_1731827_1	K01209	Bacteria	Pseudomonadota	Alphaproteobacteria	Sphingomonadales	Sphingomonadaceae	Allosphingosinicella	Allosphingosinicella sp005882415	0.164613	arabinosidase	Complex carbon degradation	Carbon
667	Namaqua	k127_2108461_1	K01209	Bacteria	Bacteroidota	Bacteroidia	Chitinophagales	Chitinophagaceae	Panacibacter	Panacibacter sp005233845	0.248551	arabinosidase	Complex carbon degradation	Carbon
668	Namaqua	k127_1628005_1	K01209	Bacteria	Chloroflexota	Chloroflexia	54-19	54-19	54-19	54-19 sp001898225	0.148151	arabinosidase	Complex carbon degradation	Carbon
669	Namaqua	k127_1755626_1	K01209	Bacteria	Chloroflexota	Chloroflexia	54-19	54-19	54-19	54-19 sp001898225	0.115229	arabinosidase	Complex carbon degradation	Carbon
670	Namaqua	k127_234094_1	K01209	Bacteria	Actinomycetota	Actinomycetia	Propionibacteriales	Propionibacteriaceae	Friedmanniella	Friedmanniella sagamiharensis	0.214564	arabinosidase	Complex carbon degradation	Carbon
671	Namaqua	k127_3228855_1	K01209	Bacteria	Bacteroidota	Bacteroidia	Chitinophagales	Chitinophagaceae	Niabella	Niabella yanshanensis	0.170184	arabinosidase	Complex carbon degradation	Carbon
672	Namaqua	k127_3364666_1	K01209	Bacteria	Chloroflexota	Chloroflexia	54-19	54-19	54-19	54-19 sp001898225	0.348917	arabinosidase	Complex carbon degradation	Carbon
673	Namaqua	k127_588651_1	K01209	Bacteria	Chloroflexota	Anaerolineae	UBA1429	UBA1429	UBA6128	UBA6128 sp002423325	0.215239	arabinosidase	Complex carbon degradation	Carbon
674	Namaqua	k127_913470_1	K01209	Bacteria	Chloroflexota	Anaerolineae	UBA1429	UBA1429	SKLG01	SKLG01 sp007123335	0.497789	arabinosidase	Complex carbon degradation	Carbon
675	Namaqua	k127_1821653_1	K01209	Bacteria	Actinomycetota	Rubrobacteria	Rubrobacterales	Rubrobacteraceae	Rubrobacter_C	Rubrobacter_C taiwanensis	0.255015	arabinosidase	Complex carbon degradation	Carbon
676	Namaqua	k127_965848_1	K01209	Bacteria	Bacteroidota	Bacteroidia	Bacteroidales	Dysgonomonadaceae	Proteiniphilum	Proteiniphilum sp003712195	0.203708	arabinosidase	Complex carbon degradation	Carbon
677	Namaqua	k127_544779_1	K01209	Bacteria	Bacteroidota	Bacteroidia	Cytophagales	Hymenobacteraceae	Adhaeribacter	Adhaeribacter sp003023845	0.0934288	arabinosidase	Complex carbon degradation	Carbon
678	Namaqua	k127_2964680_2	K01209	Bacteria	Bacteroidota	Bacteroidia	Bacteroidales	Dysgonomonadaceae	Proteiniphilum	Proteiniphilum sp003712195	0.125162	arabinosidase	Complex carbon degradation	Carbon
679	Namaqua	k127_3074681_1	K01209	Bacteria	Bacteroidota	Bacteroidia	Chitinophagales	Chitinophagaceae	Flavisolibacter	Flavisolibacter sp003628535	0.159548	arabinosidase	Complex carbon degradation	Carbon
680	Namaqua	k127_2883268_1	K01209	Bacteria	Acidobacteriota	Acidobacteriae	Bryobacterales	Bryobacteraceae	Fen-330	Fen-330 sp003154855	0.123326	arabinosidase	Complex carbon degradation	Carbon
681	Namaqua	k127_3089518_1	K01209	Bacteria	Pseudomonadota	Alphaproteobacteria	Sphingomonadales	Sphingomonadaceae	Allosphingosinicella	Allosphingosinicella sp003347635	0.192597	arabinosidase	Complex carbon degradation	Carbon
682	Namaqua	k127_3191621_3	K01209	Bacteria	Pseudomonadota	Alphaproteobacteria	Sphingomonadales	Sphingomonadaceae	Allosphingosinicella	Allosphingosinicella sp005882415	0.556241	arabinosidase	Complex carbon degradation	Carbon
683	Namaqua	k127_823340_1	K01209	Bacteria	Bacteroidota	Bacteroidia	Cytophagales	Hymenobacteraceae	Rufibacter	Rufibacter sp003721515	0.0894018	arabinosidase	Complex carbon degradation	Carbon
684	Namaqua	k127_2534253_1	K01209	Bacteria	Actinomycetota	Rubrobacteria	Rubrobacterales	Rubrobacteraceae	Rubrobacter_C	Rubrobacter_C taiwanensis	0.108215	arabinosidase	Complex carbon degradation	Carbon
685	Namaqua	k127_2763824_1	K01209	Bacteria	Firmicutes	Bacilli	Bacillales	Domibacillaceae	Domibacillus	Domibacillus indicus	0.142497	arabinosidase	Complex carbon degradation	Carbon
686	Namaqua	k127_1610608_1	K01209	Bacteria	Chloroflexota	Chloroflexia	Chloroflexales	Herpetosiphonaceae	JKG1	JKG1 sp000526415	0.374277	arabinosidase	Complex carbon degradation	Carbon
687	Namaqua	k127_1366742_2	K01209	Bacteria	Bacteroidota	Bacteroidia	Chitinophagales	Saprospiraceae	Flavilitoribacter	Flavilitoribacter nigricans	0.0909702	arabinosidase	Complex carbon degradation	Carbon
688	Namaqua	k127_1407146_1	K01209	Bacteria	Acidobacteriota	Blastocatellia	Pyrinomonadales	Pyrinomonadaceae	OLB17	OLB17 sp001464455	0.146065	arabinosidase	Complex carbon degradation	Carbon
689	Namaqua	k127_761157_1	K01209	Bacteria	Bacteroidota	Bacteroidia	Cytophagales	Hymenobacteraceae	Pontibacter	Pontibacter diazotrophicus	0.146065	arabinosidase	Complex carbon degradation	Carbon
690	Namaqua	k127_1602942_1	K01209	Bacteria	Bacteroidota	Bacteroidia	Bacteroidales	Dysgonomonadaceae	Dysgonomonas	Dysgonomonas sp900079735	0.232444	arabinosidase	Complex carbon degradation	Carbon
691	Namaqua	k127_318857_2	K01209	Bacteria	Pseudomonadota	Alphaproteobacteria	Sphingomonadales	Sphingomonadaceae	Sphingomonas	Sphingomonas sp002288825	0.381803	arabinosidase	Complex carbon degradation	Carbon
692	Namaqua	k127_1285867_1	K01209	Bacteria	Bacteroidota	Bacteroidia	Chitinophagales	Chitinophagaceae	Flavisolibacter	Flavisolibacter sp003628535	0.106365	arabinosidase	Complex carbon degradation	Carbon
693	Namaqua	k127_1048471_1	K01209	Bacteria	Chloroflexota	Anaerolineae	UBA1429	UBA1429	UBA6128	UBA6128 sp002423325	0.235299	arabinosidase	Complex carbon degradation	Carbon
694	Namaqua	k127_646601_1	K01209	Bacteria	Chloroflexota	Chloroflexia	Chloroflexales	Chloroflexaceae	OHK40	OHK40 sp004367505	0.0901791	arabinosidase	Complex carbon degradation	Carbon
695	Namaqua	k127_769544_2	K01209	Bacteria	Chloroflexota	Anaerolineae	UBA1429	UBA1429	UBA6128	UBA6128 sp002423325	0.529026	arabinosidase	Complex carbon degradation	Carbon
696	Namaqua	k127_1607373_1	K01209	Bacteria	Actinomycetota	Actinomycetia	Actinomycetales	Micrococcaceae	Pseudarthrobacter	Pseudarthrobacter sp005796205	0.118521	arabinosidase	Complex carbon degradation	Carbon
697	Namaqua	k127_1429175_1	K01209	Bacteria	Bacteroidota	Bacteroidia	Chitinophagales	Chitinophagaceae	Segetibacter	Segetibacter sp004354985	0.0843137	arabinosidase	Complex carbon degradation	Carbon
698	Namaqua	k127_844399_1	K01209	Bacteria	CSP1-3	CSP1-3	CSP1-3	NP-7	VBAK01	VBAK01 sp005882275	0.18194	arabinosidase	Complex carbon degradation	Carbon
699	Namaqua	k127_3168958_1	K01209	Bacteria	Actinomycetota	Rubrobacteria	Rubrobacterales	Rubrobacteraceae	Rubrobacter_C	Rubrobacter_C taiwanensis	0.0901791	arabinosidase	Complex carbon degradation	Carbon
700	Namaqua	k127_2640485_1	K01209	Bacteria	Pseudomonadota	Alphaproteobacteria	Rhizobiales	Beijerinckiaceae	Microvirga	Microvirga sp000739015	0.237042	arabinosidase	Complex carbon degradation	Carbon
701	Namaqua	k127_238931_2	K01209	Bacteria	Pseudomonadota	Alphaproteobacteria	Sphingomonadales	Sphingomonadaceae	Allosphingosinicella	Allosphingosinicella sp005882415	0.340818	arabinosidase	Complex carbon degradation	Carbon
702	Namaqua	k127_3280885_1	K01209	Bacteria	Pseudomonadota	Alphaproteobacteria	Sphingomonadales	Sphingomonadaceae	Allosphingosinicella	Allosphingosinicella sp003347635	0.267628	arabinosidase	Complex carbon degradation	Carbon
703	Namaqua	k127_2377629_1	K01209	Bacteria	Acidobacteriota	Vicinamibacteria_A	Fen-336	Fen-336	AA29	AA29 sp003222295	0.408981	arabinosidase	Complex carbon degradation	Carbon
704	Namaqua	k127_2927204_1	K01209	Bacteria	Pseudomonadota	Alphaproteobacteria	Sphingomonadales	Sphingomonadaceae	Allosphingosinicella	Allosphingosinicella sp005882415	0.255433	arabinosidase	Complex carbon degradation	Carbon
705	Namaqua	k127_2033920_1	K01209	Bacteria	Bacteroidota	Bacteroidia	Chitinophagales	Chitinophagaceae	Panacibacter	Panacibacter sp005233845	0.124759	arabinosidase	Complex carbon degradation	Carbon
706	Namaqua	k127_2682689_1	K01209	Bacteria	Bacteroidota	Bacteroidia	Chitinophagales	Chitinophagaceae	Flavisolibacter	Flavisolibacter sp003628535	0.144965	arabinosidase	Complex carbon degradation	Carbon
707	Namaqua	k127_2742484_1	K01209	Bacteria	Chloroflexota	Chloroflexia	Chloroflexales	Herpetosiphonaceae	JKG1	JKG1 sp000526415	0.45238	arabinosidase	Complex carbon degradation	Carbon
708	Namaqua	k127_138918_1	K01209	Bacteria	Actinomycetota	Actinomycetia	Actinomycetales	Cellulomonadaceae	Cellulomonas	Cellulomonas sp900114185	0.0909702	arabinosidase	Complex carbon degradation	Carbon
709	Namaqua	k127_2928162_1	K01209	Bacteria	Bacteroidota	Bacteroidia	Chitinophagales	Chitinophagaceae	Flavisolibacter	Flavisolibacter sp003628535	0.140279	arabinosidase	Complex carbon degradation	Carbon
710	Namaqua	k127_2251180_1	K01209	Bacteria	Pseudomonadota	Alphaproteobacteria	Sphingomonadales	Sphingomonadaceae	Allosphingosinicella	Allosphingosinicella sp005882415	0.112549	arabinosidase	Complex carbon degradation	Carbon
711	Namaqua	k127_539709_1	K01209	Bacteria	Chloroflexota	Chloroflexia	54-19	54-19	54-19	54-19 sp001898225	0.140354	arabinosidase	Complex carbon degradation	Carbon
712	Namaqua	k127_2936217_1	K01209	Bacteria	Gemmatimonadota	Gemmatimonadetes	SG8-23	UBA6960	PXFI01	PXFI01 sp003564295	0.237042	arabinosidase	Complex carbon degradation	Carbon
713	Namaqua	k127_1495889_1	K01209	Bacteria	Acidobacteriota	Vicinamibacteria_A	Fen-336	Fen-336	AA29	AA29 sp003222295	0.207412	arabinosidase	Complex carbon degradation	Carbon
714	Namaqua	k127_64431_1	K01209	Bacteria	Chloroflexota	Chloroflexia	Chloroflexales	Herpetosiphonaceae	JKG1	JKG1 sp000526415	0.112724	arabinosidase	Complex carbon degradation	Carbon
715	Namaqua	k127_1720699_1	K01209	Bacteria	Pseudomonadota	Alphaproteobacteria	Sphingomonadales	Sphingomonadaceae	Sphingomonas	Sphingomonas rubra	0.320007	arabinosidase	Complex carbon degradation	Carbon
716	Namaqua	k127_1094219_1	K01209	Bacteria	Firmicutes	Bacilli	Paenibacillales	Paenibacillaceae	BBFE01	BBFE01 sp001313085	0.0960239	arabinosidase	Complex carbon degradation	Carbon
717	Namaqua	k127_2845695_1	K01209	Bacteria	Firmicutes	Bacilli	Paenibacillales	Paenibacillaceae	Paenibacillus_R	Paenibacillus_R sp003060825	0.0813379	arabinosidase	Complex carbon degradation	Carbon
718	Namaqua	k127_1986987_1	K01209	Bacteria	Chloroflexota	Anaerolineae	UBA1429	UBA1429	UBA6128	UBA6128 sp002423325	0.125704	arabinosidase	Complex carbon degradation	Carbon
719	Namaqua	k127_2886067_1	K01209	Bacteria	Bacteroidota	Bacteroidia	Chitinophagales	Chitinophagaceae	Niabella	Niabella yanshanensis	0.156537	arabinosidase	Complex carbon degradation	Carbon
720	Namaqua	k127_2079050_1	K01209	Bacteria	Firmicutes	Bacilli	Bacillales	Anoxybacillaceae	Geobacillus	Geobacillus sp000445995	0.469146	arabinosidase	Complex carbon degradation	Carbon
721	Namaqua	k127_229060_1	K01209	Bacteria	Verrucomicrobiota	Verrucomicrobiae	Opitutales	Opitutaceae	IMCC26134_A	IMCC26134_A sp000972765	0.113134	arabinosidase	Complex carbon degradation	Carbon
722	Namaqua	k127_1967658_1	K01209	Bacteria	Pseudomonadota	Alphaproteobacteria	Sphingomonadales	Sphingomonadaceae	Sphingomonas	Sphingomonas sp005773165	0.238904	arabinosidase	Complex carbon degradation	Carbon
723	Namaqua	k127_1691970_1	K01209	Bacteria	Chloroflexota	Chloroflexia	Thermobaculales	Thermobaculaceae	Thermobaculum	Thermobaculum terrenum	0.114172	arabinosidase	Complex carbon degradation	Carbon
724	Namaqua	k127_1475796_1	K01209	Bacteria	Actinomycetota	Rubrobacteria	Rubrobacterales	Rubrobacteraceae	Rubrobacter_C	Rubrobacter_C taiwanensis	0.180358	arabinosidase	Complex carbon degradation	Carbon
725	Namaqua	k127_2701259_1	K01209	Bacteria	Chloroflexota	Chloroflexia	Chloroflexales	Herpetosiphonaceae	JKG1	JKG1 sp000526415	0.480491	arabinosidase	Complex carbon degradation	Carbon
726	Namaqua	k127_2823042_1	K01209	Bacteria	Actinomycetota	Actinomycetia	Mycobacteriales	Geodermatophilaceae	Blastococcus	Blastococcus litoris	0.187703	arabinosidase	Complex carbon degradation	Carbon
727	Namaqua	k127_1585923_1	K01209	Bacteria	Chloroflexota	Chloroflexia	Chloroflexales	Herpetosiphonaceae	JKG1	JKG1 sp000526415	0.319095	arabinosidase	Complex carbon degradation	Carbon
728	Namaqua	k127_687305_1	K01209	Bacteria	Bacteroidota	Bacteroidia	Chitinophagales	Chitinophagaceae	Segetibacter	Segetibacter sp004354985	0.192941	arabinosidase	Complex carbon degradation	Carbon
729	Namaqua	k127_395420_2	K01209	Bacteria	Acidobacteriota	Blastocatellia	Pyrinomonadales	Pyrinomonadaceae	OLB17	OLB17 sp003223025	0.221138	arabinosidase	Complex carbon degradation	Carbon
730	Namaqua	k127_3010919_1	K01209	Bacteria	Acidobacteriota	Acidobacteriae	Bryobacterales	Bryobacteraceae	Fen-330	Fen-330 sp003154855	0.345687	arabinosidase	Complex carbon degradation	Carbon
731	Namaqua	k127_1626892_1	K01209	Bacteria	Pseudomonadota	Alphaproteobacteria	Sphingomonadales	Sphingomonadaceae	Allosphingosinicella	Allosphingosinicella sp003347635	0.153009	arabinosidase	Complex carbon degradation	Carbon
732	Namaqua	k127_657594_1	K01209	Bacteria	Aerophobota	Aerophobia	Aerophobales	B47-G16	B47-G16	B47-G16 sp003648815	0.142784	arabinosidase	Complex carbon degradation	Carbon
733	Namaqua	k127_307755_1	K01209	Bacteria	Actinomycetota	Actinomycetia	Mycobacteriales	Geodermatophilaceae	Geodermatophilus	Geodermatophilus dictyosporus	0.329732	arabinosidase	Complex carbon degradation	Carbon
734	Namaqua	k127_156809_1	K01209	Bacteria	Verrucomicrobiota	Verrucomicrobiae	Opitutales	Opitutaceae	Fen-1467	Fen-1467 sp003157575	0.188556	arabinosidase	Complex carbon degradation	Carbon
735	Namaqua	k127_1508435_1	K01209	Bacteria	Chloroflexota	Chloroflexia	54-19	54-19	54-19	54-19 sp001898225	0.205543	arabinosidase	Complex carbon degradation	Carbon
736	Namaqua	k127_2644539_1	K01209	Bacteria	Chloroflexota	Ktedonobacteria	Ktedonobacterales	Ktedonobacteraceae	Dictyobacter	Dictyobacter aurantiacus	0.315185	arabinosidase	Complex carbon degradation	Carbon
737	Namaqua	k127_690437_1	K01209	Bacteria	Actinomycetota	Actinomycetia	Actinomycetales	Micrococcaceae	Pseudarthrobacter	Pseudarthrobacter sp002892835	0.102006	arabinosidase	Complex carbon degradation	Carbon
738	Namaqua	k127_879634_1	K01209	Bacteria	Pseudomonadota	Alphaproteobacteria	Azospirillales	Inquilinaceae	Inquilinus	Inquilinus sp005938675	0.283182	arabinosidase	Complex carbon degradation	Carbon
739	Namaqua	k127_3125669_1	K01209	Bacteria	Chloroflexota	Chloroflexia	54-19	54-19	54-19	54-19 sp001898225	0.138275	arabinosidase	Complex carbon degradation	Carbon
740	Namaqua	k127_2814750_1	K01209	Bacteria	Pseudomonadota	Alphaproteobacteria	Rhizobiales	Beijerinckiaceae	Microvirga	Microvirga sp000739015	0.281108	arabinosidase	Complex carbon degradation	Carbon
741	Namaqua	k127_2299764_1	K01209	Bacteria	Pseudomonadota	Alphaproteobacteria	Rhizobiales	Beijerinckiaceae	Alsobacter	Alsobacter sp003004785	0.211253	arabinosidase	Complex carbon degradation	Carbon
742	Namaqua	k127_2360844_1	K01209	Bacteria	Planctomycetota	Phycisphaerae	Sedimentisphaerales	Anaerohalophaeraceae	FEN-1350	FEN-1350 sp003152975	0.181485	arabinosidase	Complex carbon degradation	Carbon
743	Namaqua	k127_2765720_1	K01209	Bacteria	Verrucomicrobiota	Verrucomicrobiae	Opitutales	Opitutaceae	B12-G4	B12-G4 sp003641745	0.175587	arabinosidase	Complex carbon degradation	Carbon
744	Namaqua	k127_422172_1	K01209	Bacteria	Chloroflexota	Anaerolineae	UBA1429	UBA1429	UBA1429	UBA1429 sp007132185	0.337416	arabinosidase	Complex carbon degradation	Carbon
745	Namaqua	k127_2202363_1	K01209	Bacteria	Pseudomonadota	Alphaproteobacteria	Sphingomonadales	Sphingomonadaceae	Allosphingosinicella	Allosphingosinicella sp005882415	0.25697	arabinosidase	Complex carbon degradation	Carbon
746	Namaqua	k127_2506893_1	K01209	Bacteria	Pseudomonadota	Alphaproteobacteria	Sphingomonadales	Sphingomonadaceae	Allosphingosinicella	Allosphingosinicella sp003347635	0.0964707	arabinosidase	Complex carbon degradation	Carbon
747	Namaqua	k127_923187_1	K01209	Bacteria	Pseudomonadota	Alphaproteobacteria	Sphingomonadales	Sphingomonadaceae	Allosphingosinicella	Allosphingosinicella sp004151485	0.167606	arabinosidase	Complex carbon degradation	Carbon
748	Namaqua	k127_1956701_1	K01209	Bacteria	Actinomycetota	Actinomycetia	Actinomycetales	Cellulomonadaceae	Cellulomonas	Cellulomonas cellasea	0.188556	arabinosidase	Complex carbon degradation	Carbon
749	Namaqua	k127_1914431_1	K01209	Archaea	Halobacteriota	Halobacteria	Halobacteriales	Haloarculaceae	Halorhabdus	Halorhabdus tiamatea	0.439713	arabinosidase	Complex carbon degradation	Carbon
750	Namaqua	k127_1663525_1	K01209	Bacteria	Chloroflexota	Chloroflexia	Chloroflexales	Herpetosiphonaceae	JKG1	JKG1 sp000526415	0.285767	arabinosidase	Complex carbon degradation	Carbon
751	Namaqua	k127_1811419_2	K01209	Bacteria	Methylomirabilota	Methylomirabilia	Rokubacteriales	GWA2-73-35	40CM-68-15	40CM-68-15 sp003220615	0.259265	arabinosidase	Complex carbon degradation	Carbon
752	Namaqua	k127_2945975_1	K01209	Bacteria	Chloroflexota	Anaerolineae	UBA1429	UBA1429	UBA6128	UBA6128 sp002423325	0.226857	arabinosidase	Complex carbon degradation	Carbon
753	Namaqua	k127_1970008_2	K01209	Bacteria	Pseudomonadota	Alphaproteobacteria	Rhizobiales	Beijerinckiaceae	Microvirga	Microvirga sp003075415	0.177782	arabinosidase	Complex carbon degradation	Carbon
754	Namaqua	k127_388085_1	K01209	Bacteria	Chloroflexota	Anaerolineae	UBA1429	UBA1429	UBA6128	UBA6128 sp002423325	0.298814	arabinosidase	Complex carbon degradation	Carbon
755	Namaqua	k127_1290374_1	K01209	Bacteria	Pseudomonadota	Alphaproteobacteria	Rhizobiales	Afifellaceae	A52C2	A52C2 sp900110915	0.208639	arabinosidase	Complex carbon degradation	Carbon
756	Namaqua	k127_341810_1	K01209	Bacteria	Acidobacteriota	Blastocatellia	Pyrinomonadales	Pyrinomonadaceae	Pyrinomonas	Pyrinomonas methylaliphatogenes	0.140959	arabinosidase	Complex carbon degradation	Carbon
757	Namaqua	k127_3235122_1	K01209	Bacteria	Actinomycetota	Actinomycetia	Actinomycetales	Micrococcaceae	Arthrobacter_D	Arthrobacter_D agilis_B	0.191302	arabinosidase	Complex carbon degradation	Carbon
758	Namaqua	k127_144315_1	K01209	Bacteria	Pseudomonadota	Alphaproteobacteria	Sphingomonadales	Sphingomonadaceae	Sphingomonas	Sphingomonas sp002288825	0.175502	arabinosidase	Complex carbon degradation	Carbon
759	Namaqua	k127_1988657_1	K01209	Bacteria	Chloroflexota	Chloroflexia	54-19	54-19	54-19	54-19 sp001898225	0.339039	arabinosidase	Complex carbon degradation	Carbon
760	Namaqua	k127_171577_1	K01209	Bacteria	Actinomycetota	Actinomycetia	Mycobacteriales	Geodermatophilaceae	Blastococcus	Blastococcus litoris	0.370378	arabinosidase	Complex carbon degradation	Carbon
761	Namaqua	k127_3023457_1	K01209	Bacteria	Chloroflexota	Chloroflexia	54-19	54-19	54-19	54-19 sp001898225	0.526893	arabinosidase	Complex carbon degradation	Carbon
762	Namaqua	k127_3369336_1	K01209	Bacteria	Chloroflexota	Chloroflexia	54-19	54-19	54-19	54-19 sp001898225	0.325132	arabinosidase	Complex carbon degradation	Carbon
763	Namaqua	k127_987699_1	K01209	Bacteria	Verrucomicrobiota	Verrucomicrobiae	Pedosphaerales	Palsa-1400	Palsa-1400	Palsa-1400 sp003138485	0.120588	arabinosidase	Complex carbon degradation	Carbon
764	Namaqua	k127_1998302_1	K01209	Bacteria	Actinomycetota	Actinomycetia	Mycobacteriales	Geodermatophilaceae	Geodermatophilus	Geodermatophilus dictyosporus	0.212932	arabinosidase	Complex carbon degradation	Carbon
765	Namaqua	k127_2239098_1	K01209	Bacteria	Actinomycetota	Actinomycetia	Mycobacteriales	Micromonosporaceae	Actinoplanes	Actinoplanes friuliensis	0.125162	arabinosidase	Complex carbon degradation	Carbon
766	Namaqua	k127_1027463_1	K01209	Bacteria	Firmicutes	Alicyclobacillia	Alicyclobacillales	Alicyclobacillaceae	Alicyclobacillus	Alicyclobacillus hesperidum	0.299472	arabinosidase	Complex carbon degradation	Carbon
767	Namaqua	k127_3102807_1	K01209	Bacteria	Actinomycetota	Actinomycetia	Actinomycetales	Cellulomonadaceae	Cellulomonas	Cellulomonas sp004123805	0.17001	arabinosidase	Complex carbon degradation	Carbon
768	Namaqua	k127_1181699_1	K01209	Bacteria	Pseudomonadota	Alphaproteobacteria	Sphingomonadales	Sphingomonadaceae	Allosphingosinicella	Allosphingosinicella sp005882415	0.164613	arabinosidase	Complex carbon degradation	Carbon
769	Namaqua	k127_420726_1	K01209	Bacteria	Chloroflexota	Anaerolineae	UBA1429	UBA1429	UBA6128	UBA6128 sp002423325	0.454601	arabinosidase	Complex carbon degradation	Carbon
770	Namaqua	k127_2767533_1	K01209	Bacteria	Pseudomonadota	Alphaproteobacteria	Sphingomonadales	Sphingomonadaceae	Allosphingosinicella	Allosphingosinicella sp005882415	0.213512	arabinosidase	Complex carbon degradation	Carbon
771	Namaqua	k127_2467590_1	K01209	Bacteria	Actinomycetota	Actinomycetia	Actinomycetales	Cellulomonadaceae	Cellulomonas	Cellulomonas marina	0.264157	arabinosidase	Complex carbon degradation	Carbon
772	Namaqua	k127_888675_2	K01209	Bacteria	Actinomycetota	Actinomycetia	Actinomycetales	Cellulomonadaceae	Cellulomonas	Cellulomonas cellasea	0.205358	arabinosidase	Complex carbon degradation	Carbon
773	Namaqua	k127_1205535_1	K01209	Bacteria	Actinomycetota	Actinomycetia	Actinomycetales	Micrococcaceae	Arthrobacter_D	Arthrobacter_D sp004001285	0.138275	arabinosidase	Complex carbon degradation	Carbon
774	Namaqua	k127_2028567_1	K01209	Bacteria	Firmicutes_A	Clostridia	Acetivibrionales	Acetivibrionaceae	Pseudoclostridium	Pseudoclostridium thermosuccinogenes	0.233847	arabinosidase	Complex carbon degradation	Carbon
775	Namaqua	k127_507415_1	K01209	Bacteria	Pseudomonadota	Alphaproteobacteria	Rhizobiales	Beijerinckiaceae	Alsobacter	Alsobacter sp003004785	0.275469	arabinosidase	Complex carbon degradation	Carbon
776	Namaqua	k127_3036167_1	K01209	Bacteria	Pseudomonadota	Alphaproteobacteria	Caulobacterales	Parvularculaceae	Amphiplicatus	Amphiplicatus metriothermophilus	0.267331	arabinosidase	Complex carbon degradation	Carbon
777	Namaqua	k127_2657859_1	K01209	Bacteria	Armatimonadota	Abditibacteria	CG2-30-59-28	CG2-30-66-41	CG2-30-66-41	CG2-30-66-41 sp002779825	0.0987675	arabinosidase	Complex carbon degradation	Carbon
778	Namaqua	k127_2323056_1	K01209	Bacteria	Pseudomonadota	Alphaproteobacteria	Sphingomonadales	Sphingomonadaceae	Allosphingosinicella	Allosphingosinicella sp005882415	0.293681	arabinosidase	Complex carbon degradation	Carbon
779	Namaqua	k127_2225510_1	K01209	Bacteria	Planctomycetota	Phycisphaerae	Sedimentisphaerales	Anaerohalophaeraceae	PLanc-01	PLanc-01 sp001603075	0.0616075	arabinosidase	Complex carbon degradation	Carbon
780	Namaqua	k127_430191_1	K01209	Bacteria	Chloroflexota	Chloroflexia	Chloroflexales	Herpetosiphonaceae	JKG1	JKG1 sp000526415	0.141417	arabinosidase	Complex carbon degradation	Carbon
781	Namaqua	k127_2689128_1	K01209	Bacteria	Moduliflexota	Moduliflexia	Moduliflexales	Moduliflexaceae	Vecturithrix	Vecturithrix granuli	0.290377	arabinosidase	Complex carbon degradation	Carbon
782	Namaqua	k127_1848597_2	K01209	Bacteria	Bacteroidota	Bacteroidia	Chitinophagales	Chitinophagaceae	Flavisolibacter	Flavisolibacter sp003628535	0.123215	arabinosidase	Complex carbon degradation	Carbon
783	Namaqua	k127_2178720_1	K01209	Bacteria	Chloroflexota	Chloroflexia	Chloroflexales	Herpetosiphonaceae	JKG1	JKG1 sp000526415	0.21273	arabinosidase	Complex carbon degradation	Carbon
784	Namaqua	k127_1024028_1	K01209	Bacteria	Pseudomonadota	Alphaproteobacteria	Sphingomonadales	Sphingomonadaceae	Allosphingosinicella	Allosphingosinicella sp005882415	0.219216	arabinosidase	Complex carbon degradation	Carbon
785	Namaqua	k127_3195912_1	K01209	Bacteria	Actinomycetota	Actinomycetia	Mycobacteriales	Pseudonocardiaceae	Saccharothrix	Saccharothrix sp001984175	0.293681	arabinosidase	Complex carbon degradation	Carbon
786	Namaqua	k127_2163934_1	K01209	Bacteria	Actinomycetota	Actinomycetia	RP-AC37	Motilibacteraceae	YIM-75000	YIM-75000 sp003594885	0.142596	arabinosidase	Complex carbon degradation	Carbon
787	Namaqua	k127_469865_1	K01209	Bacteria	Pseudomonadota	Alphaproteobacteria	Sphingomonadales	Sphingomonadaceae	Allosphingosinicella	Allosphingosinicella sp003347635	0.100361	arabinosidase	Complex carbon degradation	Carbon
788	Namaqua	k127_1631638_1	K01209	Bacteria	Acidobacteriota	Acidobacteriae	Acidobacteriales	Koribacteraceae	40CM-3-55-5	40CM-3-55-5 sp001914815	0.419914	arabinosidase	Complex carbon degradation	Carbon
789	Namaqua	k127_3162756_1	K01209	Bacteria	Bacteroidota	Bacteroidia	Chitinophagales	Chitinophagaceae	Niastella	Niastella populi	0.176521	arabinosidase	Complex carbon degradation	Carbon
790	Namaqua	k127_523588_1	K01209	Bacteria	Pseudomonadota	Alphaproteobacteria	Rhizobiales	Beijerinckiaceae	Alsobacter	Alsobacter sp003004785	0.213827	arabinosidase	Complex carbon degradation	Carbon
791	Namaqua	k127_1313660_1	K01209	Bacteria	Thermotogota	Thermotogae	Thermotogales	Thermotogaceae	Pseudothermotoga_A	Pseudothermotoga_A sp003510135	0.100685	arabinosidase	Complex carbon degradation	Carbon
792	Namaqua	k127_849969_1	K01209	Bacteria	Pseudomonadota	Alphaproteobacteria	Sphingomonadales	Sphingomonadaceae	Sphingomonas	Sphingomonas sp002288825	0.123459	arabinosidase	Complex carbon degradation	Carbon
793	Namaqua	k127_3040140_1	K01209	Bacteria	Actinomycetota	Actinomycetia	Streptosporangiales	Streptosporangiaceae	Thermopolyspora	Thermopolyspora sp003242605	0.0917752	arabinosidase	Complex carbon degradation	Carbon
794	Namaqua	k127_2865232_1	K01209	Bacteria	Pseudomonadota	Alphaproteobacteria	Sphingomonadales	Sphingomonadaceae	Sphingomonas_A	Sphingomonas_A sp003970925	0.154963	arabinosidase	Complex carbon degradation	Carbon
795	Namaqua	k127_359071_1	K01209	Bacteria	Pseudomonadota	Alphaproteobacteria	Sphingomonadales	Sphingomonadaceae	Allosphingosinicella	Allosphingosinicella sp003347635	0.245326	arabinosidase	Complex carbon degradation	Carbon
796	Namaqua	k127_2691149_2	K01209	Bacteria	Actinomycetota	Actinomycetia	Propionibacteriales	Actinopolymorphaceae	Actinopolymorpha	Actinopolymorpha alba	0.299357	arabinosidase	Complex carbon degradation	Carbon
797	Namaqua	k127_2608273_1	K01209	Bacteria	Chloroflexota	Chloroflexia	Thermomicrobiales	Thermomicrobiaceae	HRBIN26	HRBIN26 sp002898875	0.148151	arabinosidase	Complex carbon degradation	Carbon
798	Namaqua	k127_2919953_1	K01209	Bacteria	Actinomycetota	Actinomycetia	Propionibacteriales	Propionibacteriaceae	Tessaracoccus	Tessaracoccus aquimaris	0.244014	arabinosidase	Complex carbon degradation	Carbon
799	Namaqua	k127_2509021_1	K01209	Bacteria	Bacteroidota	Bacteroidia	Sphingobacteriales	Sphingobacteriaceae	Pseudopedobacter	Pseudopedobacter glucosidilyticus	0.0751493	arabinosidase	Complex carbon degradation	Carbon
800	Namaqua	k127_3143380_1	K01209	Bacteria	Chloroflexota	Chloroflexia	54-19	54-19	54-19	54-19 sp001898225	0.296303	arabinosidase	Complex carbon degradation	Carbon
801	Namaqua	k127_603590_2	K01209	Bacteria	Actinomycetota	Actinomycetia	Mycobacteriales	Pseudonocardiaceae	Pseudonocardia	Pseudonocardia sp002262885	0.376188	arabinosidase	Complex carbon degradation	Carbon
802	Namaqua	k127_729127_2	K01209	Bacteria	Pseudomonadota	Alphaproteobacteria	Sphingomonadales	Sphingomonadaceae	Allosphingosinicella	Allosphingosinicella sp005882415	0.179648	arabinosidase	Complex carbon degradation	Carbon
803	Namaqua	k127_2410238_1	K01209	Bacteria	Methylomirabilota	Methylomirabilia	Rokubacteriales	GWA2-73-35	AR31	AR31 sp003221615	0.263813	arabinosidase	Complex carbon degradation	Carbon
804	Namaqua	k127_295071_1	K01209	Bacteria	Pseudomonadota	Alphaproteobacteria	Sphingomonadales	Sphingomonadaceae	Allosphingosinicella	Allosphingosinicella sp004151485	0.358982	arabinosidase	Complex carbon degradation	Carbon
805	Namaqua	k127_670461_1	K01209	Bacteria	Actinomycetota	Actinomycetia	Streptomycetales	Streptomycetaceae	Streptomyces	Streptomyces sp003248315	0.215346	arabinosidase	Complex carbon degradation	Carbon
806	Namaqua	k127_1249770_1	K01209	Bacteria	Pseudomonadota	Alphaproteobacteria	Sphingomonadales	Sphingomonadaceae	Allosphingosinicella	Allosphingosinicella sp004151485	0.214935	arabinosidase	Complex carbon degradation	Carbon
807	Namaqua	k127_279530_1	K01209	Bacteria	Pseudomonadota	Alphaproteobacteria	Sphingomonadales	Sphingomonadaceae	Allosphingosinicella	Allosphingosinicella sp003347635	0.371911	arabinosidase	Complex carbon degradation	Carbon
808	Namaqua	k127_2037144_1	K01209	Bacteria	Pseudomonadota	Alphaproteobacteria	Azospirillales	Inquilinaceae	Inquilinus	Inquilinus limosus	0.232611	arabinosidase	Complex carbon degradation	Carbon
809	Namaqua	k127_403372_1	K01209	Bacteria	Actinomycetota	Rubrobacteria	Rubrobacterales	Rubrobacteraceae	Rubrobacter_C	Rubrobacter_C taiwanensis	0.248894	arabinosidase	Complex carbon degradation	Carbon
810	Namaqua	k127_2774384_1	K01209	Bacteria	Chloroflexota	Chloroflexia	Thermomicrobiales	Thermomicrobiaceae	HRBIN26	HRBIN26 sp002898875	0.268415	arabinosidase	Complex carbon degradation	Carbon
811	Namaqua	k127_1274843_1	K01209	Bacteria	Pseudomonadota	Alphaproteobacteria	Sphingomonadales	Sphingomonadaceae	Allosphingosinicella	Allosphingosinicella sp004151485	0.132956	arabinosidase	Complex carbon degradation	Carbon
812	Namaqua	k127_2447727_1	K01209	Bacteria	Chloroflexota	Chloroflexia	Chloroflexales	Herpetosiphonaceae	JKG1	JKG1 sp000526415	0.108027	arabinosidase	Complex carbon degradation	Carbon
813	Namaqua	k127_372504_2	K01209	Bacteria	Actinomycetota	Actinomycetia	Actinomycetales	Cellulomonadaceae	Cellulomonas	Cellulomonas cellasea	0.198586	arabinosidase	Complex carbon degradation	Carbon
814	Namaqua	k127_1782182_1	K01209	Bacteria	Chloroflexota	Chloroflexia	Chloroflexales	Herpetosiphonaceae	JKG1	JKG1 sp000526415	0.196495	arabinosidase	Complex carbon degradation	Carbon
815	Namaqua	k127_3007154_2	K01209	Bacteria	Pseudomonadota	Alphaproteobacteria	Sphingomonadales	Sphingomonadaceae	ZDH117	ZDH117 sp003515075	0.12099	arabinosidase	Complex carbon degradation	Carbon
816	Namaqua	k127_246298_1	K01209	Bacteria	Actinomycetota	Actinomycetia	Streptomycetales	Streptomycetaceae	Streptomyces	Streptomyces jeddahensis	0.151238	arabinosidase	Complex carbon degradation	Carbon
817	Namaqua	k127_1469147_1	K01209	Bacteria	Actinomycetota	Rubrobacteria	Rubrobacterales	Rubrobacteraceae	Rubrobacter_C	Rubrobacter_C taiwanensis	0.172843	arabinosidase	Complex carbon degradation	Carbon
818	Namaqua	k127_783071_1	K01209	Bacteria	Bacteroidota	Bacteroidia	Flavobacteriales	Weeksellaceae	Chryseobacterium	Chryseobacterium daeguense	0.171651	arabinosidase	Complex carbon degradation	Carbon
819	Namaqua	k127_2532276_1	K01209	Bacteria	Firmicutes_A	Clostridia	Acetivibrionales	Acetivibrionaceae	Pseudoclostridium	Pseudoclostridium thermosuccinogenes	0.268294	arabinosidase	Complex carbon degradation	Carbon
820	Namaqua	k127_3026026_1	K01209	Bacteria	Pseudomonadota	Alphaproteobacteria	Sphingomonadales	Sphingomonadaceae	Sphingomonas	Sphingomonas sp002288825	0.173809	arabinosidase	Complex carbon degradation	Carbon
821	Namaqua	k127_968753_1	K01209	Bacteria	Acidobacteriota	Vicinamibacteria_A	Fen-336	Fen-336	AA29	AA29 sp003222295	0.217289	arabinosidase	Complex carbon degradation	Carbon
822	Namaqua	k127_2565136_1	K01209	Bacteria	Pseudomonadota	Alphaproteobacteria	Caulobacterales	Caulobacteraceae	Phenylobacterium	Phenylobacterium deserti	0.123215	arabinosidase	Complex carbon degradation	Carbon
823	Namaqua	k127_2333219_1	K01209	Bacteria	Pseudomonadota	Alphaproteobacteria	Caulobacterales	Parvularculaceae	Amphiplicatus	Amphiplicatus metriothermophilus	0.0727761	arabinosidase	Complex carbon degradation	Carbon
824	Namaqua	k127_2682102_2	K01209	Bacteria	Bacteroidota	Bacteroidia	Chitinophagales	Chitinophagaceae	VBAT01	VBAT01 sp005884665	0.124447	arabinosidase	Complex carbon degradation	Carbon
825	Namaqua	k127_653269_1	K01209	Bacteria	Pseudomonadota	Alphaproteobacteria	Rhizobiales	Beijerinckiaceae	Bosea	Bosea sp004341515	0.177782	arabinosidase	Complex carbon degradation	Carbon
826	Namaqua	k127_1465650_1	K01209	Bacteria	Myxococcota	Polyangia	Polyangiales	Polyangiaceae	FEN-1139	FEN-1139 sp003154095	0.230458	arabinosidase	Complex carbon degradation	Carbon
827	Namaqua	k127_1943839_1	K01209	Bacteria	Chloroflexota	Chloroflexia	Chloroflexales	Herpetosiphonaceae	JKG1	JKG1 sp000526415	0.186671	arabinosidase	Complex carbon degradation	Carbon
828	Namaqua	k127_2627676_1	K01209	Bacteria	Pseudomonadota	Alphaproteobacteria	Sphingomonadales	Sphingomonadaceae	ZDH117	ZDH117 sp003515075	0.139604	arabinosidase	Complex carbon degradation	Carbon
829	Namaqua	k127_3064228_1	K01209	Bacteria	Pseudomonadota	Alphaproteobacteria	Rhizobiales	Rhizobiaceae	Neorhizobium	Neorhizobium vignae	0.277234	arabinosidase	Complex carbon degradation	Carbon
830	Namaqua	k127_2768605_1	K01209	Bacteria	Acidobacteriota	Acidobacteriae	Bryobacterales	Bryobacteraceae	KBS-96	KBS-96 sp000381625	0.0995577	arabinosidase	Complex carbon degradation	Carbon
831	Namaqua	k127_157229_1	K01209	Bacteria	Chloroflexota	Chloroflexia	54-19	54-19	54-19	54-19 sp001898225	0.306404	arabinosidase	Complex carbon degradation	Carbon
832	Namaqua	k127_1851118_1	K01209	Bacteria	Chloroflexota	UBA4733	UBA4733	UBA4733	UBA4733	UBA4733 sp002404055	0.206038	arabinosidase	Complex carbon degradation	Carbon
833	Namaqua	k127_2144181_1	K01209	Bacteria	Chloroflexota	Chloroflexia	54-19	54-19	54-19	54-19 sp001898225	0.184822	arabinosidase	Complex carbon degradation	Carbon
834	Namaqua	k127_1733030_1	K01209	Bacteria	Chloroflexota	Anaerolineae	UBA1429	UBA1429	UBA6128	UBA6128 sp002423325	0.195672	arabinosidase	Complex carbon degradation	Carbon
835	Namaqua	k127_2158264_2	K01209	Bacteria	Chloroflexota	Anaerolineae	UBA1429	UBA1429	UBA6128	UBA6128 sp002423325	0.28181	arabinosidase	Complex carbon degradation	Carbon
836	Namaqua	k127_561582_1	K01209	Bacteria	Chloroflexota	Chloroflexia	Chloroflexales	Chloroflexaceae	OHK40	OHK40 sp004367505	0.204012	arabinosidase	Complex carbon degradation	Carbon
837	Namaqua	k127_1215059_1	K01209	Bacteria	Chloroflexota	Chloroflexia	54-19	54-19	54-19	54-19 sp001898225	0.286985	arabinosidase	Complex carbon degradation	Carbon
838	Namaqua	k127_1160737_1	K01209	Bacteria	Actinomycetota	Rubrobacteria	Rubrobacterales	Rubrobacteraceae	Rubrobacter_C	Rubrobacter_C taiwanensis	0.0873313	arabinosidase	Complex carbon degradation	Carbon
839	Namaqua	k127_395121_1	K01209	Bacteria	Bacteroidota	Bacteroidia	Chitinophagales	Chitinophagaceae	VBAT01	VBAT01 sp005884665	0.0829648	arabinosidase	Complex carbon degradation	Carbon
840	Namaqua	k127_1072659_1	K01209	Bacteria	Acidobacteriota	Blastocatellia	Pyrinomonadales	Pyrinomonadaceae	OLB17	OLB17 sp001464455	0.311118	arabinosidase	Complex carbon degradation	Carbon
841	Namaqua	k127_1725494_1	K01209	Bacteria	Armatimonadota	Fimbriimonadia	Fimbriimonadales	Fimbriimonadaceae	55-13	55-13 sp001898035	0.0797738	arabinosidase	Complex carbon degradation	Carbon
842	Namaqua	k127_1951491_1	K01209	Bacteria	Actinomycetota	Actinomycetia	Actinomycetales	Kineococcaceae	Kineococcus	Kineococcus xinjiangensis	0.181344	arabinosidase	Complex carbon degradation	Carbon
843	Namaqua	k127_1138402_1	K01209	Bacteria	Bacteroidota	Bacteroidia	Flavobacteriales	Flavobacteriaceae	Gramella	Gramella sp003024155	0.398341	arabinosidase	Complex carbon degradation	Carbon
844	Namaqua	k127_1543748_1	K01209	Bacteria	Actinomycetota	Actinomycetia	Actinomycetales	Quadrisphaeraceae	Quadrisphaera	Quadrisphaera sp006335115	0.0972244	arabinosidase	Complex carbon degradation	Carbon
845	Namaqua	k127_2261613_2	K01209	Bacteria	Firmicutes	Bacilli	Paenibacillales	Paenibacillaceae	BBFE01	BBFE01 sp001313085	0.100685	arabinosidase	Complex carbon degradation	Carbon
846	Namaqua	k127_2736453_1	K01209	Bacteria	Planctomycetota	Brocadiae	SM23-32	SM23-32	SM23-32	SM23-32 sp001303885	0.125359	arabinosidase	Complex carbon degradation	Carbon
847	Namaqua	k127_527009_1	K01209	Bacteria	Pseudomonadota	Alphaproteobacteria	Sphingomonadales	Sphingomonadaceae	Sphingomonas	Sphingomonas sp002288825	0.266846	arabinosidase	Complex carbon degradation	Carbon
848	Namaqua	k127_707186_1	K01209	Bacteria	Acidobacteriota	Blastocatellia	Pyrinomonadales	Pyrinomonadaceae	Pyrinomonas	Pyrinomonas methylaliphatogenes	0.15713	arabinosidase	Complex carbon degradation	Carbon
849	Namaqua	k127_810544_1	K01209	Bacteria	Chloroflexota	Chloroflexia	54-19	54-19	54-19	54-19 sp001898225	0.320858	arabinosidase	Complex carbon degradation	Carbon
850	Namaqua	k127_599315_1	K01209	Bacteria	Verrucomicrobiota	Verrucomicrobiae	Opitutales	Opitutaceae	IMCC26134_A	IMCC26134_A sp000972765	0.138275	arabinosidase	Complex carbon degradation	Carbon
851	Namaqua	k127_205026_2	K01209	Bacteria	Armatimonadota	BOG-944	Capsulimonadales	Capsulimonadaceae	Capsulimonas	Capsulimonas corticalis	0.172843	arabinosidase	Complex carbon degradation	Carbon
852	Namaqua	k127_1530839_1	K01209	Bacteria	Verrucomicrobiota	Verrucomicrobiae	Opitutales	Opitutaceae	Fen-1467	Fen-1467 sp003157575	0.120822	arabinosidase	Complex carbon degradation	Carbon
853	Namaqua	k127_2880519_1	K01209	Bacteria	Pseudomonadota	Alphaproteobacteria	Sphingomonadales	Sphingomonadaceae	Allosphingosinicella	Allosphingosinicella sp003347635	0.337918	arabinosidase	Complex carbon degradation	Carbon
854	Namaqua	k127_3134605_1	K01209	Bacteria	Acidobacteriota	Acidobacteriae	Bryobacterales	Bryobacteraceae	Fen-330	Fen-330 sp003137035	0.0871479	arabinosidase	Complex carbon degradation	Carbon
855	Namaqua	k127_2433266_1	K01209	Bacteria	Firmicutes_A	Clostridia	Acetivibrionales	Acetivibrionaceae	Pseudoclostridium	Pseudoclostridium thermosuccinogenes	0.407416	arabinosidase	Complex carbon degradation	Carbon
856	Namaqua	k127_3345831_1	K01209	Bacteria	Actinomycetota	Rubrobacteria	Rubrobacterales	Rubrobacteraceae	Rubrobacter_C	Rubrobacter_C taiwanensis	0.218328	arabinosidase	Complex carbon degradation	Carbon
857	Namaqua	k127_2978839_1	K01209	Bacteria	Bacteroidota	Bacteroidia	Flavobacteriales	Flavobacteriaceae	Flavobacterium	Flavobacterium akiainvivens	0.128628	arabinosidase	Complex carbon degradation	Carbon
858	Namaqua	k127_1916179_1	K01209	Bacteria	Bacteroidota	Bacteroidia	Chitinophagales	Chitinophagaceae	Flavisolibacter	Flavisolibacter sp003628535	0.122729	arabinosidase	Complex carbon degradation	Carbon
859	Namaqua	k127_60417_1	K01209	Bacteria	Pseudomonadota	Alphaproteobacteria	Sphingomonadales	Sphingomonadaceae	Allosphingosinicella	Allosphingosinicella sp005882415	0.197535	arabinosidase	Complex carbon degradation	Carbon
860	Namaqua	k127_1713024_1	K01209	Bacteria	Actinomycetota	Actinomycetia	RP-AC37	Motilibacteraceae	YIM-75000	YIM-75000 sp003594885	0.131458	arabinosidase	Complex carbon degradation	Carbon
861	Namaqua	k127_2679900_1	K01209	Bacteria	Bacteroidota	Bacteroidia	Sphingobacteriales	Sphingobacteriaceae	Pelobium	Pelobium sp005116455	0.237494	arabinosidase	Complex carbon degradation	Carbon
862	Namaqua	k127_2932527_1	K01209	Bacteria	Pseudomonadota	Alphaproteobacteria	Rhizobiales	Beijerinckiaceae	Alsobacter	Alsobacter sp003004785	0.436036	arabinosidase	Complex carbon degradation	Carbon
863	Namaqua	k127_902040_1	K01209	Bacteria	Bacteroidota	Bacteroidia	Cytophagales	Hymenobacteraceae	Hymenobacter	Hymenobacter sp004355185	0.102006	arabinosidase	Complex carbon degradation	Carbon
864	Namaqua	k127_1372485_1	K01209	Bacteria	Pseudomonadota	Alphaproteobacteria	Sphingomonadales	Sphingomonadaceae	Sphingomonas_A	Sphingomonas_A sp003970925	0.273668	arabinosidase	Complex carbon degradation	Carbon
865	Namaqua	k127_2710054_1	K01209	Bacteria	Chloroflexota	Chloroflexia	54-19	54-19	54-19	54-19 sp001898225	0.423744	arabinosidase	Complex carbon degradation	Carbon
866	Namaqua	k127_163650_2	K01209	Bacteria	Chloroflexota	Chloroflexia	Chloroflexales	Herpetosiphonaceae	JKG1	JKG1 sp000526415	0.319095	arabinosidase	Complex carbon degradation	Carbon
867	Namaqua	k127_626279_2	K01209	Bacteria	Pseudomonadota	Alphaproteobacteria	Sphingomonadales	Sphingomonadaceae	Allosphingosinicella	Allosphingosinicella sp005882415	0.414824	arabinosidase	Complex carbon degradation	Carbon
868	Namaqua	k127_3220790_1	K01209	Bacteria	Verrucomicrobiota	Verrucomicrobiae	Opitutales	Opitutaceae	Ereboglobus	Ereboglobus sp001650175	0.0565668	arabinosidase	Complex carbon degradation	Carbon
869	Namaqua	k127_738907_2	K01209	Bacteria	Chloroflexota	Chloroflexia	Chloroflexales	Roseiflexaceae	UBA965	UBA965 sp002292925	0.335667	arabinosidase	Complex carbon degradation	Carbon
870	Namaqua	k127_2187655_2	K01209	Bacteria	Pseudomonadota	Alphaproteobacteria	Rhizobiales	Beijerinckiaceae	Alsobacter	Alsobacter sp003004785	0.362148	arabinosidase	Complex carbon degradation	Carbon
871	Namaqua	k127_1204452_6	K01214	Bacteria	Actinomycetota	Actinomycetia	RP-AC37	Motilibacteraceae	Motilibacter	Motilibacter rhizosphaerae	2.74776	isoamylase	Complex carbon degradation	Carbon
872	Namaqua	k127_513794_1	K01214	Bacteria	Actinomycetota	Acidimicrobiia	Acidimicrobiales	SIRW01	SIRW01	SIRW01 sp004366205	0.9944	isoamylase	Complex carbon degradation	Carbon
873	Namaqua	k127_801124_1	K01214	Bacteria	Chloroflexota	Chloroflexia	Thermomicrobiales	Thermomicrobiaceae	Sphaerobacter	Sphaerobacter thermophilus	0.270038	isoamylase	Complex carbon degradation	Carbon
874	Namaqua	k127_1014651_2	K01214	Bacteria	Chloroflexota	Chloroflexia	Chloroflexales	Herpetosiphonaceae	JKG1	JKG1 sp000526415	0.518529	isoamylase	Complex carbon degradation	Carbon
875	Namaqua	k127_1532075_2	K01214	Bacteria	Actinomycetota	Acidimicrobiia	Acidimicrobiales	AC-14	AC-14	AC-14 sp005888325	0.725794	isoamylase	Complex carbon degradation	Carbon
876	Namaqua	k127_178269_3	K01214	Bacteria	Actinomycetota	Actinomycetia	Euzebyales	Euzebyaceae	Euzebya	Euzebya rosea	1.46757	isoamylase	Complex carbon degradation	Carbon
877	Namaqua	k127_1984178_9	K01214	Bacteria	Actinomycetota	Actinomycetia	Acidothermales	Acidothermaceae	Acidothermus	Acidothermus cellulolyticus	1.4866	isoamylase	Complex carbon degradation	Carbon
878	Namaqua	k127_1717967_2	K01214	Bacteria	Actinomycetota	Acidimicrobiia	Acidimicrobiales	AC-14	AC-14	AC-14 sp005888325	0.506678	isoamylase	Complex carbon degradation	Carbon
879	Namaqua	k127_15561_2	K01214	Bacteria	Actinomycetota	Acidimicrobiia	Acidimicrobiales	AC-14	AC-14	AC-14 sp005888325	1.05183	isoamylase	Complex carbon degradation	Carbon
880	Namaqua	k127_3230098_3	K01214	Bacteria	Actinomycetota	Acidimicrobiia	Acidimicrobiales	GCA-2861595	GCA-2861595	GCA-2861595 sp002861595	1.33037	isoamylase	Complex carbon degradation	Carbon
881	Namaqua	k127_1907659_1	K01214	Bacteria	Chloroflexota	Chloroflexia	Chloroflexales	Herpetosiphonaceae	JKG1	JKG1 sp000526415	0.979256	isoamylase	Complex carbon degradation	Carbon
882	Namaqua	k127_2992589_1	K01214	Bacteria	Methylomirabilota	Methylomirabilia	Methylomirabilales	Methylomirabilaceae	Methylomirabilis	Methylomirabilis sp002634395	0.359893	isoamylase	Complex carbon degradation	Carbon
883	Namaqua	k127_2110270_1	K01214	Bacteria	Acidobacteriota	Blastocatellia	Pyrinomonadales	Pyrinomonadaceae	QHXN01	QHXN01 sp003222975	1.09789	isoamylase	Complex carbon degradation	Carbon
884	Namaqua	k127_1370947_1	K01214	Bacteria	Chloroflexota	Chloroflexia	Chloroflexales	Herpetosiphonaceae	JKG1	JKG1 sp000526415	0.45105	isoamylase	Complex carbon degradation	Carbon
885	Namaqua	k127_442764_2	K01214	Bacteria	Actinomycetota	Acidimicrobiia	Acidimicrobiales	AC-14	AC-14	AC-14 sp005888325	0.343226	isoamylase	Complex carbon degradation	Carbon
886	Namaqua	k127_2696026_1	K01214	Bacteria	Actinomycetota	Acidimicrobiia	Acidimicrobiales	SIRW01	SIRW01	SIRW01 sp004366205	0.561326	isoamylase	Complex carbon degradation	Carbon
887	Namaqua	k127_1693775_1	K01214	Bacteria	Chloroflexota	Chloroflexia	Thermomicrobiales	UBA6265	UBA6265	UBA6265 sp002440805	0.333883	isoamylase	Complex carbon degradation	Carbon
888	Namaqua	k127_604785_6	K01214	Bacteria	Actinomycetota	Actinomycetia	Streptomycetales	Streptomycetaceae	Streptomyces	Streptomyces varsoviensis	0.657647	isoamylase	Complex carbon degradation	Carbon
889	Namaqua	k127_102914_4	K01214	Bacteria	Pseudomonadota	Alphaproteobacteria	Sphingomonadales	Sphingomonadaceae	Allosphingosinicella	Allosphingosinicella sp004564275	0.601059	isoamylase	Complex carbon degradation	Carbon
890	Namaqua	k127_1516697_2	K01218	Bacteria	Pseudomonadota	Alphaproteobacteria	Sphingomonadales	Sphingomonadaceae	Allosphingosinicella	Allosphingosinicella sp004564275	0.628193	mannan endo-1,4-beta-mannosidase	Complex carbon degradation	Carbon
891	Namaqua	k127_1225190_1	K01218	Bacteria	Gemmatimonadota	Gemmatimonadetes	Gemmatimonadales	GWC2-71-9	AG41	AG41 sp003222155	0.172126	mannan endo-1,4-beta-mannosidase	Complex carbon degradation	Carbon
892	Namaqua	k127_149857_1	K01218	Bacteria	Pseudomonadota	Alphaproteobacteria	Sphingomonadales	Sphingomonadaceae	Allosphingosinicella	Allosphingosinicella sp004564275	0.174743	mannan endo-1,4-beta-mannosidase	Complex carbon degradation	Carbon
893	Namaqua	k127_1964011_1	K01218	Bacteria	Pseudomonadota	Alphaproteobacteria	Sphingomonadales	Sphingomonadaceae	Allosphingosinicella	Allosphingosinicella sp004564275	0.239321	mannan endo-1,4-beta-mannosidase	Complex carbon degradation	Carbon
894	Namaqua	k127_3356988_1	K01218	Bacteria	Bacteroidota	Bacteroidia	Chitinophagales	Chitinophagaceae	Flavisolibacter	Flavisolibacter sp003628535	0.126987	mannan endo-1,4-beta-mannosidase	Complex carbon degradation	Carbon
895	Namaqua	k127_173152_1	K01218	Bacteria	Chloroflexota	Chloroflexia	Chloroflexales	Herpetosiphonaceae	Herpetosiphon	Herpetosiphon aurantiacus	0.190378	mannan endo-1,4-beta-mannosidase	Complex carbon degradation	Carbon
896	Namaqua	k127_96021_1	K01218	Bacteria	Gemmatimonadota	Gemmatimonadetes	Gemmatimonadales	GWC2-71-9	AG41	AG41 sp003222155	0.241177	mannan endo-1,4-beta-mannosidase	Complex carbon degradation	Carbon
897	Namaqua	k127_2334449_1	K01218	Bacteria	Bacteroidota	Bacteroidia	Cytophagales	Hymenobacteraceae	Pontibacter	Pontibacter diazotrophicus	0.24925	mannan endo-1,4-beta-mannosidase	Complex carbon degradation	Carbon
898	Namaqua	k127_226572_1	K01218	Bacteria	Pseudomonadota	Alphaproteobacteria	Sphingomonadales	Sphingomonadaceae	Allosphingosinicella	Allosphingosinicella sp004564275	0.170944	mannan endo-1,4-beta-mannosidase	Complex carbon degradation	Carbon
899	Namaqua	k127_1265646_1	K01218	Bacteria	Bacteroidota	Bacteroidia	Cytophagales	Cyclobacteriaceae	Cesiribacter	Cesiribacter sp000597885	0.20026	mannan endo-1,4-beta-mannosidase	Complex carbon degradation	Carbon
900	Namaqua	k127_1670391_1	K01218	Bacteria	Bacteroidota	Bacteroidia	Cytophagales	Hymenobacteraceae	Rufibacter	Rufibacter sp003721515	0.10153	mannan endo-1,4-beta-mannosidase	Complex carbon degradation	Carbon
901	Namaqua	k127_2575913_1	K01218	Bacteria	Bacteroidota	Bacteroidia	Chitinophagales	Chitinophagaceae	46-32	46-32 sp003243445	0.178245	mannan endo-1,4-beta-mannosidase	Complex carbon degradation	Carbon
902	Namaqua	k127_2093357_1	K01218	Bacteria	Chloroflexota	Anaerolineae	UBA4142	UBA4142	UBA4142	UBA4142 sp002400365	0.204683	mannan endo-1,4-beta-mannosidase	Complex carbon degradation	Carbon
903	Namaqua	k127_3228717_1	K01218	Bacteria	Gemmatimonadota	Gemmatimonadetes	Gemmatimonadales	GWC2-71-9	20CM-4-69-16	20CM-4-69-16 sp003222135	0.066907	mannan endo-1,4-beta-mannosidase	Complex carbon degradation	Carbon
904	Namaqua	k127_615877_2	K01218	Bacteria	Actinomycetota	Actinomycetia	Actinomycetales	Microbacteriaceae	Rathayibacter	Rathayibacter sp001995175	0.426454	mannan endo-1,4-beta-mannosidase	Complex carbon degradation	Carbon
905	Namaqua	k127_1326765_2	K01218	Bacteria	Actinomycetota	Actinomycetia	Actinomycetales	Micrococcaceae	Arthrobacter_I	Arthrobacter_I sp000876655	0.436097	mannan endo-1,4-beta-mannosidase	Complex carbon degradation	Carbon
906	Namaqua	k127_1156150_2	K01218	Bacteria	Bacteroidota	Bacteroidia	Cytophagales	Spirosomaceae	Spirosoma	Spirosoma linguale	0.175502	mannan endo-1,4-beta-mannosidase	Complex carbon degradation	Carbon
907	Namaqua	k127_2114560_1	K01218	Bacteria	Pseudomonadota	Alphaproteobacteria	Sphingomonadales	Sphingomonadaceae	Allosphingosinicella	Allosphingosinicella sp004564275	0.109164	mannan endo-1,4-beta-mannosidase	Complex carbon degradation	Carbon
908	Namaqua	k127_781826_1	K01218	Bacteria	Actinomycetota	Actinomycetia	Mycobacteriales	Pseudonocardiaceae	Saccharothrix	Saccharothrix syringae	0.158028	mannan endo-1,4-beta-mannosidase	Complex carbon degradation	Carbon
909	Namaqua	k127_1744473_1	K01218	Bacteria	Bacteroidota	Bacteroidia	Cytophagales	Cyclobacteriaceae	Cesiribacter	Cesiribacter sp000597885	0.102849	mannan endo-1,4-beta-mannosidase	Complex carbon degradation	Carbon
910	Namaqua	k127_1048156_1	K01218	Bacteria	Gemmatimonadota	Gemmatimonadetes	Gemmatimonadales	GWC2-71-9	AG41	AG41 sp003222155	0.143751	mannan endo-1,4-beta-mannosidase	Complex carbon degradation	Carbon
911	Namaqua	k127_2012860_1	K01218	Bacteria	Deinococcota	Deinococci	Deinococcales	Deinococcaceae	Deinococcus_A	Deinococcus_A pimensis	0.154456	mannan endo-1,4-beta-mannosidase	Complex carbon degradation	Carbon
912	Namaqua	k127_2111215_1	K01218	Bacteria	Pseudomonadota	Gammaproteobacteria	Methylococcales	Methylomonadaceae	SXIP01	SXIP01 sp005772825	0.182446	mannan endo-1,4-beta-mannosidase	Complex carbon degradation	Carbon
913	Namaqua	k127_43440_2	K01218	Bacteria	Cyanobacteria	Cyanobacteriia	Cyanobacteriales	Chroococcidiopsidaceae	Chroogloeocystis	Chroogloeocystis sp000317555	0.594207	mannan endo-1,4-beta-mannosidase	Complex carbon degradation	Carbon
914	Namaqua	k127_221720_1	K01218	Bacteria	Bacteroidota	Bacteroidia	Chitinophagales	Chitinophagaceae	Niastella	Niastella sp004341975	0.152229	mannan endo-1,4-beta-mannosidase	Complex carbon degradation	Carbon
915	Namaqua	k127_991600_2	K01218	Bacteria	Deinococcota	Deinococci	Deinococcales	Deinococcaceae	Deinococcus_A	Deinococcus_A pimensis	0.217146	mannan endo-1,4-beta-mannosidase	Complex carbon degradation	Carbon
916	Namaqua	k127_1716929_1	K01218	Bacteria	Actinomycetota	Actinomycetia	Mycobacteriales	Nakamurellaceae	Nakamurella	Nakamurella panacisegetis	0.630022	mannan endo-1,4-beta-mannosidase	Complex carbon degradation	Carbon
917	Namaqua	k127_949126_1	K01218	Bacteria	Actinomycetota	Actinomycetia	Actinomycetales	Micrococcaceae	Kocuria	Kocuria turfanensis	0.294252	mannan endo-1,4-beta-mannosidase	Complex carbon degradation	Carbon
918	Namaqua	k127_1144252_1	K01218	Bacteria	Deinococcota	Deinococci	Deinococcales	Deinococcaceae	Deinococcus_A	Deinococcus_A pimensis	0.199434	mannan endo-1,4-beta-mannosidase	Complex carbon degradation	Carbon
919	Namaqua	k127_1548079_1	K01218	Bacteria	Actinomycetota	Thermoleophilia	Gaiellales	Gaiellaceae	Palsa-739	Palsa-739 sp003152275	0.780665	mannan endo-1,4-beta-mannosidase	Complex carbon degradation	Carbon
920	Namaqua	k127_2255822_2	K01218	Bacteria	Actinomycetota	Thermoleophilia	Ga0077560	Ga0077560	Ga0077541	Ga0077541 sp001464995	0.309978	mannan endo-1,4-beta-mannosidase	Complex carbon degradation	Carbon
921	Namaqua	k127_2166310_1	K01218	Bacteria	Actinomycetota	Actinomycetia	Mycobacteriales	Geodermatophilaceae	Blastococcus	Blastococcus sp900188025	0.219716	mannan endo-1,4-beta-mannosidase	Complex carbon degradation	Carbon
922	Namaqua	k127_381950_1	K01218	Bacteria	Actinomycetota	Actinomycetia	Mycobacteriales	Geodermatophilaceae	Blastococcus	Blastococcus sp900188025	0.364891	mannan endo-1,4-beta-mannosidase	Complex carbon degradation	Carbon
923	Namaqua	k127_1916701_1	K01218	Bacteria	Actinomycetota	Actinomycetia	Actinomycetales	Micrococcaceae	Kocuria	Kocuria rosea	0.193843	mannan endo-1,4-beta-mannosidase	Complex carbon degradation	Carbon
924	Namaqua	k127_2410152_1	K01218	Bacteria	Bacteroidota	Bacteroidia	Cytophagales	Hymenobacteraceae	Pontibacter	Pontibacter sp005491705	0.222227	mannan endo-1,4-beta-mannosidase	Complex carbon degradation	Carbon
925	Namaqua	k127_1132354_5	K01218	Bacteria	Dormibacterota	Dormibacteria	Dormibacterales	Dormibacteraceae	UBA4736	UBA4736 sp002404015	1.12015	mannan endo-1,4-beta-mannosidase	Complex carbon degradation	Carbon
926	Namaqua	k127_821906_1	K01218	Bacteria	Actinomycetota	Actinomycetia	Actinomycetales	Micrococcaceae	Pseudarthrobacter	Pseudarthrobacter sp006715285	0.355914	mannan endo-1,4-beta-mannosidase	Complex carbon degradation	Carbon
927	Namaqua	k127_3033363_1	K01218	Bacteria	Actinomycetota	Actinomycetia	Propionibacteriales	Nocardioidaceae	Nocardioides	Nocardioides dokdonensis	0.259265	mannan endo-1,4-beta-mannosidase	Complex carbon degradation	Carbon
928	Namaqua	k127_741593_1	K01218	Bacteria	Gemmatimonadota	Gemmatimonadetes	Gemmatimonadales	GWC2-71-9	AG41	AG41 sp003222155	0.113824	mannan endo-1,4-beta-mannosidase	Complex carbon degradation	Carbon
929	Namaqua	k127_1888239_1	K01218	Bacteria	Actinomycetota	Thermoleophilia	Solirubrobacterales	Solirubrobacteraceae	Palsa-465	Palsa-465 sp003165655	0.251126	mannan endo-1,4-beta-mannosidase	Complex carbon degradation	Carbon
930	Namaqua	k127_3148726_1	K01218	Bacteria	Actinomycetota	Actinomycetia	Streptomycetales	Streptomycetaceae	Streptomyces	Streptomyces sp002573955	0.0961511	mannan endo-1,4-beta-mannosidase	Complex carbon degradation	Carbon
931	Namaqua	k127_1286808_2	K01218	Bacteria	Actinomycetota	Thermoleophilia	Gaiellales	Gaiellaceae	Palsa-739	Palsa-739 sp003152275	0.720841	mannan endo-1,4-beta-mannosidase	Complex carbon degradation	Carbon
932	Namaqua	k127_2178089_1	K01218	Bacteria	Actinomycetota	Actinomycetia	Actinomycetales	Micrococcaceae	Pseudarthrobacter	Pseudarthrobacter sp005796225	0.197211	mannan endo-1,4-beta-mannosidase	Complex carbon degradation	Carbon
933	Namaqua	k127_1621255_1	K01218	Bacteria	Actinomycetota	Actinomycetia	Actinomycetales	Micrococcaceae	Pseudarthrobacter	Pseudarthrobacter sp002929465	0.271888	mannan endo-1,4-beta-mannosidase	Complex carbon degradation	Carbon
934	Namaqua	k127_673436_1	K01218	Bacteria	Actinomycetota	Actinomycetia	Actinomycetales	Micrococcaceae	Arthrobacter_D	Arthrobacter_D sp004001285	0.0740757	mannan endo-1,4-beta-mannosidase	Complex carbon degradation	Carbon
935	Namaqua	k127_615653_1	K01218	Bacteria	Actinomycetota	Actinomycetia	Streptomycetales	Streptomycetaceae	Streptomyces	Streptomyces sp002846415	0.220328	mannan endo-1,4-beta-mannosidase	Complex carbon degradation	Carbon
936	Namaqua	k127_1514842_1	K01218	Bacteria	Chloroflexota	Chloroflexia	Chloroflexales	Herpetosiphonaceae	Herpetosiphon	Herpetosiphon aurantiacus	0.159548	mannan endo-1,4-beta-mannosidase	Complex carbon degradation	Carbon
937	Namaqua	k127_795820_2	K01218	Bacteria	Actinomycetota	Actinomycetia	Actinomycetales	Micrococcaceae	Arthrobacter_I	Arthrobacter_I sp000876655	0.996785	mannan endo-1,4-beta-mannosidase	Complex carbon degradation	Carbon
938	Namaqua	k127_1414357_1	K01218	Bacteria	Actinomycetota	Actinomycetia	Actinomycetales	Micrococcaceae	Kocuria	Kocuria rosea	0.240746	mannan endo-1,4-beta-mannosidase	Complex carbon degradation	Carbon
939	Namaqua	k127_1135010_1	K01218	Bacteria	Pseudomonadota	Alphaproteobacteria	Sphingomonadales	Sphingomonadaceae	Allosphingosinicella	Allosphingosinicella sp004564275	0.0864216	mannan endo-1,4-beta-mannosidase	Complex carbon degradation	Carbon
940	Namaqua	k127_3005350_1	K01218	Bacteria	Nitrospirota	Thermodesulfovibrionia	UBA6902	UBA6902	SURF-23	SURF-23 sp003599425	0.119202	mannan endo-1,4-beta-mannosidase	Complex carbon degradation	Carbon
941	Namaqua	k127_3210821_1	K01218	Bacteria	Firmicutes_A	Clostridia	Acetivibrionales	Acetivibrionaceae	Hungateiclostridium	Hungateiclostridium straminisolvens	0.277577	mannan endo-1,4-beta-mannosidase	Complex carbon degradation	Carbon
942	Namaqua	k127_213390_1	K01218	Bacteria	Actinomycetota	Actinomycetia	Streptosporangiales	Streptosporangiaceae	YIM-75507	YIM-75507 sp003594875	0.216054	mannan endo-1,4-beta-mannosidase	Complex carbon degradation	Carbon
943	Namaqua	k127_3130454_1	K01218	Bacteria	Bacteroidota	Bacteroidia	Chitinophagales	Chitinophagaceae	Flavisolibacter	Flavisolibacter sp003628535	0.232444	mannan endo-1,4-beta-mannosidase	Complex carbon degradation	Carbon
944	Namaqua	k127_3093960_2	K01218	Bacteria	Actinomycetota	Actinomycetia	Actinomycetales	Cellulomonadaceae	Isoptericola_A	Isoptericola_A variabilis_A	0.172047	mannan endo-1,4-beta-mannosidase	Complex carbon degradation	Carbon
945	Namaqua	k127_1632392_1	K01218	Bacteria	Actinomycetota	Thermoleophilia	Ga0077560	Ga0077560	Ga0077541	Ga0077541 sp001464995	0.234404	mannan endo-1,4-beta-mannosidase	Complex carbon degradation	Carbon
946	Namaqua	k127_65092_1	K01218	Bacteria	Chloroflexota	Chloroflexia	Chloroflexales	Herpetosiphonaceae	Herpetosiphon	Herpetosiphon aurantiacus	0.186298	mannan endo-1,4-beta-mannosidase	Complex carbon degradation	Carbon
947	Namaqua	k127_2932727_1	K01218	Bacteria	Chloroflexota	Chloroflexia	Chloroflexales	Herpetosiphonaceae	Herpetosiphon	Herpetosiphon aurantiacus	0.194449	mannan endo-1,4-beta-mannosidase	Complex carbon degradation	Carbon
948	Namaqua	k127_3025704_1	K01218	Bacteria	Actinomycetota	Actinomycetia	Actinomycetales	Micrococcaceae	Pseudarthrobacter	Pseudarthrobacter sp002929465	0.0844117	mannan endo-1,4-beta-mannosidase	Complex carbon degradation	Carbon
949	Namaqua	k127_3129874_1	K01218	Bacteria	Patescibacteria	Microgenomatia	UBA1400	UBA12028	PSRQ01	PSRQ01 sp003176165	0.172843	mannan endo-1,4-beta-mannosidase	Complex carbon degradation	Carbon
950	Namaqua	k127_859802_6	K01218	Bacteria	Pseudomonadota	Gammaproteobacteria	Burkholderiales	Burkholderiaceae	Caballeronia	Caballeronia fortuita	0.559287	mannan endo-1,4-beta-mannosidase	Complex carbon degradation	Carbon
951	Namaqua	k127_418668_1	K01218	Bacteria	Cyanobacteria	Cyanobacteriia	Cyanobacteriales	Chroococcidiopsidaceae	Chroogloeocystis	Chroogloeocystis sp002749975	0.149936	mannan endo-1,4-beta-mannosidase	Complex carbon degradation	Carbon
952	Namaqua	k127_795820_4	K01218	Bacteria	Actinomycetota	Actinomycetia	Mycobacteriales	Geodermatophilaceae	Blastococcus	Blastococcus sp900188025	0.785465	mannan endo-1,4-beta-mannosidase	Complex carbon degradation	Carbon
953	Namaqua	k127_2204175_2	K01218	Bacteria	Nitrospirota	Thermodesulfovibrionia	UBA6902	UBA6902	SURF-23	SURF-23 sp003599425	0.584333	mannan endo-1,4-beta-mannosidase	Complex carbon degradation	Carbon
954	Namaqua	k127_1019770_2	K01218	Bacteria	Actinomycetota	Actinomycetia	Mycobacteriales	Geodermatophilaceae	Geodermatophilus	Geodermatophilus poikilotrophus	0.349928	mannan endo-1,4-beta-mannosidase	Complex carbon degradation	Carbon
955	Namaqua	k127_3327879_1	K01218	Bacteria	Pseudomonadota	Alphaproteobacteria	Sphingomonadales	Sphingomonadaceae	Allosphingosinicella	Allosphingosinicella sp004564275	0.159548	mannan endo-1,4-beta-mannosidase	Complex carbon degradation	Carbon
956	Namaqua	k127_686436_1	K01218	Bacteria	Actinomycetota	Actinomycetia	Actinomycetales	Micrococcaceae	Kocuria	Kocuria turfanensis	0.245508	mannan endo-1,4-beta-mannosidase	Complex carbon degradation	Carbon
957	Namaqua	k127_236248_1	K01218	Bacteria	Gemmatimonadota	Gemmatimonadetes	Gemmatimonadales	GWC2-71-9	AG41	AG41 sp003222155	0.298155	mannan endo-1,4-beta-mannosidase	Complex carbon degradation	Carbon
958	Namaqua	k127_1797344_1	K01218	Bacteria	Bacteroidota	Bacteroidia	Cytophagales	Hymenobacteraceae	Rufibacter	Rufibacter sp003721515	0.207412	mannan endo-1,4-beta-mannosidase	Complex carbon degradation	Carbon
959	Namaqua	k127_406611_2	K01779	Bacteria	Chloroflexota	Chloroflexia	Thermomicrobiales	Thermomicrobiaceae	HRBIN26	HRBIN26 sp002898875	0.795675	cellulase	Complex carbon degradation	Carbon
960	Namaqua	k127_2716337_5	K01779	Bacteria	Pseudomonadota	Alphaproteobacteria	Azospirillales	Azospirillaceae	Azospirillum	Azospirillum lipoferum_C	0.382075	cellulase	Complex carbon degradation	Carbon
961	Namaqua	k127_1881852_1	K01779	Bacteria	Pseudomonadota	Alphaproteobacteria	Rhizobiales	Beijerinckiaceae	Microvirga	Microvirga sp000739015	0.373875	cellulase	Complex carbon degradation	Carbon
962	Namaqua	k127_955089_1	K01779	Bacteria	Actinomycetota	Actinomycetia	Streptomycetales	Streptomycetaceae	Kitasatospora	Kitasatospora sp002300355	0.172843	cellulase	Complex carbon degradation	Carbon
963	Namaqua	k127_187014_6	K01779	Bacteria	Actinomycetota	Actinomycetia	Propionibacteriales	Nocardioidaceae	Nocardioides	Nocardioides sp001425025	1.11338	cellulase	Complex carbon degradation	Carbon
964	Namaqua	k127_1994607_2	K01779	Bacteria	Pseudomonadota	Alphaproteobacteria	Rhizobiales	Beijerinckiaceae	Bosea	Bosea sp900113835	0.203866	cellulase	Complex carbon degradation	Carbon
965	Namaqua	k127_1463459_1	K01779	Bacteria	Actinomycetota	Thermoleophilia	Solirubrobacterales	Solirubrobacteraceae	AC-49	AC-49 sp005883905	0.268205	cellulase	Complex carbon degradation	Carbon
966	Namaqua	k127_1906339_1	K01779	Bacteria	Actinomycetota	Actinomycetia	Streptomycetales	Streptomycetaceae	Streptomyces	Streptomyces sparsogenes	3.80556	cellulase	Complex carbon degradation	Carbon
967	Namaqua	k127_2327562_1	K01779	Bacteria	Pseudomonadota	Alphaproteobacteria	Rhodospirillales	Casp-alpha2	Casp-alpha2	Casp-alpha2 sp002938075	0.52854	cellulase	Complex carbon degradation	Carbon
968	Namaqua	k127_379026_1	K01779	Bacteria	Pseudomonadota	Alphaproteobacteria	Sphingomonadales	Sphingomonadaceae	Allosphingosinicella	Allosphingosinicella sp004135585	0.458139	cellulase	Complex carbon degradation	Carbon
969	Namaqua	k127_28318_2	K01779	Bacteria	Actinomycetota	Actinomycetia	Actinomycetales	Micrococcaceae	Arthrobacter_D	Arthrobacter_D sp001428435	0.242915	cellulase	Complex carbon degradation	Carbon
970	Namaqua	k127_1562935_1	K01779	Bacteria	Chloroflexota	Anaerolineae	UBA3071	UBA3071	UBA3071	UBA3071 sp002366755	0.232611	cellulase	Complex carbon degradation	Carbon
971	Namaqua	k127_94395_2	K01779	Bacteria	Pseudomonadota	Alphaproteobacteria	Sphingomonadales	Sphingomonadaceae	Allosphingosinicella	Allosphingosinicella sp004135585	0.370981	cellulase	Complex carbon degradation	Carbon
972	Namaqua	k127_1657581_3	K01779	Bacteria	Pseudomonadota	Alphaproteobacteria	Sphingomonadales	Sphingomonadaceae	Allosphingosinicella	Allosphingosinicella sp004564275	0.38777	cellulase	Complex carbon degradation	Carbon
973	Namaqua	k127_2696553_1	K01779	Bacteria	Pseudomonadota	Alphaproteobacteria	Sphingomonadales	Sphingomonadaceae	Allosphingosinicella	Allosphingosinicella sp004135585	0.631253	cellulase	Complex carbon degradation	Carbon
974	Namaqua	k127_2565192_3	K01779	Bacteria	Pseudomonadota	Alphaproteobacteria	Sphingomonadales	Sphingomonadaceae	Allosphingosinicella	Allosphingosinicella sp004135585	0.341419	cellulase	Complex carbon degradation	Carbon
975	Namaqua	k127_3353661_2	K01779	Bacteria	Actinomycetota	Actinomycetia	Mycobacteriales	Geodermatophilaceae	Geodermatophilus	Geodermatophilus aquaeductus	0.626845	cellulase	Complex carbon degradation	Carbon
976	Namaqua	k127_2597040_1	K01779	Bacteria	Actinomycetota	Actinomycetia	Actinomycetales	Micrococcaceae	Arthrobacter_D	Arthrobacter_D ruber	0.182118	cellulase	Complex carbon degradation	Carbon
977	Namaqua	k127_738170_2	K01779	Bacteria	Actinomycetota	Actinomycetia	Mycobacteriales	Geodermatophilaceae	Geodermatophilus	Geodermatophilus sp003428645	0.350296	cellulase	Complex carbon degradation	Carbon
978	Namaqua	k127_429256_4	K01779	Bacteria	Actinomycetota	Actinomycetia	Propionibacteriales	Propionibacteriaceae	Friedmanniella	Friedmanniella flava	0.544339	cellulase	Complex carbon degradation	Carbon
979	Namaqua	k127_3118533_4	K01779	Bacteria	Pseudomonadota	Alphaproteobacteria	Sphingomonadales	Sphingomonadaceae	Allosphingosinicella	Allosphingosinicella sp003012735	0.371349	cellulase	Complex carbon degradation	Carbon
980	Namaqua	k127_1004452_1	K01779	Bacteria	Pseudomonadota	Alphaproteobacteria	Sphingomonadales	Sphingomonadaceae	Allosphingosinicella	Allosphingosinicella sp004135585	0.246208	cellulase	Complex carbon degradation	Carbon
981	Namaqua	k127_586707_4	K01779	Bacteria	Actinomycetota	Actinomycetia	Propionibacteriales	Nocardioidaceae	Nocardioides	Nocardioides sp001425025	0.713573	cellulase	Complex carbon degradation	Carbon
982	Namaqua	k127_553447_4	K01779	Bacteria	Actinomycetota	Actinomycetia	Streptomycetales	Streptomycetaceae	Streptomyces	Streptomyces sp000213055	0.756543	cellulase	Complex carbon degradation	Carbon
983	Namaqua	k127_1060431_1	K01779	Bacteria	Actinomycetota	Actinomycetia	Mycobacteriales	Geodermatophilaceae	Geodermatophilus	Geodermatophilus obscurus_B	0.377113	cellulase	Complex carbon degradation	Carbon
984	Namaqua	k127_2033026_1	K01779	Bacteria	Pseudomonadota	Alphaproteobacteria	Sphingomonadales	Sphingomonadaceae	Allosphingosinicella	Allosphingosinicella sp003129465	0.345687	cellulase	Complex carbon degradation	Carbon
985	Namaqua	k127_2388727_1	K01779	Bacteria	Verrucomicrobiota	Verrucomicrobiae	Chthoniobacterales	UBA10450	Palsa-1392	Palsa-1392 sp003169975	0.168411	cellulase	Complex carbon degradation	Carbon
986	Namaqua	k127_72681_2	K01779	Bacteria	Pseudomonadota	Alphaproteobacteria	Sphingomonadales	Sphingomonadaceae	Allosphingosinicella	Allosphingosinicella sp004135585	0.227301	cellulase	Complex carbon degradation	Carbon
987	Namaqua	k127_2410921_2	K01779	Bacteria	Pseudomonadota	Alphaproteobacteria	Sphingomonadales	Sphingomonadaceae	Allosphingosinicella	Allosphingosinicella sp003129465	0.58005	cellulase	Complex carbon degradation	Carbon
988	Namaqua	k127_740853_2	K01779	Bacteria	Pseudomonadota	Alphaproteobacteria	Sphingomonadales	Sphingomonadaceae	Sphingomonas_A	Sphingomonas_A ginsengisoli	0.31976	cellulase	Complex carbon degradation	Carbon
989	Namaqua	k127_1900469_2	K01779	Bacteria	Actinomycetota	Actinomycetia	Streptomycetales	Streptomycetaceae	Kitasatospora	Kitasatospora cineracea	0.194753	cellulase	Complex carbon degradation	Carbon
990	Namaqua	k127_1953672_5	K01779	Bacteria	Pseudomonadota	Alphaproteobacteria	Sphingomonadales	Sphingomonadaceae	Allosphingosinicella	Allosphingosinicella sp004135585	0.3915	cellulase	Complex carbon degradation	Carbon
991	Namaqua	k127_949897_2	K01779	Bacteria	Acidobacteriota	Acidobacteriae	Acidobacteriales	Koribacteraceae	Bog-257	Bog-257 sp003160215	0.325534	cellulase	Complex carbon degradation	Carbon
992	Namaqua	k127_2740337_1	K01779	Bacteria	Firmicutes	Bacilli	Paenibacillales	Paenibacillaceae	Paenibacillus_P	Paenibacillus_P antibioticophila	0.190724	cellulase	Complex carbon degradation	Carbon
993	Namaqua	k127_114514_1	K01779	Bacteria	Pseudomonadota	Alphaproteobacteria	Sphingomonadales	Sphingomonadaceae	Allosphingosinicella	Allosphingosinicella sp004135585	0.523201	cellulase	Complex carbon degradation	Carbon
994	Namaqua	k127_2086390_5	K01779	Bacteria	Actinomycetota	Actinomycetia	Propionibacteriales	Nocardioidaceae	Nocardioides	Nocardioides sp004137345	0.937342	cellulase	Complex carbon degradation	Carbon
995	Namaqua	k127_1978099_10	K01779	Bacteria	Pseudomonadota	Alphaproteobacteria	Sphingomonadales	Sphingomonadaceae	Allosphingosinicella	Allosphingosinicella sp003129465	0.481953	cellulase	Complex carbon degradation	Carbon
996	Namaqua	k127_474561_1	K01779	Bacteria	Pseudomonadota	Alphaproteobacteria	Rhizobiales	Beijerinckiaceae	Microvirga	Microvirga sp000739015	0.188556	cellulase	Complex carbon degradation	Carbon
997	Namaqua	k127_1072287_2	K01779	Bacteria	Pseudomonadota	Alphaproteobacteria	Sphingomonadales	Sphingomonadaceae	Sphingomonas_A	Sphingomonas_A sp003097155	0.46282	cellulase	Complex carbon degradation	Carbon
998	Namaqua	k127_2610392_1	K01779	Bacteria	Actinomycetota	Actinomycetia	Streptosporangiales	Streptosporangiaceae	Nonomuraea	Nonomuraea candida	0.331162	cellulase	Complex carbon degradation	Carbon
999	Namaqua	k127_489015_6	K01779	Bacteria	Acidobacteriota	Acidobacteriae	Acidobacteriales	Koribacteraceae	Gp1-AA124	Gp1-AA124 sp003225595	0.992359	cellulase	Complex carbon degradation	Carbon
1000	Namaqua	k127_2822957_1	K01779	Bacteria	Pseudomonadota	Gammaproteobacteria	Enterobacterales	Enterobacteriaceae	Pantoea	Pantoea cypripedii	0.317218	cellulase	Complex carbon degradation	Carbon
1001	Namaqua	k127_3325192_1	K01779	Bacteria	Pseudomonadota	Alphaproteobacteria	Sphingomonadales	Sphingomonadaceae	Rhizorhabdus	Rhizorhabdus dicambivorans	0.200398	cellulase	Complex carbon degradation	Carbon
1002	Namaqua	k127_2908263_2	K01779	Bacteria	Verrucomicrobiota	Verrucomicrobiae	Chthoniobacterales	UBA10450	Palsa-1392	Palsa-1392 sp003169975	0.305562	cellulase	Complex carbon degradation	Carbon
1003	Namaqua	k127_312461_1	K01779	Bacteria	Spirochaetota	Spirochaetia	Spirochaetales	Alkalispirochaetaceae	PWMO01	PWMO01 sp007130025	0.138275	cellulase	Complex carbon degradation	Carbon
1004	Namaqua	k127_2356346_1	K01779	Bacteria	Pseudomonadota	Alphaproteobacteria	Sphingomonadales	Sphingomonadaceae	Sphingomonas_A	Sphingomonas_A ginsengisoli	0.394176	cellulase	Complex carbon degradation	Carbon
1005	Namaqua	k127_3308134_1	K01779	Bacteria	Cyanobacteria	Vampirovibrionia	Obscuribacterales	Obscuribacteraceae	PALSA-1081	PALSA-1081 sp003153555	0.266507	cellulase	Complex carbon degradation	Carbon
1006	Namaqua	k127_1512738_2	K01779	Bacteria	Pseudomonadota	Alphaproteobacteria	Rhizobiales	Rhizobiaceae	Mesorhizobium	Mesorhizobium sp004020875	0.214564	cellulase	Complex carbon degradation	Carbon
1007	Namaqua	k127_1430292_1	K01779	Bacteria	Pseudomonadota	Alphaproteobacteria	Rhizobiales	Xanthobacteraceae	Bradyrhizobium	Bradyrhizobium sp000617845	0.256477	cellulase	Complex carbon degradation	Carbon
1008	Namaqua	k127_791505_1	K01779	Bacteria	Pseudomonadota	Alphaproteobacteria	Sphingomonadales	Sphingomonadaceae	Sphingobium	Sphingobium indicum	0.149039	cellulase	Complex carbon degradation	Carbon
1009	Namaqua	k127_146081_1	K01779	Bacteria	Pseudomonadota	Alphaproteobacteria	Sphingomonadales	Sphingomonadaceae	Allosphingosinicella	Allosphingosinicella sp003012735	0.143043	cellulase	Complex carbon degradation	Carbon
1010	Namaqua	k127_920923_1	K01779	Bacteria	Pseudomonadota	Alphaproteobacteria	Rhizobiales	Beijerinckiaceae	Microvirga	Microvirga sp000739015	0.157813	cellulase	Complex carbon degradation	Carbon
1011	Namaqua	k127_2467737_1	K01779	Bacteria	Bacteroidota	Bacteroidia	Flavobacteriales	Flavobacteriaceae	Gelidibacter	Gelidibacter gilvus	0.14684	cellulase	Complex carbon degradation	Carbon
1012	Namaqua	k127_1987692_1	K01779	Bacteria	Pseudomonadota	Alphaproteobacteria	Sphingomonadales	Sphingomonadaceae	Sphingomonas_A	Sphingomonas_A sp003097155	0.227165	cellulase	Complex carbon degradation	Carbon
1013	Namaqua	k127_2321038_1	K01779	Bacteria	Deinococcota	Deinococci	Deinococcales	Deinococcaceae	Deinococcus_B	Deinococcus_B maricopensis	0.233185	cellulase	Complex carbon degradation	Carbon
1014	Namaqua	k127_21999_1	K01779	Bacteria	Actinomycetota	Actinomycetia	Mycobacteriales	Geodermatophilaceae	Geodermatophilus	Geodermatophilus aquaeductus	0.202139	cellulase	Complex carbon degradation	Carbon
1015	Namaqua	k127_842472_2	K01779	Bacteria	Deinococcota	Deinococci	Deinococcales	Deinococcaceae	Deinococcus_B	Deinococcus_B maricopensis	0.154157	cellulase	Complex carbon degradation	Carbon
1016	Namaqua	k127_1067537_2	K01779	Bacteria	Pseudomonadota	Alphaproteobacteria	Sphingomonadales	Sphingomonadaceae	Allosphingosinicella	Allosphingosinicella sp004135585	0.225448	cellulase	Complex carbon degradation	Carbon
1017	Namaqua	k127_2113952_3	K01779	Bacteria	Pseudomonadota	Alphaproteobacteria	Rhizobiales	Beijerinckiaceae	Methylobacterium	Methylobacterium sp003574465	0.158531	cellulase	Complex carbon degradation	Carbon
1018	Namaqua	k127_2752987_1	K01779	Bacteria	Pseudomonadota	Alphaproteobacteria	Sphingomonadales	Sphingomonadaceae	Sphingomonas_A	Sphingomonas_A sp003097155	0.179898	cellulase	Complex carbon degradation	Carbon
1019	Namaqua	k127_627456_1	K01779	Bacteria	Pseudomonadota	Alphaproteobacteria	Rhizobiales	Rhizobiaceae	Mesorhizobium	Mesorhizobium jarvisii	0.245619	cellulase	Complex carbon degradation	Carbon
1020	Namaqua	k127_2594087_1	K01779	Bacteria	Pseudomonadota	Alphaproteobacteria	Sphingomonadales	Sphingomonadaceae	Allosphingosinicella	Allosphingosinicella sp004135585	0.217059	cellulase	Complex carbon degradation	Carbon
1021	Namaqua	k127_3088374_1	K01779	Bacteria	Chloroflexota	Anaerolineae	UBA3071	UBA3071	UBA3071	UBA3071 sp002366755	0.264485	cellulase	Complex carbon degradation	Carbon
1022	Namaqua	k127_1061844_1	K01779	Bacteria	Pseudomonadota	Alphaproteobacteria	Sphingomonadales	Sphingomonadaceae	Allosphingosinicella	Allosphingosinicella sp004135585	0.149797	cellulase	Complex carbon degradation	Carbon
1023	Namaqua	k127_516752_1	K01779	Bacteria	Pseudomonadota	Alphaproteobacteria	Sphingomonadales	Sphingomonadaceae	Allosphingosinicella	Allosphingosinicella sp004135585	0.274165	cellulase	Complex carbon degradation	Carbon
1024	Namaqua	k127_1288551_2	K01779	Bacteria	Chloroflexota	Chloroflexia	Thermomicrobiales	Thermomicrobiaceae	Thermomicrobium	Thermomicrobium sp002898255	0.150845	cellulase	Complex carbon degradation	Carbon
1025	Namaqua	k127_1324291_1	K01779	Bacteria	Actinomycetota	Actinomycetia	Actinomycetales	Micrococcaceae	Arthrobacter_D	Arthrobacter_D sp004001285	0.188556	cellulase	Complex carbon degradation	Carbon
1026	Namaqua	k127_939295_2	K01779	Bacteria	Pseudomonadota	Alphaproteobacteria	Sphingomonadales	Sphingomonadaceae	Sphingomonas_A	Sphingomonas_A jaspsi	0.227018	cellulase	Complex carbon degradation	Carbon
1027	Namaqua	k127_2685193_1	K01779	Bacteria	Bacteroidota	Bacteroidia	Cytophagales	Cyclobacteriaceae	Chryseolinea	Chryseolinea sp003589925	0.676343	cellulase	Complex carbon degradation	Carbon
1028	Namaqua	k127_1052005_2	K01779	Bacteria	Pseudomonadota	Alphaproteobacteria	Sphingomonadales	Sphingomonadaceae	Allosphingosinicella	Allosphingosinicella sp004135585	0.202353	cellulase	Complex carbon degradation	Carbon
1029	Namaqua	k127_2260481_1	K01779	Bacteria	Actinomycetota	Actinomycetia	Mycobacteriales	Pseudonocardiaceae	Amycolatopsis	Amycolatopsis albispora	0.149217	cellulase	Complex carbon degradation	Carbon
1030	Namaqua	k127_1510746_1	K01779	Bacteria	Pseudomonadota	Alphaproteobacteria	Rhizobiales	Rhizobiaceae	Mesorhizobium	Mesorhizobium defluvii	0.124447	cellulase	Complex carbon degradation	Carbon
1031	Namaqua	k127_3238491_1	K01779	Bacteria	Pseudomonadota	Alphaproteobacteria	Sphingomonadales	Sphingomonadaceae	Allosphingosinicella	Allosphingosinicella sp003129465	0.33334	cellulase	Complex carbon degradation	Carbon
1032	Namaqua	k127_2262041_1	K01779	Bacteria	Chloroflexota	Chloroflexia	Thermomicrobiales	Thermomicrobiaceae	Thermomicrobium	Thermomicrobium sp002898975	0.180358	cellulase	Complex carbon degradation	Carbon
1033	Namaqua	k127_3092123_1	K01779	Bacteria	Pseudomonadota	Alphaproteobacteria	Rhizobiales	Rhizobiaceae	Ochrobactrum	Ochrobactrum intermedium	0.211645	cellulase	Complex carbon degradation	Carbon
1034	Namaqua	k127_2077507_1	K01779	Bacteria	Pseudomonadota	Alphaproteobacteria	Sphingomonadales	Sphingomonadaceae	Sphingomonas_A	Sphingomonas_A ginsengisoli	0.287186	cellulase	Complex carbon degradation	Carbon
1035	Namaqua	k127_2077580_1	K01779	Bacteria	Pseudomonadota	Alphaproteobacteria	Sphingomonadales	Sphingomonadaceae	Sphingomonas_A	Sphingomonas_A ginsengisoli	0.892094	cellulase	Complex carbon degradation	Carbon
1036	Namaqua	k127_1303363_2	K01779	Bacteria	Pseudomonadota	Alphaproteobacteria	Sphingomonadales	Sphingomonadaceae	B12	B12 sp000383095	0.172843	cellulase	Complex carbon degradation	Carbon
1037	Namaqua	k127_938478_1	K01779	Bacteria	Actinomycetota	Actinomycetia	Streptomycetales	Streptomycetaceae	Kitasatospora	Kitasatospora xanthocidicus	0.271231	cellulase	Complex carbon degradation	Carbon
1038	Namaqua	k127_124810_1	K01779	Bacteria	Pseudomonadota	Alphaproteobacteria	Azospirillales	Azospirillaceae	Nitrospirillum	Nitrospirillum amazonense	0.153123	cellulase	Complex carbon degradation	Carbon
1039	Namaqua	k127_424268_1	K01779	Bacteria	Pseudomonadota	Alphaproteobacteria	Sphingomonadales	Sphingomonadaceae	Croceibacterium	Croceibacterium sp001683845	0.175773	cellulase	Complex carbon degradation	Carbon
1040	Namaqua	k127_737608_1	K01779	Bacteria	Actinomycetota	Acidimicrobiia	Acidimicrobiales	Palsa-688	Fen-671	Fen-671 sp003158835	0.592605	cellulase	Complex carbon degradation	Carbon
1041	Namaqua	k127_2647935_1	K01779	Bacteria	Pseudomonadota	Alphaproteobacteria	Sphingomonadales	Sphingomonadaceae	Allosphingosinicella	Allosphingosinicella sp003129465	0.0924766	cellulase	Complex carbon degradation	Carbon
1042	Namaqua	k127_431660_1	K01779	Bacteria	Pseudomonadota	Alphaproteobacteria	Sphingomonadales	Sphingomonadaceae	Allosphingosinicella	Allosphingosinicella sp003012735	0.138275	cellulase	Complex carbon degradation	Carbon
1043	Namaqua	k127_3162158_1	K01779	Bacteria	Pseudomonadota	Alphaproteobacteria	Sphingomonadales	Sphingomonadaceae	Allosphingosinicella	Allosphingosinicella sp003012735	0.213094	cellulase	Complex carbon degradation	Carbon
1044	Namaqua	k127_470090_1	K01779	Bacteria	Pseudomonadota	Alphaproteobacteria	Acetobacterales	Acetobacteraceae	Paracraurococcus	Paracraurococcus sp004343615	0.154157	cellulase	Complex carbon degradation	Carbon
1045	Namaqua	k127_3238629_1	K01779	Bacteria	Bacteroidota	Bacteroidia	Chitinophagales	LD1	UBA1941	UBA1941 sp003165135	0.178245	cellulase	Complex carbon degradation	Carbon
1046	Namaqua	k127_1485176_1	K01779	Bacteria	Pseudomonadota	Alphaproteobacteria	Sphingomonadales	Sphingomonadaceae	Allosphingosinicella	Allosphingosinicella sp004135585	0.378387	cellulase	Complex carbon degradation	Carbon
1047	Namaqua	k127_1865328_2	K01779	Bacteria	Pseudomonadota	Alphaproteobacteria	Sphingomonadales	Sphingomonadaceae	Sphingomonas_A	Sphingomonas_A jaspsi	0.206199	cellulase	Complex carbon degradation	Carbon
1048	Namaqua	k127_1339899_1	K01779	Bacteria	Pseudomonadota	Alphaproteobacteria	Sphingomonadales	Sphingomonadaceae	Allosphingosinicella	Allosphingosinicella sp004135585	0.364372	cellulase	Complex carbon degradation	Carbon
1049	Namaqua	k127_3065049_1	K01779	Archaea	Asgardarchaeota	Lokiarchaeia	CR-4	SOKP01	SOKP01	SOKP01 sp005223125	0.164139	cellulase	Complex carbon degradation	Carbon
1050	Namaqua	k127_2566882_2	K01779	Bacteria	Pseudomonadota	Alphaproteobacteria	Sphingomonadales	Sphingomonadaceae	Sphingomonas_A	Sphingomonas_A ginsengisoli	0.238013	cellulase	Complex carbon degradation	Carbon
1051	Namaqua	k127_749821_1	K01779	Bacteria	Actinomycetota	Actinomycetia	Mycobacteriales	Geodermatophilaceae	Blastococcus	Blastococcus sp003319185	0.134296	cellulase	Complex carbon degradation	Carbon
1052	Namaqua	k127_2167861_1	K01779	Bacteria	Pseudomonadota	Alphaproteobacteria	Sphingomonadales	Sphingomonadaceae	Sphingomonas_A	Sphingomonas_A sp003970925	0.148151	cellulase	Complex carbon degradation	Carbon
1053	Namaqua	k127_2016181_1	K01779	Bacteria	Pseudomonadota	Gammaproteobacteria	Burkholderiales	Burkholderiaceae	Burkholderia	Burkholderia sp003853415	0.156537	cellulase	Complex carbon degradation	Carbon
1054	Namaqua	k127_2818776_1	K01779	Bacteria	Actinomycetota	Actinomycetia	Mycobacteriales	Geodermatophilaceae	Geodermatophilus	Geodermatophilus obscurus	0.35629	cellulase	Complex carbon degradation	Carbon
1055	Namaqua	k127_2218084_1	K01779	Bacteria	Actinomycetota	Actinomycetia	Actinomycetales	Cellulomonadaceae	Cellulomonas	Cellulomonas marina	0.0888908	cellulase	Complex carbon degradation	Carbon
1056	Namaqua	k127_357166_1	K01779	Bacteria	Pseudomonadota	Gammaproteobacteria	Xanthomonadales	Xanthomonadaceae	SCMT01	SCMT01 sp005502915	0.370981	cellulase	Complex carbon degradation	Carbon
1057	Namaqua	k127_384488_1	K01779	Bacteria	Pseudomonadota	Alphaproteobacteria	Rhodobacterales	Rhodobacteraceae	WD3A24	WD3A24 sp002967695	0.137442	cellulase	Complex carbon degradation	Carbon
1058	Namaqua	k127_1284950_1	K01779	Bacteria	Verrucomicrobiota	Verrucomicrobiae	Chthoniobacterales	UBA10450	AV80	AV80 sp003244145	0.136619	cellulase	Complex carbon degradation	Carbon
1059	Namaqua	k127_1575425_1	K01779	Bacteria	Pseudomonadota	Gammaproteobacteria	Ectothiorhodospirales	Acidihalobacteraceae	Acidihalobacter	Acidihalobacter prosperus_A	0.109991	cellulase	Complex carbon degradation	Carbon
1060	Namaqua	k127_1941691_2	K01779	Bacteria	Verrucomicrobiota	Verrucomicrobiae	Chthoniobacterales	UBA10450	AV69	AV69 sp003220155	0.142596	cellulase	Complex carbon degradation	Carbon
1061	Namaqua	k127_20788_1	K01779	Bacteria	Pseudomonadota	Alphaproteobacteria	Sphingomonadales	Sphingomonadaceae	B12	B12 sp000383095	0.174296	cellulase	Complex carbon degradation	Carbon
1062	Namaqua	k127_2772008_1	K01779	Bacteria	Gemmatimonadota	Gemmatimonadetes	Gemmatimonadales	Gemmatimonadaceae	UBA4720	UBA4720 sp003221805	0.298077	cellulase	Complex carbon degradation	Carbon
1063	Namaqua	k127_463023_1	K01779	Bacteria	Actinomycetota	Actinomycetia	Mycobacteriales	Geodermatophilaceae	Geodermatophilus	Geodermatophilus obscurus	0.269366	cellulase	Complex carbon degradation	Carbon
1064	Namaqua	k127_951424_1	K01779	Archaea	Asgardarchaeota	Lokiarchaeia	CR-4	SOKP01	SOKP01	SOKP01 sp005223125	0.0979899	cellulase	Complex carbon degradation	Carbon
1065	Namaqua	k127_2234668_3	K01779	Bacteria	Pseudomonadota	Alphaproteobacteria	Rhizobiales	Beijerinckiaceae	Alsobacter	Alsobacter sp003004785	0.198261	cellulase	Complex carbon degradation	Carbon
1066	Namaqua	k127_2327151_1	K01779	Bacteria	Actinomycetota	Actinomycetia	Mycobacteriales	Geodermatophilaceae	Geodermatophilus	Geodermatophilus aquaeductus	0.150298	cellulase	Complex carbon degradation	Carbon
1067	Namaqua	k127_1138086_2	K01779	Bacteria	Pseudomonadota	Alphaproteobacteria	Sphingomonadales	Sphingomonadaceae	Allosphingosinicella	Allosphingosinicella sp003012735	0.149217	cellulase	Complex carbon degradation	Carbon
1068	Namaqua	k127_2257424_1	K01779	Bacteria	Pseudomonadota	Alphaproteobacteria	Acetobacterales	Acetobacteraceae	Roseomonas	Roseomonas sp000245075	0.160784	cellulase	Complex carbon degradation	Carbon
1069	Namaqua	k127_542365_2	K01779	Bacteria	Actinomycetota	Actinomycetia	Propionibacteriales	Nocardioidaceae	Nocardioides	Nocardioides sp000620705	0.358682	cellulase	Complex carbon degradation	Carbon
1070	Namaqua	k127_96802_2	K01779	Bacteria	Pseudomonadota	Alphaproteobacteria	Sphingomonadales	Sphingomonadaceae	Allosphingosinicella	Allosphingosinicella sp004135585	0.343199	cellulase	Complex carbon degradation	Carbon
1071	Namaqua	k127_1118688_1	K01779	Bacteria	Pseudomonadota	Alphaproteobacteria	Sphingomonadales	Sphingomonadaceae	Sphingomonas_A	Sphingomonas_A ginsengisoli	3.31859	cellulase	Complex carbon degradation	Carbon
1072	Namaqua	k127_1247302_1	K01779	Bacteria	Pseudomonadota	Alphaproteobacteria	Sphingomonadales	Sphingomonadaceae	Allosphingosinicella	Allosphingosinicella sp004135585	0.198164	cellulase	Complex carbon degradation	Carbon
1073	Namaqua	k127_2829609_1	K01779	Bacteria	Deinococcota	Deinococci	Deinococcales	Marinithermaceae	Oceanithermus	Oceanithermus profundus	0.112114	cellulase	Complex carbon degradation	Carbon
1074	Namaqua	k127_1028029_1	K01779	Bacteria	Pseudomonadota	Alphaproteobacteria	Sphingomonadales	Sphingomonadaceae	Allosphingosinicella	Allosphingosinicella sp003012735	0.33307	cellulase	Complex carbon degradation	Carbon
1075	Namaqua	k127_634164_1	K01779	Bacteria	Pseudomonadota	Alphaproteobacteria	Acetobacterales	Acetobacteraceae	Rubritepida	Rubritepida sp004336745	0.207412	cellulase	Complex carbon degradation	Carbon
1076	Namaqua	k127_1435213_1	K01779	Bacteria	Pseudomonadota	Alphaproteobacteria	Rhizobiales	Beijerinckiaceae	Alsobacter	Alsobacter sp003004785	0.105977	cellulase	Complex carbon degradation	Carbon
1077	Namaqua	k127_1534874_1	K01779	Bacteria	Pseudomonadota	Gammaproteobacteria	Pseudomonadales	Cellvibrionaceae	Microbulbifer	Microbulbifer agarilyticus_A	0.587939	cellulase	Complex carbon degradation	Carbon
1078	Namaqua	k127_1781019_1	K01779	Bacteria	Deinococcota	Deinococci	Deinococcales	Deinococcaceae	Deinococcus_B	Deinococcus_B maricopensis	0.33581	cellulase	Complex carbon degradation	Carbon
1079	Namaqua	k127_1284710_1	K01779	Bacteria	Pseudomonadota	Gammaproteobacteria	Pseudomonadales	Halieaceae	Pseudohaliea	Pseudohaliea rubra	0.138275	cellulase	Complex carbon degradation	Carbon
1080	Namaqua	k127_3050326_1	K01779	Bacteria	Bacteroidota	Bacteroidia	Cytophagales	Cyclobacteriaceae	Chryseolinea	Chryseolinea sp003589925	0.388139	cellulase	Complex carbon degradation	Carbon
1081	Namaqua	k127_698276_1	K01779	Bacteria	Pseudomonadota	Alphaproteobacteria	Rhodobacterales	Rhodobacteraceae	Rubellimicrobium	Rubellimicrobium mesophilum	0.256592	cellulase	Complex carbon degradation	Carbon
1082	Namaqua	k127_1044872_1	K01779	Bacteria	Pseudomonadota	Alphaproteobacteria	Sphingomonadales	Sphingomonadaceae	Allosphingosinicella	Allosphingosinicella sp003347635	0.118039	cellulase	Complex carbon degradation	Carbon
1083	Namaqua	k127_2703699_1	K01779	Bacteria	Pseudomonadota	Gammaproteobacteria	Pseudomonadales	Halieaceae	Pseudohaliea	Pseudohaliea rubra	0.145552	cellulase	Complex carbon degradation	Carbon
1084	Namaqua	k127_3028479_1	K01779	Bacteria	Pseudomonadota	Alphaproteobacteria	Sphingomonadales	Sphingomonadaceae	Allosphingosinicella	Allosphingosinicella sp003012735	0.328402	cellulase	Complex carbon degradation	Carbon
1085	Namaqua	k127_943924_1	K01779	Bacteria	Pseudomonadota	Alphaproteobacteria	Sphingomonadales	Sphingomonadaceae	Allosphingosinicella	Allosphingosinicella sp004135585	0.132744	cellulase	Complex carbon degradation	Carbon
1086	Namaqua	k127_1646967_1	K01779	Bacteria	Acidobacteriota	Blastocatellia	UBA7656	UBA7656	UBA7656	UBA7656 sp002483445	0.0925947	cellulase	Complex carbon degradation	Carbon
1087	Namaqua	k127_2969961_1	K01779	Bacteria	Actinomycetota	Actinomycetia	Actinomycetales	Cellulomonadaceae	Cellulomonas	Cellulomonas marina	0.167268	cellulase	Complex carbon degradation	Carbon
1088	Namaqua	k127_2852905_1	K01779	Bacteria	Pseudomonadota	Alphaproteobacteria	Sphingomonadales	Sphingomonadaceae	Sphingomonas_A	Sphingomonas_A sp003970925	0.219774	cellulase	Complex carbon degradation	Carbon
1089	Namaqua	k127_1541930_1	K01779	Bacteria	Pseudomonadota	Alphaproteobacteria	Sphingomonadales	Sphingomonadaceae	Allosphingosinicella	Allosphingosinicella sp003012735	0.20902	cellulase	Complex carbon degradation	Carbon
1090	Namaqua	k127_1567356_1	K01779	Bacteria	Chloroflexota	Chloroflexia	Chloroflexales	Chloroflexaceae	OHK40	OHK40 sp004367505	0.275238	cellulase	Complex carbon degradation	Carbon
1091	Namaqua	k127_1485420_1	K01779	Bacteria	Actinomycetota	Actinomycetia	Mycobacteriales	Geodermatophilaceae	Geodermatophilus	Geodermatophilus normandii	0.137258	cellulase	Complex carbon degradation	Carbon
1092	Namaqua	k127_564115_2	K01779	Bacteria	Pseudomonadota	Alphaproteobacteria	Sphingomonadales	Sphingomonadaceae	Allosphingosinicella	Allosphingosinicella sp004135585	0.223367	cellulase	Complex carbon degradation	Carbon
1093	Namaqua	k127_315277_1	K01779	Bacteria	Pseudomonadota	Alphaproteobacteria	Sphingomonadales	Sphingomonadaceae	Sphingomonas_A	Sphingomonas_A sp003097155	0.164139	cellulase	Complex carbon degradation	Carbon
1094	Namaqua	k127_1855590_1	K01779	Bacteria	Pseudomonadota	Alphaproteobacteria	Sphingomonadales	Sphingomonadaceae	Allosphingosinicella	Allosphingosinicella sp003129465	0.138275	cellulase	Complex carbon degradation	Carbon
1095	Namaqua	k127_1416421_1	K01779	Bacteria	Actinomycetota	Actinomycetia	Streptomycetales	Streptomycetaceae	Kitasatospora	Kitasatospora sp000719705	0.697491	cellulase	Complex carbon degradation	Carbon
1096	Namaqua	k127_1870595_1	K01779	Bacteria	Pseudomonadota	Alphaproteobacteria	Sphingomonadales	Sphingomonadaceae	Allosphingosinicella	Allosphingosinicella sp003129465	0.115229	cellulase	Complex carbon degradation	Carbon
1097	Namaqua	k127_2025845_1	K01779	Archaea	Asgardarchaeota	Lokiarchaeia	CR-4	SOKP01	SOKP01	SOKP01 sp005223125	0.104452	cellulase	Complex carbon degradation	Carbon
1098	Namaqua	k127_2555848_1	K01779	Bacteria	Chloroflexota	Chloroflexia	Thermomicrobiales	Thermomicrobiaceae	Thermomicrobium	Thermomicrobium sp002898255	0.0734202	cellulase	Complex carbon degradation	Carbon
1099	Namaqua	k127_2549879_1	K01779	Bacteria	Pseudomonadota	Alphaproteobacteria	Sphingomonadales	Sphingomonadaceae	Sphingomonas_A	Sphingomonas_A ginsengisoli	0.158531	cellulase	Complex carbon degradation	Carbon
1100	Namaqua	k127_1266851_1	K01779	Bacteria	Pseudomonadota	Alphaproteobacteria	Sphingomonadales	Sphingomonadaceae	Sphingomonas_A	Sphingomonas_A sp003097155	0.164139	cellulase	Complex carbon degradation	Carbon
1101	Namaqua	k127_915029_1	K01779	Bacteria	Pseudomonadota	Alphaproteobacteria	Sphingomonadales	Sphingomonadaceae	Allosphingosinicella	Allosphingosinicella sp004135585	0.0604112	cellulase	Complex carbon degradation	Carbon
1102	Namaqua	k127_1031828_1	K01779	Bacteria	Pseudomonadota	Alphaproteobacteria	Sphingomonadales	Sphingomonadaceae	Allosphingosinicella	Allosphingosinicella sp004151485	0.152229	cellulase	Complex carbon degradation	Carbon
1103	Namaqua	k127_123810_1	K01779	Bacteria	Pseudomonadota	Alphaproteobacteria	Sphingomonadales	Sphingomonadaceae	B12	B12 sp000383095	0.0838028	cellulase	Complex carbon degradation	Carbon
1104	Namaqua	k127_304950_1	K01779	Bacteria	Pseudomonadota	Alphaproteobacteria	Sphingomonadales	Sphingomonadaceae	Allosphingosinicella	Allosphingosinicella sp004135585	0.28208	cellulase	Complex carbon degradation	Carbon
1105	Namaqua	k127_1994523_1	K01779	Bacteria	Bacteroidota	Bacteroidia	Cytophagales	Cyclobacteriaceae	Chryseolinea	Chryseolinea sp003589925	0.268668	cellulase	Complex carbon degradation	Carbon
1106	Namaqua	k127_3204274_1	K01779	Bacteria	Pseudomonadota	Alphaproteobacteria	Sphingomonadales	Sphingomonadaceae	Sphingomonas_A	Sphingomonas_A ginsengisoli	0.426592	cellulase	Complex carbon degradation	Carbon
1107	Namaqua	k127_1287737_1	K01779	Bacteria	Actinomycetota	Actinomycetia	Propionibacteriales	Nocardioidaceae	Nocardioides	Nocardioides sp003160695	0.228763	cellulase	Complex carbon degradation	Carbon
1108	Namaqua	k127_97731_1	K01779	Bacteria	Actinomycetota	Actinomycetia	Streptomycetales	Streptomycetaceae	Kitasatospora	Kitasatospora sp900105395	0.16667	cellulase	Complex carbon degradation	Carbon
1109	Namaqua	k127_768697_1	K01779	Bacteria	Pseudomonadota	Alphaproteobacteria	Sphingomonadales	Sphingomonadaceae	Allosphingosinicella	Allosphingosinicella sp004135585	0.163746	cellulase	Complex carbon degradation	Carbon
1110	Namaqua	k127_503788_1	K01779	Bacteria	Pseudomonadota	Alphaproteobacteria	Sphingomonadales	Sphingomonadaceae	Sphingomonas_A	Sphingomonas_A ginsengisoli	0.15833	cellulase	Complex carbon degradation	Carbon
1111	Namaqua	k127_2179845_1	K01779	Bacteria	Verrucomicrobiota	Verrucomicrobiae	Chthoniobacterales	UBA10450	AV69	AV69 sp003244125	0.219097	cellulase	Complex carbon degradation	Carbon
1112	Namaqua	k127_1979566_1	K01779	Bacteria	Actinomycetota	Actinomycetia	Actinomycetales	Cellulomonadaceae	Cellulomonas	Cellulomonas timonensis	0.118039	cellulase	Complex carbon degradation	Carbon
1113	Namaqua	k127_948780_1	K01779	Bacteria	Pseudomonadota	Alphaproteobacteria	Sphingomonadales	Sphingomonadaceae	Allosphingosinicella	Allosphingosinicella sp003129465	0.15713	cellulase	Complex carbon degradation	Carbon
1114	Namaqua	k127_369747_1	K01779	Bacteria	Pseudomonadota	Gammaproteobacteria	Xanthomonadales	Xanthomonadaceae	Pseudoxanthomonas_A	Pseudoxanthomonas_A sp900104255	0.245123	cellulase	Complex carbon degradation	Carbon
1115	Namaqua	k127_1637020_1	K01779	Bacteria	Pseudomonadota	Alphaproteobacteria	Sphingomonadales	Sphingomonadaceae	Allosphingosinicella	Allosphingosinicella sp003129465	0.0663718	cellulase	Complex carbon degradation	Carbon
1116	Namaqua	k127_2854698_1	K01779	Bacteria	Pseudomonadota	Alphaproteobacteria	Sphingomonadales	Sphingomonadaceae	Allosphingosinicella	Allosphingosinicella sp003012735	0.230458	cellulase	Complex carbon degradation	Carbon
1117	Namaqua	k127_1701888_1	K01779	Bacteria	Pseudomonadota	Alphaproteobacteria	Sphingomonadales	Sphingomonadaceae	Allosphingosinicella	Allosphingosinicella sp003129465	0.152509	cellulase	Complex carbon degradation	Carbon
1118	Namaqua	k127_499101_1	K01779	Bacteria	Pseudomonadota	Alphaproteobacteria	Rhizobiales	Rhizobiaceae	Mesorhizobium	Mesorhizobium sp003963455	0.246082	cellulase	Complex carbon degradation	Carbon
1119	Namaqua	k127_1602804_1	K01779	Bacteria	Pseudomonadota	Alphaproteobacteria	Sphingomonadales	Sphingomonadaceae	Allosphingosinicella	Allosphingosinicella sp003012735	0.223367	cellulase	Complex carbon degradation	Carbon
1120	Namaqua	k127_568887_1	K01779	Bacteria	Verrucomicrobiota	Verrucomicrobiae	Chthoniobacterales	UBA10450	AV69	AV69 sp003244125	0.113428	cellulase	Complex carbon degradation	Carbon
1121	Namaqua	k127_2531144_1	K01779	Bacteria	Actinomycetota	Acidimicrobiia	Acidimicrobiales	Ilumatobacteraceae	Ilumatobacter	Ilumatobacter sp002698945	0.119661	cellulase	Complex carbon degradation	Carbon
1122	Namaqua	k127_1758732_1	K01779	Bacteria	Actinomycetota	Actinomycetia	Nitriliruptorales	Nitriliruptoraceae	T1Sed10-7	T1Sed10-7 sp007131525	0.164613	cellulase	Complex carbon degradation	Carbon
1123	Namaqua	k127_1071557_1	K01779	Bacteria	Pseudomonadota	Alphaproteobacteria	Sphingomonadales	Sphingomonadaceae	Allosphingosinicella	Allosphingosinicella sp004135585	0.325688	cellulase	Complex carbon degradation	Carbon
1124	Namaqua	k127_2531520_1	K01779	Bacteria	Actinomycetota	Thermoleophilia	UBA2241	UBA2241	UBA2241	UBA2241 sp002347645	0.184822	cellulase	Complex carbon degradation	Carbon
1125	Namaqua	k127_1080363_1	K01779	Bacteria	Pseudomonadota	Alphaproteobacteria	Sphingomonadales	Sphingomonadaceae	Allosphingosinicella	Allosphingosinicella sp004135585	0.117403	cellulase	Complex carbon degradation	Carbon
1126	Namaqua	k127_1442245_1	K01779	Bacteria	Pseudomonadota	Alphaproteobacteria	Azospirillales	Azospirillaceae	Azospirillum	Azospirillum oryzae	0.138275	cellulase	Complex carbon degradation	Carbon
1127	Namaqua	k127_1370385_1	K01779	Bacteria	Acidobacteriota	Acidobacteriae	Acidobacteriales	Koribacteraceae	Bog-257	Bog-257 sp003165795	0.222839	cellulase	Complex carbon degradation	Carbon
1128	Namaqua	k127_132666_1	K01779	Bacteria	Pseudomonadota	Alphaproteobacteria	Sphingomonadales	Sphingomonadaceae	Allosphingosinicella	Allosphingosinicella sp004135585	0.149336	cellulase	Complex carbon degradation	Carbon
1129	Namaqua	k127_398811_1	K01779	Archaea	Thermoproteota	Bathyarchaeia	TCS64	TCS64	RBG-16-57-9	RBG-16-57-9 sp001775965	0.174459	cellulase	Complex carbon degradation	Carbon
1130	Namaqua	k127_632483_1	K01779	Bacteria	Actinomycetota	Actinomycetia	Mycobacteriales	Geodermatophilaceae	Blastococcus	Blastococcus litoris	0.0843137	cellulase	Complex carbon degradation	Carbon
1131	Namaqua	k127_848096_1	K01779	Bacteria	Pseudomonadota	Alphaproteobacteria	Rhizobiales	Beijerinckiaceae	Microvirga	Microvirga sp000739015	0.145188	cellulase	Complex carbon degradation	Carbon
1132	Namaqua	k127_538544_1	K01779	Bacteria	Pseudomonadota	Alphaproteobacteria	Sphingomonadales	Sphingomonadaceae	Sphingomonas_A	Sphingomonas_A ginsengisoli	0.191457	cellulase	Complex carbon degradation	Carbon
1133	Namaqua	k127_1575775_1	K01779	Bacteria	Pseudomonadota	Alphaproteobacteria	Sphingomonadales	Sphingomonadaceae	Sphingomonas_A	Sphingomonas_A sp003097155	0.175773	cellulase	Complex carbon degradation	Carbon
1134	Namaqua	k127_864666_1	K01779	Bacteria	Pseudomonadota	Alphaproteobacteria	Sphingomonadales	Sphingomonadaceae	Allosphingosinicella	Allosphingosinicella sp003129465	0.254373	cellulase	Complex carbon degradation	Carbon
1135	Namaqua	k127_1059858_1	K01779	Bacteria	Pseudomonadota	Alphaproteobacteria	Acetobacterales	Acetobacteraceae	Roseomonas	Roseomonas sp000245075	0.100685	cellulase	Complex carbon degradation	Carbon
1136	Namaqua	k127_39770_1	K01779	Bacteria	Pseudomonadota	Alphaproteobacteria	Sphingomonadales	Sphingomonadaceae	Allosphingosinicella	Allosphingosinicella sp004135585	0.115229	cellulase	Complex carbon degradation	Carbon
1137	Namaqua	k127_1989124_1	K01779	Bacteria	Pseudomonadota	Alphaproteobacteria	Sphingomonadales	Sphingomonadaceae	Allosphingosinicella	Allosphingosinicella sp003012735	0.120822	cellulase	Complex carbon degradation	Carbon
1138	Namaqua	k127_2637226_1	K01779	Bacteria	Chloroflexota	Chloroflexia	Thermomicrobiales	Thermomicrobiaceae	HRBIN26	HRBIN26 sp002898875	0.261782	cellulase	Complex carbon degradation	Carbon
1139	Namaqua	k127_839453_1	K01779	Bacteria	Pseudomonadota	Gammaproteobacteria	Burkholderiales	Rhodocyclaceae	Thauera	Thauera sp003963015	0.158195	cellulase	Complex carbon degradation	Carbon
1140	Namaqua	k127_470533_1	K01779	Bacteria	Bacteroidota	Bacteroidia	Chitinophagales	LD1	UBA1941	UBA1941 sp003165135	0.116306	cellulase	Complex carbon degradation	Carbon
1141	Namaqua	k127_1925213_1	K01779	Bacteria	Pseudomonadota	Alphaproteobacteria	Sphingomonadales	Sphingomonadaceae	Sphingomonas_A	Sphingomonas_A sp003097155	0.242429	cellulase	Complex carbon degradation	Carbon
1142	Namaqua	k127_173336_1	K01779	Bacteria	Pseudomonadota	Alphaproteobacteria	Sphingomonadales	Sphingomonadaceae	Sphingomonas_A	Sphingomonas_A jaspsi	0.111113	cellulase	Complex carbon degradation	Carbon
1143	Namaqua	k127_1498624_1	K01779	Bacteria	Verrucomicrobiota	Verrucomicrobiae	Chthoniobacterales	UBA10450	AV69	AV69 sp003219115	0.139437	cellulase	Complex carbon degradation	Carbon
1144	Namaqua	k127_1157107_1	K01779	Bacteria	Verrucomicrobiota	Verrucomicrobiae	Chthoniobacterales	UBA10450	Palsa-1392	Palsa-1392 sp003169975	0.114172	cellulase	Complex carbon degradation	Carbon
1145	Namaqua	k127_1820899_1	K01779	Bacteria	Chloroflexota	Chloroflexia	Thermomicrobiales	Thermomicrobiaceae	HRBIN26	HRBIN26 sp002898875	0.158028	cellulase	Complex carbon degradation	Carbon
1146	Namaqua	k127_315774_1	K01779	Bacteria	Acidobacteriota	Acidobacteriae	Acidobacteriales	Koribacteraceae	Gp1-AA124	Gp1-AA124 sp003225595	0.115229	cellulase	Complex carbon degradation	Carbon
1147	Namaqua	k127_2459821_1	K01779	Bacteria	Pseudomonadota	Alphaproteobacteria	ATCC43930	Stellaceae	Stella	Stella vacuolata	0.225448	cellulase	Complex carbon degradation	Carbon
1148	Namaqua	k127_1645854_1	K01779	Bacteria	Methylomirabilota	Methylomirabilia	Rokubacteriales	GWA2-73-35	AR5	AR5 sp003220265	0.304591	cellulase	Complex carbon degradation	Carbon
1149	Namaqua	k127_1116145_1	K01779	Bacteria	Firmicutes	Bacilli	Bacillales	Bacillaceae_G	Bacillus_A	Bacillus_A cereus_AQ	0.121116	cellulase	Complex carbon degradation	Carbon
1150	Namaqua	k127_809681_1	K01779	Bacteria	Deinococcota	Deinococci	Deinococcales	Deinococcaceae	Deinococcus	Deinococcus deserti	0.302791	cellulase	Complex carbon degradation	Carbon
1151	Namaqua	k127_202761_1	K01779	Bacteria	Pseudomonadota	Alphaproteobacteria	Sphingomonadales	Sphingomonadaceae	B12	B12 sp000383095	0.116035	cellulase	Complex carbon degradation	Carbon
1152	Namaqua	k127_1729353_1	K01779	Bacteria	Pseudomonadota	Alphaproteobacteria	Sphingomonadales	Sphingomonadaceae	Allosphingosinicella	Allosphingosinicella sp004135585	0.345687	cellulase	Complex carbon degradation	Carbon
1153	Namaqua	k127_2380059_1	K01779	Bacteria	Chloroflexota	Anaerolineae	Anaerolineales	EnvOPS12	UBA8950	UBA8950 sp002840685	0.125704	cellulase	Complex carbon degradation	Carbon
1154	Namaqua	k127_1266079_1	K01779	Bacteria	Pseudomonadota	Gammaproteobacteria	Burkholderiales	SCOH01	Chitinivorax	Chitinivorax sp005503445	0.0782686	cellulase	Complex carbon degradation	Carbon
1155	Namaqua	k127_1794155_1	K01779	Bacteria	Pseudomonadota	Alphaproteobacteria	Rhizobiales	UBA4765	UBA4765	UBA4765 sp002365175	0.155559	cellulase	Complex carbon degradation	Carbon
1156	Namaqua	k127_1553047_1	K01779	Bacteria	Pseudomonadota	Alphaproteobacteria	Sphingomonadales	Sphingomonadaceae	Sphingomonas_A	Sphingomonas_A sp000620665	0.128485	cellulase	Complex carbon degradation	Carbon
1157	Namaqua	k127_905483_1	K01779	Bacteria	Pseudomonadota	Alphaproteobacteria	Rhodobacterales	Rhodobacteraceae	Limimaricola	Limimaricola pyoseonensis	0.172843	cellulase	Complex carbon degradation	Carbon
1158	Namaqua	k127_1160110_1	K01779	Bacteria	Pseudomonadota	Alphaproteobacteria	Sphingomonadales	Sphingomonadaceae	Sphingomonas_A	Sphingomonas_A sp003097155	0.118521	cellulase	Complex carbon degradation	Carbon
1159	Namaqua	k127_716344_1	K01779	Bacteria	Firmicutes_A	Clostridia	Tissierellales	Gottschalkiaceae	Gottschalkia_A	Gottschalkia_A purinilytica	0.108215	cellulase	Complex carbon degradation	Carbon
1160	Namaqua	k127_2588554_2	K01779	Bacteria	Firmicutes	Bacilli	Paenibacillales	Paenibacillaceae	Paenibacillus_G	Paenibacillus_G elgii	0.472324	cellulase	Complex carbon degradation	Carbon
1161	Namaqua	k127_341523_1	K01779	Bacteria	Pseudomonadota	Alphaproteobacteria	Sphingomonadales	Sphingomonadaceae	Allosphingosinicella	Allosphingosinicella sp003129465	0.228343	cellulase	Complex carbon degradation	Carbon
1162	Namaqua	k127_386333_1	K01779	Bacteria	Pseudomonadota	Gammaproteobacteria	Burkholderiales	Burkholderiaceae	Paraburkholderia	Paraburkholderia sp001922345	0.230458	cellulase	Complex carbon degradation	Carbon
1163	Namaqua	k127_900727_2	K01779	Bacteria	Pseudomonadota	Alphaproteobacteria	Sphingomonadales	Sphingomonadaceae	Allosphingosinicella	Allosphingosinicella sp004135585	0.122007	cellulase	Complex carbon degradation	Carbon
1164	Namaqua	k127_2574088_1	K01779	Bacteria	Pseudomonadota	Alphaproteobacteria	Sphingomonadales	Sphingomonadaceae	Allosphingosinicella	Allosphingosinicella sp004135585	0.123041	cellulase	Complex carbon degradation	Carbon
1165	Namaqua	k127_1647408_1	K01779	Bacteria	Firmicutes_A	Clostridia	Tissierellales	Gottschalkiaceae	Gottschalkia_A	Gottschalkia_A purinilytica	0.224229	cellulase	Complex carbon degradation	Carbon
1166	Namaqua	k127_1094285_1	K01779	Bacteria	Actinomycetota	Actinomycetia	Streptomycetales	Streptomycetaceae	Kitasatospora	Kitasatospora sp000719705	0.279208	cellulase	Complex carbon degradation	Carbon
1167	Namaqua	k127_813603_1	K01779	Bacteria	Myxococcota	Polyangia	Polyangiales	Polyangiaceae	Sorangium	Sorangium cellulosum_D	0.164287	cellulase	Complex carbon degradation	Carbon
1168	Namaqua	k127_2071053_1	K01779	Bacteria	Acidobacteriota	Blastocatellia	Pyrinomonadales	Pyrinomonadaceae	QHXN01	QHXN01 sp003222975	0.140959	cellulase	Complex carbon degradation	Carbon
1169	Namaqua	k127_1888189_1	K01779	Bacteria	Actinomycetota	Actinomycetia	Mycobacteriales	Geodermatophilaceae	Blastococcus	Blastococcus sp003319185	0.0987675	cellulase	Complex carbon degradation	Carbon
1170	Namaqua	k127_437287_1	K01779	Bacteria	Pseudomonadota	Gammaproteobacteria	Xanthomonadales	Xanthomonadaceae	Pseudoxanthomonas_A	Pseudoxanthomonas_A sp900116385	0.145552	cellulase	Complex carbon degradation	Carbon
1171	Namaqua	k127_2593574_1	K01779	Bacteria	Pseudomonadota	Alphaproteobacteria	Sphingomonadales	Sphingomonadaceae	Allosphingosinicella	Allosphingosinicella sp004564275	0.161097	cellulase	Complex carbon degradation	Carbon
1172	Namaqua	k127_1685293_1	K01779	Bacteria	Pseudomonadota	Alphaproteobacteria	Rhizobiales	UBA4765	UBA4765	UBA4765 sp002365175	0.140143	cellulase	Complex carbon degradation	Carbon
1173	Namaqua	k127_2989561_1	K01779	Bacteria	Pseudomonadota	Alphaproteobacteria	Rhizobiales	Rhizobiaceae	Pseudaminobacter	Pseudaminobacter sp900116595	0.25697	cellulase	Complex carbon degradation	Carbon
1174	Namaqua	k127_909979_1	K01779	Bacteria	Pseudomonadota	Gammaproteobacteria	Burkholderiales	Rhodocyclaceae	Thauera	Thauera sp003963015	0.316659	cellulase	Complex carbon degradation	Carbon
1175	Namaqua	k127_3327936_1	K01779	Bacteria	Pseudomonadota	Alphaproteobacteria	Sphingomonadales	Sphingomonadaceae	Sphingomonas_A	Sphingomonas_A sp003097155	0.146985	cellulase	Complex carbon degradation	Carbon
1176	Namaqua	k127_2558901_1	K01779	Bacteria	Actinomycetota	Actinomycetia	Streptomycetales	Streptomycetaceae	Streptomyces	Streptomyces sparsogenes	0.214564	cellulase	Complex carbon degradation	Carbon
1177	Namaqua	k127_2403106_1	K01779	Bacteria	Pseudomonadota	Alphaproteobacteria	Acetobacterales	Acetobacteraceae	Roseomonas	Roseomonas deserti	0.115229	cellulase	Complex carbon degradation	Carbon
1178	Namaqua	k127_1517012_1	K01779	Bacteria	Cyanobacteria	Cyanobacteriia	Cyanobacteriales	Nostocaceae	Fischerella	Fischerella sp000447295	0.156537	cellulase	Complex carbon degradation	Carbon
1179	Namaqua	k127_1235627_1	K01779	Bacteria	Pseudomonadota	Alphaproteobacteria	Sphingomonadales	Sphingomonadaceae	Allosphingosinicella	Allosphingosinicella sp003129465	0.133814	cellulase	Complex carbon degradation	Carbon
1180	Namaqua	k127_291924_1	K01779	Bacteria	Actinomycetota	Thermoleophilia	Solirubrobacterales	Solirubrobacteraceae	Palsa-465	Palsa-465 sp003137075	0.125704	cellulase	Complex carbon degradation	Carbon
1181	Namaqua	k127_683995_1	K01779	Bacteria	Pseudomonadota	Alphaproteobacteria	Sphingomonadales	Sphingomonadaceae	Sphingomonas_A	Sphingomonas_A sp003097155	0.0850048	cellulase	Complex carbon degradation	Carbon
1182	Namaqua	k127_3191621_2	K01811	Bacteria	Pseudomonadota	Alphaproteobacteria	Sphingomonadales	Sphingomonadaceae	Allosphingosinicella	Allosphingosinicella sp005882415	0.760727	alpha-D-xyloside xylohydrolase	Complex carbon degradation	Carbon
1183	Namaqua	k127_1120924_4	K01811	Bacteria	Chloroflexota	Chloroflexia	Chloroflexales	Herpetosiphonaceae	JKG1	JKG1 sp000526415	0.52854	alpha-D-xyloside xylohydrolase	Complex carbon degradation	Carbon
1184	Namaqua	k127_437546_1	K01811	Bacteria	Pseudomonadota	Alphaproteobacteria	Sphingomonadales	Sphingomonadaceae	Allosphingosinicella	Allosphingosinicella sp004564275	3.05422	alpha-D-xyloside xylohydrolase	Complex carbon degradation	Carbon
1185	Namaqua	k127_1187373_1	K01811	Bacteria	Pseudomonadota	Alphaproteobacteria	Sphingomonadales	Sphingomonadaceae	Allosphingosinicella	Allosphingosinicella sp003012735	0.507085	alpha-D-xyloside xylohydrolase	Complex carbon degradation	Carbon
1186	Namaqua	k127_2712008_1	K01811	Bacteria	Actinomycetota	Rubrobacteria	Rubrobacterales	Rubrobacteraceae	Rubrobacter_B	Rubrobacter_B xylanophilus_A	0.486589	alpha-D-xyloside xylohydrolase	Complex carbon degradation	Carbon
1187	Namaqua	k127_1562284_2	K03518	Bacteria	Chloroflexota	Ktedonobacteria	Ktedonobacterales	Ktedonobacteraceae	UBA11361	UBA11361 sp005880595	0.40707	coxS, coxM, coxL	C1 metabolism	Carbon
1188	Namaqua	k127_2241650_2	K03518	Bacteria	Chloroflexota	Chloroflexia	Thermobaculales	Thermobaculaceae	Thermobaculum	Thermobaculum terrenum	1.35167	coxS, coxM, coxL	C1 metabolism	Carbon
1189	Namaqua	k127_2451662_1	K03518	Bacteria	Gemmatimonadota	Gemmatimonadetes	Gemmatimonadales	GWC2-71-9	AG29	AG29 sp003222115	0.333766	coxS, coxM, coxL	C1 metabolism	Carbon
1190	Namaqua	k127_2238365_1	K03518	Bacteria	Chloroflexota	Chloroflexia	Chloroflexales	Herpetosiphonaceae	JKG1	JKG1 sp000526415	0.167268	coxS, coxM, coxL	C1 metabolism	Carbon
1191	Namaqua	k127_2456038_2	K03518	Bacteria	Chloroflexota	Chloroflexia	Chloroflexales	Chloroflexaceae	OHK40	OHK40 sp004367505	0.446329	coxS, coxM, coxL	C1 metabolism	Carbon
1192	Namaqua	k127_1819078_1	K03518	Bacteria	Deinococcota	Deinococci	Deinococcales	Thermaceae	Meiothermus_A	Meiothermus_A roseus	0.691373	coxS, coxM, coxL	C1 metabolism	Carbon
1193	Namaqua	k127_2746354_2	K03518	Bacteria	Pseudomonadota	Alphaproteobacteria	Geminicoccales	Geminicoccaceae	SLRI01	SLRI01 sp007131045	0.254493	coxS, coxM, coxL	C1 metabolism	Carbon
1194	Namaqua	k127_1588868_1	K03518	Bacteria	Gemmatimonadota	Gemmatimonadetes	Gemmatimonadales	GWC2-71-9	AG41	AG41 sp003221045	0.248397	coxS, coxM, coxL	C1 metabolism	Carbon
1195	Namaqua	k127_1012710_2	K03518	Bacteria	Chloroflexota	Chloroflexia	Chloroflexales	Chloroflexaceae	Chloroflexus	Chloroflexus aggregans	0.231813	coxS, coxM, coxL	C1 metabolism	Carbon
1196	Namaqua	k127_1311597_2	K03518	Bacteria	Chloroflexota	Chloroflexia	Chloroflexales	Herpetosiphonaceae	JKG1	JKG1 sp000526415	0.568388	coxS, coxM, coxL	C1 metabolism	Carbon
1197	Namaqua	k127_1696720_1	K03518	Bacteria	Chloroflexota	Chloroflexia	Chloroflexales	Herpetosiphonaceae	JKG1	JKG1 sp000526415	0.122729	coxS, coxM, coxL	C1 metabolism	Carbon
1198	Namaqua	k127_2576234_1	K03518	Bacteria	Actinomycetota	Acidimicrobiia	Acidimicrobiales	SIRW01	SIRW01	SIRW01 sp004366205	0.296303	coxS, coxM, coxL	C1 metabolism	Carbon
1199	Namaqua	k127_20266_2	K03518	Bacteria	Chloroflexota	Chloroflexia	Thermomicrobiales	Thermomicrobiaceae	Sphaerobacter	Sphaerobacter thermophilus	0.237042	coxS, coxM, coxL	C1 metabolism	Carbon
1200	Namaqua	k127_2788037_1	K03518	Bacteria	Chloroflexota	Chloroflexia	Chloroflexales	Herpetosiphonaceae	JKG1	JKG1 sp000526415	0.387284	coxS, coxM, coxL	C1 metabolism	Carbon
1201	Namaqua	k127_1521665_2	K03518	Bacteria	Chloroflexota	Chloroflexia	Chloroflexales	Herpetosiphonaceae	JKG1	JKG1 sp000526415	0.533345	coxS, coxM, coxL	C1 metabolism	Carbon
1202	Namaqua	k127_2214311_3	K03518	Bacteria	Actinomycetota	Thermoleophilia	Solirubrobacterales	Solirubrobacteraceae	Palsa-465	Palsa-465 sp005883415	0.30169	coxS, coxM, coxL	C1 metabolism	Carbon
1203	Namaqua	k127_303522_2	K03518	Bacteria	Chloroflexota	Anaerolineae	Promineofilales	UBA4811	UBA4811	UBA4811 sp002328075	0.475828	coxS, coxM, coxL	C1 metabolism	Carbon
1204	Namaqua	k127_2555307_3	K03518	Bacteria	Chloroflexota	Ktedonobacteria	Ktedonobacterales	Ktedonobacteraceae	UBA11361	UBA11361 sp005880595	0.230458	coxS, coxM, coxL	C1 metabolism	Carbon
1205	Namaqua	k127_2904204_1	K03518	Bacteria	Gemmatimonadota	Gemmatimonadetes	Gemmatimonadales	GWC2-71-9	AG41	AG41 sp003222085	0.244772	coxS, coxM, coxL	C1 metabolism	Carbon
1206	Namaqua	k127_3038011_2	K03518	Bacteria	CSP1-3	CSP1-3	CSP1-3	NP-7	VBAK01	VBAK01 sp005882275	0.722003	coxS, coxM, coxL	C1 metabolism	Carbon
1207	Namaqua	k127_259834_1	K03518	Bacteria	Chloroflexota	Ktedonobacteria	Ktedonobacterales	Ktedonobacteraceae	Dictyobacter	Dictyobacter aurantiacus	0.357607	coxS, coxM, coxL	C1 metabolism	Carbon
1208	Namaqua	k127_332938_1	K03518	Bacteria	Actinomycetota	Actinomycetia	Mycobacteriales	Geodermatophilaceae	Geodermatophilus	Geodermatophilus africanus	0.452535	coxS, coxM, coxL	C1 metabolism	Carbon
1209	Namaqua	k127_3156221_1	K03518	Bacteria	Chloroflexota	Chloroflexia	Thermomicrobiales	Thermomicrobiaceae	Thermorudis	Thermorudis peleae	0.382075	coxS, coxM, coxL	C1 metabolism	Carbon
1210	Namaqua	k127_2064671_2	K03518	Bacteria	Actinomycetota	Rubrobacteria	Rubrobacterales	Rubrobacteraceae	SIRX01	SIRX01 sp004563715	0.317063	coxS, coxM, coxL	C1 metabolism	Carbon
1211	Namaqua	k127_1383004_3	K03518	Bacteria	Actinomycetota	Actinomycetia	Mycobacteriales	Pseudonocardiaceae	Pseudonocardia	Pseudonocardia thermophila	0.323706	coxS, coxM, coxL	C1 metabolism	Carbon
1212	Namaqua	k127_2174832_2	K03518	Bacteria	Actinomycetota	Actinomycetia	Streptomycetales	Streptomycetaceae	Embleya	Embleya scabrispora	0.427024	coxS, coxM, coxL	C1 metabolism	Carbon
1213	Namaqua	k127_2602240_3	K03518	Bacteria	Actinomycetota	Actinomycetia	Mycobacteriales	Geodermatophilaceae	Geodermatophilus	Geodermatophilus poikilotrophus	0.42275	coxS, coxM, coxL	C1 metabolism	Carbon
1214	Namaqua	k127_1265001_2	K03518	Bacteria	Actinomycetota	Thermoleophilia	Solirubrobacterales	Solirubrobacteraceae	Palsa-465	Palsa-465 sp005883415	0.263979	coxS, coxM, coxL	C1 metabolism	Carbon
1215	Namaqua	k127_851961_2	K03518	Bacteria	Chloroflexota	Chloroflexia	Thermomicrobiales	Thermomicrobiaceae	Thermorudis	Thermorudis peleae	0.257655	coxS, coxM, coxL	C1 metabolism	Carbon
1216	Namaqua	k127_1270155_2	K03518	Bacteria	Actinomycetota	Rubrobacteria	Rubrobacterales	Rubrobacteraceae	Rubrobacter_A	Rubrobacter_A aplysinae	0.95008	coxS, coxM, coxL	C1 metabolism	Carbon
1217	Namaqua	k127_47963_1	K03518	Bacteria	Pseudomonadota	Alphaproteobacteria	Rhizobiales	Beijerinckiaceae	Microvirga	Microvirga flocculans	0.14171	coxS, coxM, coxL	C1 metabolism	Carbon
1218	Namaqua	k127_2779274_1	K03518	Bacteria	Actinomycetota	Thermoleophilia	Solirubrobacterales	Solirubrobacteraceae	VAWY01	VAWY01 sp005888335	0.267628	coxS, coxM, coxL	C1 metabolism	Carbon
1219	Namaqua	k127_3083358_1	K03518	Bacteria	Actinomycetota	Rubrobacteria	Rubrobacterales	Rubrobacteraceae	Rubrobacter_B	Rubrobacter_B xylanophilus	0.157682	coxS, coxM, coxL	C1 metabolism	Carbon
1220	Namaqua	k127_381099_2	K03518	Bacteria	Actinomycetota	Rubrobacteria	Rubrobacterales	Rubrobacteraceae	Rubrobacter_A	Rubrobacter_A aplysinae	0.562019	coxS, coxM, coxL	C1 metabolism	Carbon
1221	Namaqua	k127_1685507_1	K03518	Bacteria	Actinomycetota	Actinomycetia	Mycobacteriales	Geodermatophilaceae	Geodermatophilus	Geodermatophilus poikilotrophus	0.640014	coxS, coxM, coxL	C1 metabolism	Carbon
1222	Namaqua	k127_2374629_1	K03518	Bacteria	CSP1-3	CSP1-3	CSP1-3	NP-7	NP-7	NP-7 sp005883865	0.246652	coxS, coxM, coxL	C1 metabolism	Carbon
1223	Namaqua	k127_2948397_1	K03518	Bacteria	Chloroflexota	Chloroflexia	Thermomicrobiales	Thermomicrobiaceae	Thermomicrobium	Thermomicrobium roseum	0.236644	coxS, coxM, coxL	C1 metabolism	Carbon
1224	Namaqua	k127_617954_2	K03518	Bacteria	Pseudomonadota	Alphaproteobacteria	Azospirillales	Azospirillaceae	Azospirillum	Azospirillum sp002573965	0.184953	coxS, coxM, coxL	C1 metabolism	Carbon
1225	Namaqua	k127_2762722_1	K03518	Bacteria	Actinomycetota	Acidimicrobiia	Acidimicrobiales	SIRW01	SIRW01	SIRW01 sp004366205	0.462383	coxS, coxM, coxL	C1 metabolism	Carbon
1226	Namaqua	k127_2941899_1	K03518	Bacteria	Pseudomonadota	Alphaproteobacteria	Rhizobiales	Rhizobiaceae	BGMRC6574	BGMRC6574 sp006516965	0.307277	coxS, coxM, coxL	C1 metabolism	Carbon
1227	Namaqua	k127_1557477_1	K03518	Bacteria	Actinomycetota	Actinomycetia	Mycobacteriales	QHCA01	QHCA01	QHCA01 sp003244095	0.230458	coxS, coxM, coxL	C1 metabolism	Carbon
1228	Namaqua	k127_370717_2	K03518	Bacteria	Pseudomonadota	Alphaproteobacteria	Rhizobiales	Beijerinckiaceae	Bosea	Bosea sp002917105	0.292667	coxS, coxM, coxL	C1 metabolism	Carbon
1229	Namaqua	k127_2000636_1	K03518	Bacteria	Actinomycetota	Rubrobacteria	Rubrobacterales	Rubrobacteraceae	Rubrobacter_B	Rubrobacter_B xylanophilus	0.245216	coxS, coxM, coxL	C1 metabolism	Carbon
1230	Namaqua	k127_1931101_2	K03518	Bacteria	Actinomycetota	Rubrobacteria	Rubrobacterales	Rubrobacteraceae	Rubrobacter_A	Rubrobacter_A aplysinae	0.829647	coxS, coxM, coxL	C1 metabolism	Carbon
1231	Namaqua	k127_30005_2	K03518	Bacteria	Actinomycetota	Rubrobacteria	Rubrobacterales	Rubrobacteraceae	Rubrobacter_B	Rubrobacter_B xylanophilus	0.251008	coxS, coxM, coxL	C1 metabolism	Carbon
1232	Namaqua	k127_1740149_1	K03518	Bacteria	Actinomycetota	Actinomycetia	Mycobacteriales	Geodermatophilaceae	Blastococcus	Blastococcus saxobsidens	0.267628	coxS, coxM, coxL	C1 metabolism	Carbon
1233	Namaqua	k127_1513059_2	K03518	Bacteria	Actinomycetota	Rubrobacteria	Rubrobacterales	Rubrobacteraceae	Rubrobacter_B	Rubrobacter_B xylanophilus	0.447573	coxS, coxM, coxL	C1 metabolism	Carbon
1234	Namaqua	k127_3024_2	K03518	Bacteria	Actinomycetota	Rubrobacteria	Rubrobacterales	Rubrobacteraceae	Rubrobacter_B	Rubrobacter_B xylanophilus_A	0.562019	coxS, coxM, coxL	C1 metabolism	Carbon
1235	Namaqua	k127_1552603_1	K03518	Bacteria	Actinomycetota	Thermoleophilia	Gaiellales	Gaiellaceae	UBA5186	UBA5186 sp002413095	0.0879929	coxS, coxM, coxL	C1 metabolism	Carbon
1236	Namaqua	k127_3129191_2	K03518	Bacteria	Actinomycetota	Acidimicrobiia	Acidimicrobiales	SIRW01	SIRW01	SIRW01 sp004366205	0.27743	coxS, coxM, coxL	C1 metabolism	Carbon
1237	Namaqua	k127_227807_2	K03518	Bacteria	Actinomycetota	Rubrobacteria	Rubrobacterales	Rubrobacteraceae	Rubrobacter_B	Rubrobacter_B xylanophilus	0.510552	coxS, coxM, coxL	C1 metabolism	Carbon
1238	Namaqua	k127_3065988_1	K03518	Bacteria	Actinomycetota	Acidimicrobiia	Acidimicrobiales	TK06	UBA2110	UBA2110 sp002705305	0.245619	coxS, coxM, coxL	C1 metabolism	Carbon
1239	Namaqua	k127_2644262_2	K03518	Bacteria	Actinomycetota	Rubrobacteria	Rubrobacterales	Rubrobacteraceae	Rubrobacter_B	Rubrobacter_B xylanophilus	0.202644	coxS, coxM, coxL	C1 metabolism	Carbon
1240	Namaqua	k127_2720423_1	K03518	Bacteria	Pseudomonadota	Alphaproteobacteria	Ferrovibrionales	Ferrovibrionaceae	Ferrovibrio	Ferrovibrio sp002482765	0.210037	coxS, coxM, coxL	C1 metabolism	Carbon
1241	Namaqua	k127_170344_2	K03518	Bacteria	Actinomycetota	Actinomycetia	Mycobacteriales	Geodermatophilaceae	Blastococcus	Blastococcus sp900109665	0.759377	coxS, coxM, coxL	C1 metabolism	Carbon
1242	Namaqua	k127_3332226_2	K03518	Bacteria	Pseudomonadota	Alphaproteobacteria	Rhizobiales	Beijerinckiaceae	Enterovirga	Enterovirga rhinocerotis	0.315056	coxS, coxM, coxL	C1 metabolism	Carbon
1243	Namaqua	k127_2262569_2	K03518	Bacteria	Pseudomonadota	Alphaproteobacteria	Rhizobiales	Beijerinckiaceae	Microvirga	Microvirga sp003347665	0.377113	coxS, coxM, coxL	C1 metabolism	Carbon
1244	Namaqua	k127_3053143_2	K03518	Bacteria	Actinomycetota	Rubrobacteria	Rubrobacterales	Rubrobacteraceae	Rubrobacter_B	Rubrobacter_B xylanophilus	0.292504	coxS, coxM, coxL	C1 metabolism	Carbon
1245	Namaqua	k127_1581721_2	K03518	Bacteria	Pseudomonadota	Alphaproteobacteria	Rhizobiales	Beijerinckiaceae	Microvirga	Microvirga sp000739015	0.326831	coxS, coxM, coxL	C1 metabolism	Carbon
1246	Namaqua	k127_1639690_2	K03518	Bacteria	Actinomycetota	Actinomycetia	Mycobacteriales	Geodermatophilaceae	Blastococcus	Blastococcus sp000702465	0.146252	coxS, coxM, coxL	C1 metabolism	Carbon
1247	Namaqua	k127_256920_3	K03518	Bacteria	Pseudomonadota	Alphaproteobacteria	Rhizobiales	Beijerinckiaceae	Microvirga	Microvirga flocculans	0.465106	coxS, coxM, coxL	C1 metabolism	Carbon
1248	Namaqua	k127_1350030_1	K03518	Bacteria	Pseudomonadota	Alphaproteobacteria	Rhizobiales	Pleomorphomonadaceae	Hartmannibacter	Hartmannibacter diazotrophicus	0.170655	coxS, coxM, coxL	C1 metabolism	Carbon
1249	Namaqua	k127_2362755_1	K03518	Bacteria	Pseudomonadota	Alphaproteobacteria	Rhizobiales	Beijerinckiaceae	Microvirga	Microvirga sp000745135	0.192048	coxS, coxM, coxL	C1 metabolism	Carbon
1250	Namaqua	k127_1653619_1	K03518	Bacteria	Actinomycetota	Actinomycetia	Euzebyales	Egibacteraceae	SKPY01	SKPY01 sp007119305	0.252103	coxS, coxM, coxL	C1 metabolism	Carbon
1251	Namaqua	k127_2867742_1	K03518	Bacteria	Actinomycetota	Rubrobacteria	Rubrobacterales	Rubrobacteraceae	Rubrobacter_B	Rubrobacter_B xylanophilus	0.185579	coxS, coxM, coxL	C1 metabolism	Carbon
1252	Namaqua	k127_1733310_1	K03518	Bacteria	Actinomycetota	Acidimicrobiia	Acidimicrobiales	SIRW01	SIRW01	SIRW01 sp004366205	0.282834	coxS, coxM, coxL	C1 metabolism	Carbon
1253	Namaqua	k127_1698471_2	K03518	Bacteria	Actinomycetota	Actinomycetia	Mycobacteriales	Geodermatophilaceae	Blastococcus	Blastococcus saxobsidens_A	0.419762	coxS, coxM, coxL	C1 metabolism	Carbon
1254	Namaqua	k127_2647853_2	K03518	Bacteria	Actinomycetota	Thermoleophilia	Solirubrobacterales	Solirubrobacteraceae	AC-49	AC-49 sp005883905	0.562261	coxS, coxM, coxL	C1 metabolism	Carbon
1255	Namaqua	k127_2054014_2	K03518	Bacteria	Acidobacteriota	Thermoanaerobaculia	UBA5704	UBA5704	J023	J023 sp003697015	0.20026	coxS, coxM, coxL	C1 metabolism	Carbon
1256	Namaqua	k127_1713662_2	K03518	Bacteria	Actinomycetota	Actinomycetia	Actinomycetales	Microbacteriaceae	Gryllotalpicola	Gryllotalpicola sp003627055	0.142063	coxS, coxM, coxL	C1 metabolism	Carbon
1257	Namaqua	k127_172640_4	K03518	Bacteria	Actinomycetota	Thermoleophilia	Solirubrobacterales	Solirubrobacteraceae	SEOHO-28	SEOHO-28 sp003044185	0.63819	coxS, coxM, coxL	C1 metabolism	Carbon
1258	Namaqua	k127_619721_3	K03518	Bacteria	Actinomycetota	Thermoleophilia	Solirubrobacterales	Solirubrobacteraceae	Solirubrobacter	Solirubrobacter soli	0.53641	coxS, coxM, coxL	C1 metabolism	Carbon
1259	Namaqua	k127_156370_1	K03518	Bacteria	Actinomycetota	Rubrobacteria	Rubrobacterales	Rubrobacteraceae	Rubrobacter_A	Rubrobacter_A aplysinae	0.255713	coxS, coxM, coxL	C1 metabolism	Carbon
1260	Namaqua	k127_1443252_1	K03518	Bacteria	Actinomycetota	Acidimicrobiia	Acidimicrobiales	SIRW01	SIRW01	SIRW01 sp004366205	0.467942	coxS, coxM, coxL	C1 metabolism	Carbon
1261	Namaqua	k127_2477410_2	K03518	Bacteria	Actinomycetota	Actinomycetia	Mycobacteriales	Geodermatophilaceae	Klenkia	Klenkia sp001424485	0.254493	coxS, coxM, coxL	C1 metabolism	Carbon
1262	Namaqua	k127_473083_1	K03518	Bacteria	Methylomirabilota	Methylomirabilia	Rokubacteriales	GWA2-73-35	GWA2-73-35	GWA2-73-35 sp001790205	0.205941	coxS, coxM, coxL	C1 metabolism	Carbon
1263	Namaqua	k127_3175749_1	K03518	Bacteria	Pseudomonadota	Alphaproteobacteria	Rhizobiales	Beijerinckiaceae	Microvirga	Microvirga sp000745135	0.170655	coxS, coxM, coxL	C1 metabolism	Carbon
1264	Namaqua	k127_2829122_1	K03518	Bacteria	Actinomycetota	Thermoleophilia	Gaiellales	Gaiellaceae	13-2-20CM-68-14	13-2-20CM-68-14 sp005888315	0.103706	coxS, coxM, coxL	C1 metabolism	Carbon
1265	Namaqua	k127_1909088_1	K03518	Bacteria	Actinomycetota	Actinomycetia	Mycobacteriales	Geodermatophilaceae	Blastococcus	Blastococcus sp005222955	0.687052	coxS, coxM, coxL	C1 metabolism	Carbon
1266	Namaqua	k127_2810601_1	K03518	Bacteria	Chloroflexota	Chloroflexia	Chloroflexales	Herpetosiphonaceae	JKG1	JKG1 sp000526415	0.227301	coxS, coxM, coxL	C1 metabolism	Carbon
1267	Namaqua	k127_1506516_1	K03518	Bacteria	Actinomycetota	Rubrobacteria	Rubrobacterales	Rubrobacteraceae	Rubrobacter_B	Rubrobacter_B xylanophilus_A	0.357133	coxS, coxM, coxL	C1 metabolism	Carbon
1268	Namaqua	k127_1678807_2	K03518	Bacteria	Actinomycetota	Actinomycetia	Mycobacteriales	Geodermatophilaceae	Blastococcus	Blastococcus sp004570425	0.385883	coxS, coxM, coxL	C1 metabolism	Carbon
1269	Namaqua	k127_412421_1	K03518	Bacteria	Chloroflexota	Chloroflexia	Thermobaculales	Thermobaculaceae	Thermobaculum	Thermobaculum terrenum	0.238747	coxS, coxM, coxL	C1 metabolism	Carbon
1270	Namaqua	k127_2675154_2	K03518	Bacteria	Acidobacteriota	Blastocatellia	Pyrinomonadales	Pyrinomonadaceae	QHXN01	QHXN01 sp003222975	0.379267	coxS, coxM, coxL	C1 metabolism	Carbon
1271	Namaqua	k127_985085_1	K03518	Bacteria	Pseudomonadota	Gammaproteobacteria	Burkholderiales	SG8-39	SCGC-AG-212-J23	SCGC-AG-212-J23 sp005881595	0.162431	coxS, coxM, coxL	C1 metabolism	Carbon
1272	Namaqua	k127_2454969_1	K03518	Bacteria	Chloroflexota	Chloroflexia	Chloroflexales	Herpetosiphonaceae	JKG1	JKG1 sp000526415	0.482656	coxS, coxM, coxL	C1 metabolism	Carbon
1273	Namaqua	k127_135601_2	K03518	Bacteria	Actinomycetota	Rubrobacteria	Rubrobacterales	Rubrobacteraceae	Rubrobacter_B	Rubrobacter_B xylanophilus_A	0.369906	coxS, coxM, coxL	C1 metabolism	Carbon
1274	Namaqua	k127_914445_2	K03518	Bacteria	Actinomycetota	Actinomycetia	Streptosporangiales	Streptosporangiaceae	Thermopolyspora	Thermopolyspora flexuosa	0.771471	coxS, coxM, coxL	C1 metabolism	Carbon
1275	Namaqua	k127_68496_1	K03518	Bacteria	Chloroflexota	Chloroflexia	Thermobaculales	Thermobaculaceae	Thermobaculum	Thermobaculum terrenum	0.242233	coxS, coxM, coxL	C1 metabolism	Carbon
1276	Namaqua	k127_698247_2	K03518	Bacteria	Actinomycetota	Acidimicrobiia	Acidimicrobiales	Ilumatobacteraceae	Casp-actino8	Casp-actino8 sp001510335	0.289412	coxS, coxM, coxL	C1 metabolism	Carbon
1277	Namaqua	k127_169396_1	K03518	Bacteria	Armatimonadota	SYMT01	SYMT01	SYMT01	SYMT01	SYMT01 sp005805375	0.124199	coxS, coxM, coxL	C1 metabolism	Carbon
1278	Namaqua	k127_3131086_1	K03518	Bacteria	Chloroflexota	Chloroflexia	Thermomicrobiales	Thermomicrobiaceae	Thermomicrobium	Thermomicrobium roseum	0.259265	coxS, coxM, coxL	C1 metabolism	Carbon
1279	Namaqua	k127_1315023_1	K03518	Bacteria	Chloroflexota	Chloroflexia	Chloroflexales	Herpetosiphonaceae	JKG1	JKG1 sp000526415	0.218328	coxS, coxM, coxL	C1 metabolism	Carbon
1280	Namaqua	k127_2990964_2	K03518	Bacteria	Pseudomonadota	Alphaproteobacteria	Rhizobiales	Beijerinckiaceae	Microvirga	Microvirga massiliensis	0.334884	coxS, coxM, coxL	C1 metabolism	Carbon
1281	Namaqua	k127_835719_2	K03518	Bacteria	Chloroflexota	Chloroflexia	Chloroflexales	Herpetosiphonaceae	JKG1	JKG1 sp000526415	0.286985	coxS, coxM, coxL	C1 metabolism	Carbon
1282	Namaqua	k127_646283_2	K03518	Bacteria	Actinomycetota	Acidimicrobiia	Acidimicrobiales	SIRW01	SIRW01	SIRW01 sp004366205	0.551164	coxS, coxM, coxL	C1 metabolism	Carbon
1283	Namaqua	k127_1454313_2	K03518	Bacteria	Acidobacteriota	Blastocatellia	Pyrinomonadales	Pyrinomonadaceae	QHXN01	QHXN01 sp003222975	0.355563	coxS, coxM, coxL	C1 metabolism	Carbon
1284	Namaqua	k127_1094309_1	K03518	Bacteria	Actinomycetota	Rubrobacteria	Rubrobacterales	Rubrobacteraceae	Rubrobacter_B	Rubrobacter_B xylanophilus	0.309926	coxS, coxM, coxL	C1 metabolism	Carbon
1285	Namaqua	k127_1123212_1	K03518	Bacteria	Chloroflexota	Chloroflexia	Chloroflexales	Herpetosiphonaceae	JKG1	JKG1 sp000526415	0.30169	coxS, coxM, coxL	C1 metabolism	Carbon
1286	Namaqua	k127_2766542_6	K03518	Bacteria	Actinomycetota	Actinomycetia	Mycobacteriales	Geodermatophilaceae	Blastococcus	Blastococcus saxobsidens_A	0.400449	coxS, coxM, coxL	C1 metabolism	Carbon
1287	Namaqua	k127_559464_1	K03518	Bacteria	Chloroflexota	Chloroflexia	Chloroflexales	Herpetosiphonaceae	JKG1	JKG1 sp000526415	0.821821	coxS, coxM, coxL	C1 metabolism	Carbon
1288	Namaqua	k127_1107704_1	K03518	Bacteria	Actinomycetota	Actinomycetia	Mycobacteriales	Geodermatophilaceae	Blastococcus	Blastococcus sp004570385	0.366021	coxS, coxM, coxL	C1 metabolism	Carbon
1289	Namaqua	k127_1134729_1	K03518	Bacteria	Actinomycetota	Acidimicrobiia	Acidimicrobiales	Bog-793	Palsa-601	Palsa-601 sp003136185	0.268083	coxS, coxM, coxL	C1 metabolism	Carbon
1290	Namaqua	k127_975851_1	K03518	Bacteria	Actinomycetota	Actinomycetia	Mycobacteriales	Geodermatophilaceae	Blastococcus	Blastococcus sp900109665	0.318116	coxS, coxM, coxL	C1 metabolism	Carbon
1291	Namaqua	k127_676249_1	K03518	Bacteria	Actinomycetota	Thermoleophilia	Solirubrobacterales	Solirubrobacteraceae	AC-49	AC-49 sp005883905	0.334086	coxS, coxM, coxL	C1 metabolism	Carbon
1292	Namaqua	k127_323757_2	K03518	Bacteria	Desulfobacterota_B	Binatia	UBA9968	UBA9968	DP-20	DP-20 sp005879435	0.251408	coxS, coxM, coxL	C1 metabolism	Carbon
1293	Namaqua	k127_400802_1	K03518	Bacteria	Actinomycetota	Rubrobacteria	Rubrobacterales	Rubrobacteraceae	Rubrobacter_A	Rubrobacter_A aplysinae	0.651001	coxS, coxM, coxL	C1 metabolism	Carbon
1294	Namaqua	k127_1771665_1	K03518	Bacteria	Actinomycetota	Acidimicrobiia	Acidimicrobiales	SIRW01	SIRW01	SIRW01 sp004366205	0.273668	coxS, coxM, coxL	C1 metabolism	Carbon
1295	Namaqua	k127_1463788_1	K03518	Bacteria	Chloroflexota	Chloroflexia	Chloroflexales	Herpetosiphonaceae	JKG1	JKG1 sp000526415	0.187138	coxS, coxM, coxL	C1 metabolism	Carbon
1296	Namaqua	k127_1300186_1	K03518	Bacteria	Actinomycetota	Thermoleophilia	Solirubrobacterales	Solirubrobacteraceae	AC-49	AC-49 sp005883905	0.300597	coxS, coxM, coxL	C1 metabolism	Carbon
1297	Namaqua	k127_1300150_1	K03518	Bacteria	Pseudomonadota	Alphaproteobacteria	Sneathiellales	Sneathiellaceae	Sneathiella	Sneathiella sp002706985	0.174163	coxS, coxM, coxL	C1 metabolism	Carbon
1298	Namaqua	k127_3103235_2	K03518	Bacteria	Methylomirabilota	Methylomirabilia	Rokubacteriales	GWA2-73-35	AR31	AR31 sp003220685	0.268668	coxS, coxM, coxL	C1 metabolism	Carbon
1299	Namaqua	k127_1613753_2	K03518	Bacteria	Acidobacteriota	Blastocatellia	Pyrinomonadales	Pyrinomonadaceae	QHXN01	QHXN01 sp003222975	0.757612	coxS, coxM, coxL	C1 metabolism	Carbon
1300	Namaqua	k127_1225163_2	K03518	Bacteria	Pseudomonadota	Alphaproteobacteria	Rhizobiales	Xanthobacteraceae	Xanthobacter	Xanthobacter tagetidis	0.149039	coxS, coxM, coxL	C1 metabolism	Carbon
1301	Namaqua	k127_2138181_3	K03518	Bacteria	Chloroflexota	Chloroflexia	Chloroflexales	Herpetosiphonaceae	JKG1	JKG1 sp000526415	0.395579	coxS, coxM, coxL	C1 metabolism	Carbon
1302	Namaqua	k127_640925_2	K03519	Bacteria	Gemmatimonadota	Gemmatimonadetes	Gemmatimonadales	GWC2-71-9	13-1-40CM-70-15	13-1-40CM-70-15 sp003223415	0.345687	coxS, coxM, coxL	C1 metabolism	Carbon
1303	Namaqua	k127_1485852_2	K03519	Bacteria	Gemmatimonadota	Gemmatimonadetes	Gemmatimonadales	GWC2-71-9	AG29	AG29 sp003222115	0.206723	coxS, coxM, coxL	C1 metabolism	Carbon
1304	Namaqua	k127_2683734_2	K03519	Bacteria	Chloroflexota	UBA6077	UBA6077	CF-72	CF-72	CF-72 sp005883405	0.291229	coxS, coxM, coxL	C1 metabolism	Carbon
1305	Namaqua	k127_49216_1	K03519	Bacteria	Chloroflexota	Chloroflexia	Thermobaculales	Thermobaculaceae	Thermobaculum	Thermobaculum terrenum	0.7994	coxS, coxM, coxL	C1 metabolism	Carbon
1306	Namaqua	k127_897685_2	K03519	Bacteria	Actinomycetota	Rubrobacteria	Rubrobacterales	Rubrobacteraceae	Rubrobacter_B	Rubrobacter_B xylanophilus	0.61564	coxS, coxM, coxL	C1 metabolism	Carbon
1307	Namaqua	k127_2035681_2	K03519	Bacteria	Chloroflexota	Chloroflexia	Chloroflexales	Herpetosiphonaceae	JKG1	JKG1 sp000526415	0.241858	coxS, coxM, coxL	C1 metabolism	Carbon
1308	Namaqua	k127_390258_2	K03519	Bacteria	Actinomycetota	Actinomycetia	Mycobacteriales	Geodermatophilaceae	Geodermatophilus	Geodermatophilus obscurus	0.362608	coxS, coxM, coxL	C1 metabolism	Carbon
1309	Namaqua	k127_723142_1	K03519	Bacteria	Chloroflexota	Chloroflexia	Thermobaculales	Thermobaculaceae	Thermobaculum	Thermobaculum terrenum	0.272136	coxS, coxM, coxL	C1 metabolism	Carbon
1310	Namaqua	k127_439280_2	K03519	Bacteria	Actinomycetota	Actinomycetia	Streptomycetales	Streptomycetaceae	Streptomyces	Streptomyces sp002803075	0.354118	coxS, coxM, coxL	C1 metabolism	Carbon
1311	Namaqua	k127_1960190_3	K03519	Bacteria	Chloroflexota	Chloroflexia	Chloroflexales	Herpetosiphonaceae	JKG1	JKG1 sp000526415	0.780505	coxS, coxM, coxL	C1 metabolism	Carbon
1312	Namaqua	k127_1181304_2	K03519	Bacteria	Actinomycetota	Thermoleophilia	Solirubrobacterales	Solirubrobacteraceae	Solirubrobacter	Solirubrobacter soli	0.169768	coxS, coxM, coxL	C1 metabolism	Carbon
1313	Namaqua	k127_1184604_1	K03519	Bacteria	Actinomycetota	Actinomycetia	Streptomycetales	Streptomycetaceae	Streptomyces	Streptomyces mirabilis_A	0.420625	coxS, coxM, coxL	C1 metabolism	Carbon
1314	Namaqua	k127_300994_2	K03519	Bacteria	Actinomycetota	Rubrobacteria	Rubrobacterales	Rubrobacteraceae	SIRX01	SIRX01 sp004563715	0.49662	coxS, coxM, coxL	C1 metabolism	Carbon
1315	Namaqua	k127_1538834_1	K03519	Bacteria	Actinomycetota	Rubrobacteria	Rubrobacterales	Rubrobacteraceae	SIRX01	SIRX01 sp004563715	0.47471	coxS, coxM, coxL	C1 metabolism	Carbon
1316	Namaqua	k127_516623_1	K03519	Bacteria	Actinomycetota	Actinomycetia	Streptosporangiales	Streptosporangiaceae	Nonomuraea	Nonomuraea polychroma	0.522057	coxS, coxM, coxL	C1 metabolism	Carbon
1317	Namaqua	k127_3350531_1	K03519	Bacteria	Chloroflexota	Chloroflexia	Thermomicrobiales	Thermomicrobiaceae	Thermomicrobium	Thermomicrobium roseum	0.257477	coxS, coxM, coxL	C1 metabolism	Carbon
1318	Namaqua	k127_1170587_1	K03519	Bacteria	Chloroflexota	Chloroflexia	Thermomicrobiales	Thermomicrobiaceae	Thermorudis	Thermorudis peleae	0.397479	coxS, coxM, coxL	C1 metabolism	Carbon
1319	Namaqua	k127_1499553_1	K03519	Bacteria	Chloroflexota	Chloroflexia	Thermomicrobiales	CFX8	CFX8	CFX8 sp003577355	0.43931	coxS, coxM, coxL	C1 metabolism	Carbon
1320	Namaqua	k127_772928_2	K03519	Bacteria	Chloroflexota	Chloroflexia	Chloroflexales	Herpetosiphonaceae	JKG1	JKG1 sp000526415	0.355356	coxS, coxM, coxL	C1 metabolism	Carbon
1321	Namaqua	k127_182416_2	K03519	Bacteria	Actinomycetota	Actinomycetia	Mycobacteriales	Pseudonocardiaceae	UICC-B-83	UICC-B-83 sp005405885	0.329463	coxS, coxM, coxL	C1 metabolism	Carbon
1322	Namaqua	k127_2983268_1	K03519	Bacteria	Actinomycetota	Actinomycetia	Mycobacteriales	Geodermatophilaceae	Geodermatophilus	Geodermatophilus poikilotrophus	0.359414	coxS, coxM, coxL	C1 metabolism	Carbon
1323	Namaqua	k127_619721_2	K03519	Bacteria	Actinomycetota	Thermoleophilia	Solirubrobacterales	Solirubrobacteraceae	Palsa-513	Palsa-513 sp003157595	0.449499	coxS, coxM, coxL	C1 metabolism	Carbon
1324	Namaqua	k127_259834_2	K03519	Bacteria	Chloroflexota	Chloroflexia	Thermomicrobiales	Thermomicrobiaceae	Thermomicrobium	Thermomicrobium roseum	0.227093	coxS, coxM, coxL	C1 metabolism	Carbon
1325	Namaqua	k127_1685649_2	K03519	Bacteria	Actinomycetota	Actinomycetia	Actinomycetales	Dermatophilaceae	Ornithinimicrobium	Ornithinimicrobium pekingense	0.211051	coxS, coxM, coxL	C1 metabolism	Carbon
1326	Namaqua	k127_1430400_1	K03519	Bacteria	Actinomycetota	Thermoleophilia	Solirubrobacterales	Solirubrobacteraceae	AC-49	AC-49 sp005883905	0.186438	coxS, coxM, coxL	C1 metabolism	Carbon
1327	Namaqua	k127_914445_3	K03519	Bacteria	Actinomycetota	Thermoleophilia	Solirubrobacterales	Solirubrobacteraceae	Palsa-513	Palsa-513 sp003157595	0.677263	coxS, coxM, coxL	C1 metabolism	Carbon
1328	Namaqua	k127_2713430_2	K03519	Bacteria	Chloroflexota	Chloroflexia	Thermomicrobiales	Thermomicrobiaceae	Sphaerobacter	Sphaerobacter thermophilus	0.282834	coxS, coxM, coxL	C1 metabolism	Carbon
1329	Namaqua	k127_1012710_3	K03519	Bacteria	Chloroflexota	Chloroflexia	Thermomicrobiales	UBA6265	UBA6265	UBA6265 sp002440805	0.277523	coxS, coxM, coxL	C1 metabolism	Carbon
1330	Namaqua	k127_1647091_1	K03519	Bacteria	Actinomycetota	Rubrobacteria	Rubrobacterales	Rubrobacteraceae	Rubrobacter_B	Rubrobacter_B xylanophilus	0.369804	coxS, coxM, coxL	C1 metabolism	Carbon
1331	Namaqua	k127_1265001_1	K03519	Bacteria	Actinomycetota	Thermoleophilia	Solirubrobacterales	Solirubrobacteraceae	Palsa-465	Palsa-465 sp005883415	0.466497	coxS, coxM, coxL	C1 metabolism	Carbon
1332	Namaqua	k127_3368335_1	K03519	Bacteria	Actinomycetota	Actinomycetia	Mycobacteriales	Geodermatophilaceae	Geodermatophilus	Geodermatophilus sp003319115	0.198322	coxS, coxM, coxL	C1 metabolism	Carbon
1333	Namaqua	k127_2214311_2	K03519	Bacteria	Actinomycetota	Thermoleophilia	Solirubrobacterales	Solirubrobacteraceae	Palsa-465	Palsa-465 sp005883415	0.258368	coxS, coxM, coxL	C1 metabolism	Carbon
1334	Namaqua	k127_1595108_2	K03519	Bacteria	Actinomycetota	Rubrobacteria	Rubrobacterales	Rubrobacteraceae	SIRX01	SIRX01 sp004563715	0.441638	coxS, coxM, coxL	C1 metabolism	Carbon
1335	Namaqua	k127_518039_3	K03519	Bacteria	Actinomycetota	Thermoleophilia	Gaiellales	Gaiellaceae	Palsa-739	Palsa-739 sp003152275	0.998389	coxS, coxM, coxL	C1 metabolism	Carbon
1336	Namaqua	k127_412519_1	K03519	Bacteria	Chloroflexota	Chloroflexia	Thermobaculales	Thermobaculaceae	Thermobaculum	Thermobaculum terrenum	0.191037	coxS, coxM, coxL	C1 metabolism	Carbon
1337	Namaqua	k127_564517_2	K03519	Bacteria	Actinomycetota	Actinomycetia	Streptosporangiales	Streptosporangiaceae	Actinorugispora	Actinorugispora endophytica	0.261849	coxS, coxM, coxL	C1 metabolism	Carbon
1338	Namaqua	k127_1587356_1	K03519	Bacteria	Actinomycetota	Rubrobacteria	Rubrobacterales	Rubrobacteraceae	SIRX01	SIRX01 sp004563715	0.508596	coxS, coxM, coxL	C1 metabolism	Carbon
1339	Namaqua	k127_715472_1	K03519	Bacteria	Actinomycetota	Actinomycetia	Mycobacteriales	Geodermatophilaceae	Blastococcus_A	Blastococcus_A sp000701365	0.18549	coxS, coxM, coxL	C1 metabolism	Carbon
1340	Namaqua	k127_1809164_1	K03519	Bacteria	Pseudomonadota	Alphaproteobacteria	Rhizobiales	Beijerinckiaceae	Microvirga	Microvirga massiliensis	0.275469	coxS, coxM, coxL	C1 metabolism	Carbon
1341	Namaqua	k127_575294_2	K03519	Bacteria	Actinomycetota	Actinomycetia	Mycobacteriales	Geodermatophilaceae	Modestobacter	Modestobacter sp000620205	0.191037	coxS, coxM, coxL	C1 metabolism	Carbon
1342	Namaqua	k127_3327638_2	K03519	Bacteria	Actinomycetota	Thermoleophilia	Gaiellales	Gaiellaceae	Palsa-739	Palsa-739 sp003152275	0.358121	coxS, coxM, coxL	C1 metabolism	Carbon
1343	Namaqua	k127_2461328_1	K03519	Bacteria	Pseudomonadota	Alphaproteobacteria	Rhizobiales	Beijerinckiaceae	Microvirga	Microvirga sp000745135	0.358982	coxS, coxM, coxL	C1 metabolism	Carbon
1344	Namaqua	k127_1693941_2	K03519	Bacteria	Chloroflexota	Chloroflexia	Chloroflexales	Herpetosiphonaceae	JKG1	JKG1 sp000526415	0.416635	coxS, coxM, coxL	C1 metabolism	Carbon
1345	Namaqua	k127_2351576_2	K03519	Bacteria	Desulfobacterota_B	Binatia	UBA9968	UBA9968	2-12-FULL-57-22	2-12-FULL-57-22 sp001798455	0.301308	coxS, coxM, coxL	C1 metabolism	Carbon
1346	Namaqua	k127_981952_2	K03519	Bacteria	Actinomycetota	Actinomycetia	Mycobacteriales	Geodermatophilaceae	Geodermatophilus	Geodermatophilus poikilotrophus	0.399143	coxS, coxM, coxL	C1 metabolism	Carbon
1347	Namaqua	k127_1698681_2	K03519	Bacteria	Actinomycetota	Rubrobacteria	Rubrobacterales	Rubrobacteraceae	Rubrobacter_B	Rubrobacter_B xylanophilus	0.179491	coxS, coxM, coxL	C1 metabolism	Carbon
1348	Namaqua	k127_2160916_1	K03519	Bacteria	Chloroflexota	Chloroflexia	Thermomicrobiales	CFX8	CFX8	CFX8 sp003577355	0.452969	coxS, coxM, coxL	C1 metabolism	Carbon
1349	Namaqua	k127_2529_1	K03519	Bacteria	Actinomycetota	Rubrobacteria	Rubrobacterales	Rubrobacteraceae	SIRX01	SIRX01 sp004563715	0.579025	coxS, coxM, coxL	C1 metabolism	Carbon
1350	Namaqua	k127_526562_1	K03519	Bacteria	Actinomycetota	Rubrobacteria	Rubrobacterales	Rubrobacteraceae	Rubrobacter_B	Rubrobacter_B xylanophilus	0.386355	coxS, coxM, coxL	C1 metabolism	Carbon
1351	Namaqua	k127_1924498_1	K03519	Bacteria	Actinomycetota	Actinomycetia	Mycobacteriales	Geodermatophilaceae	Geodermatophilus	Geodermatophilus sp900104025	0.167905	coxS, coxM, coxL	C1 metabolism	Carbon
1352	Namaqua	k127_2553834_1	K03519	Bacteria	Pseudomonadota	Alphaproteobacteria	Rhizobiales	Beijerinckiaceae	Microvirga	Microvirga sp003347665	0.187743	coxS, coxM, coxL	C1 metabolism	Carbon
1353	Namaqua	k127_1175271_1	K03519	Bacteria	Actinomycetota	Acidimicrobiia	Acidimicrobiales	SIRW01	SIRW01	SIRW01 sp004366205	0.261688	coxS, coxM, coxL	C1 metabolism	Carbon
1354	Namaqua	k127_1960190_4	K03520	Bacteria	Chloroflexota	Chloroflexia	Chloroflexales	Herpetosiphonaceae	JKG1	JKG1 sp000526415	0.713224	coxS, coxM, coxL	C1 metabolism	Carbon
1355	Namaqua	k127_619721_4	K03520	Bacteria	Actinomycetota	Thermoleophilia	Solirubrobacterales	Solirubrobacteraceae	Palsa-513	Palsa-513 sp003132505	0.412247	coxS, coxM, coxL	C1 metabolism	Carbon
1356	Namaqua	k127_182416_1	K03520	Bacteria	Actinomycetota	Actinomycetia	Mycobacteriales	Pseudonocardiaceae	Saccharopolyspora	Saccharopolyspora rectivirgula	0.479728	coxS, coxM, coxL	C1 metabolism	Carbon
1357	Namaqua	k127_914445_1	K03520	Bacteria	Actinomycetota	Thermoleophilia	Solirubrobacterales	Solirubrobacteraceae	Palsa-513	Palsa-513 sp003132505	0.735096	coxS, coxM, coxL	C1 metabolism	Carbon
1358	Namaqua	k127_336552_2	K03520	Bacteria	Firmicutes	Bacilli	Thermoactinomycetales	Thermoactinomycetaceae	Thermoflavimicrobium	Thermoflavimicrobium dichotomicum	0.442991	coxS, coxM, coxL	C1 metabolism	Carbon
1359	Namaqua	k127_33922_1	K03520	Bacteria	Methylomirabilota	Methylomirabilia	Rokubacteriales	GWA2-73-35	AR31	AR31 sp003221615	0.393712	coxS, coxM, coxL	C1 metabolism	Carbon
1360	Namaqua	k127_1265001_3	K03520	Bacteria	Actinomycetota	Actinomycetia	Mycobacteriales	Pseudonocardiaceae	Actinophytocola	Actinophytocola oryzae	0.363625	coxS, coxM, coxL	C1 metabolism	Carbon
1361	Namaqua	k127_3028287_1	K03520	Bacteria	Pseudomonadota	Alphaproteobacteria	UBA8366	GCA-2717185	GCA-2717185	GCA-2717185 sp002717185	0.269326	coxS, coxM, coxL	C1 metabolism	Carbon
1362	Namaqua	k127_3343690_1	K03520	Bacteria	Desulfobacterota_B	Binatia	UBA9968	UBA9968	UBA9968	UBA9968 sp003490035	0.31002	coxS, coxM, coxL	C1 metabolism	Carbon
1363	Namaqua	k127_1933539_2	K05343	Bacteria	Actinomycetota	Actinomycetia	Mycobacteriales	Pseudonocardiaceae	Actinophytocola	Actinophytocola xanthii	0.343566	alpha-amylase	Complex carbon degradation	Carbon
1364	Namaqua	k127_1520897_1	K05343	Bacteria	Pseudomonadota	Alphaproteobacteria	Rhizobiales	Beijerinckiaceae	Microvirga	Microvirga pakistanensis	0.36158	alpha-amylase	Complex carbon degradation	Carbon
1365	Namaqua	k127_1047885_2	K05343	Bacteria	Chloroflexota	Chloroflexia	Chloroflexales	Herpetosiphonaceae	JKG1	JKG1 sp000526415	0.838798	alpha-amylase	Complex carbon degradation	Carbon
1366	Namaqua	k127_1984178_3	K05343	Bacteria	Actinomycetota	Actinomycetia	Mycobacteriales	Frankiaceae	Frankia	Frankia saprophytica	2.27165	alpha-amylase	Complex carbon degradation	Carbon
1367	Namaqua	k127_1191296_1	K05343	Bacteria	Chloroflexota	Chloroflexia	Chloroflexales	Herpetosiphonaceae	JKG1	JKG1 sp000526415	0.26113	alpha-amylase	Complex carbon degradation	Carbon
1368	Namaqua	k127_86356_2	K05343	Bacteria	Chloroflexota	Chloroflexia	Chloroflexales	Herpetosiphonaceae	JKG1	JKG1 sp000526415	0.309796	alpha-amylase	Complex carbon degradation	Carbon
1369	Namaqua	k127_1351468_2	K05343	Bacteria	Actinomycetota	Acidimicrobiia	Acidimicrobiales	AC-14	AC-14	AC-14 sp005888325	2.41202	alpha-amylase	Complex carbon degradation	Carbon
1370	Namaqua	k127_2983989_2	K05343	Bacteria	Actinomycetota	Acidimicrobiia	Acidimicrobiales	AC-14	AC-14	AC-14 sp005888325	2.05032	alpha-amylase	Complex carbon degradation	Carbon
1371	Namaqua	k127_2857347_1	K05343	Bacteria	Deinococcota	Deinococci	Deinococcales	Deinococcaceae	Deinococcus_A	Deinococcus_A yavapaiensis	0.226857	alpha-amylase	Complex carbon degradation	Carbon
1372	Namaqua	k127_657405_1	K05343	Bacteria	Chloroflexota	Chloroflexia	Chloroflexales	Herpetosiphonaceae	JKG1	JKG1 sp000526415	0.627984	alpha-amylase	Complex carbon degradation	Carbon
1373	Namaqua	k127_3320517_1	K05343	Bacteria	Gemmatimonadota	Gemmatimonadetes	Gemmatimonadales	Gemmatimonadaceae	Gemmatirosa	Gemmatirosa kalamazoonesis	0.596869	alpha-amylase	Complex carbon degradation	Carbon
1374	Namaqua	k127_2538752_1	K05343	Bacteria	Actinomycetota	Rubrobacteria	Rubrobacterales	Rubrobacteraceae	SIRX01	SIRX01 sp004563715	0.813055	alpha-amylase	Complex carbon degradation	Carbon
1375	Namaqua	k127_2486033_1	K05343	Bacteria	Actinomycetota	Actinomycetia	Mycobacteriales	Pseudonocardiaceae	Actinokineospora	Actinokineospora terrae	0.353437	alpha-amylase	Complex carbon degradation	Carbon
1376	Namaqua	k127_254002_2	K05343	Bacteria	Actinomycetota	Acidimicrobiia	Acidimicrobiales	GCA-2861595	GCA-2861595	GCA-2861595 sp002861595	3.66588	alpha-amylase	Complex carbon degradation	Carbon
1377	Namaqua	k127_2601948_1	K05343	Bacteria	Chloroflexota	Chloroflexia	Thermomicrobiales	Thermomicrobiaceae	Thermomicrobium	Thermomicrobium roseum	0.734583	alpha-amylase	Complex carbon degradation	Carbon
1378	Namaqua	k127_1462550_1	K05343	Bacteria	Gemmatimonadota	Gemmatimonadetes	SG8-23	SKRI01	SKRI01	SKRI01 sp007118565	0.751227	alpha-amylase	Complex carbon degradation	Carbon
1379	Namaqua	k127_2977501_1	K05343	Bacteria	Pseudomonadota	Alphaproteobacteria	Rhizobiales	Beijerinckiaceae	Microvirga	Microvirga subterranea	0.226062	alpha-amylase	Complex carbon degradation	Carbon
1380	Namaqua	k127_1098500_2	K05343	Bacteria	Actinomycetota	Actinomycetia	Mycobacteriales	Geodermatophilaceae	Geodermatophilus	Geodermatophilus sp003319115	0.480681	alpha-amylase	Complex carbon degradation	Carbon
1381	Namaqua	k127_1619088_1	K05343	Bacteria	Acidobacteriota	Blastocatellia	Pyrinomonadales	Pyrinomonadaceae	QHXN01	QHXN01 sp003222975	0.642124	alpha-amylase	Complex carbon degradation	Carbon
1382	Namaqua	k127_729211_2	K05343	Bacteria	Pseudomonadota	Alphaproteobacteria	Dongiales	Dongiaceae	SYSU-D60014	SYSU-D60014 sp003576685	0.670548	alpha-amylase	Complex carbon degradation	Carbon
1383	Namaqua	k127_3195843_1	K05343	Bacteria	Actinomycetota	Actinomycetia	Actinomycetales	Micrococcaceae	Kocuria	Kocuria turfanensis	0.545536	alpha-amylase	Complex carbon degradation	Carbon
1384	Namaqua	k127_1425095_2	K05343	Bacteria	Pseudomonadota	Alphaproteobacteria	Dongiales	Dongiaceae	SYSU-D60014	SYSU-D60014 sp003576685	2.05914	alpha-amylase	Complex carbon degradation	Carbon
1385	Namaqua	k127_1549526_1	K05343	Bacteria	Actinomycetota	Actinomycetia	Mycobacteriales	SCTD01	SCTD01	SCTD01 sp004299215	5.16634	alpha-amylase	Complex carbon degradation	Carbon
1386	Namaqua	k127_1765796_1	K05343	Bacteria	Chloroflexota	Chloroflexia	Thermomicrobiales	Thermomicrobiaceae	Sphaerobacter	Sphaerobacter thermophilus	0.195346	alpha-amylase	Complex carbon degradation	Carbon
1387	Namaqua	k127_1829185_2	K05343	Bacteria	Actinomycetota	Actinomycetia	Actinomycetales	Dermatophilaceae	Ornithinimicrobium	Ornithinimicrobium sp001942405	0.316487	alpha-amylase	Complex carbon degradation	Carbon
1388	Namaqua	k127_492408_1	K05343	Bacteria	Actinomycetota	Acidimicrobiia	Acidimicrobiales	GCA-2861595	GCA-2861595	GCA-2861595 sp002861595	2.16667	alpha-amylase	Complex carbon degradation	Carbon
1389	Namaqua	k127_2105880_5	K05343	Bacteria	Actinomycetota	Actinomycetia	Mycobacteriales	Geodermatophilaceae	Blastococcus	Blastococcus saxobsidens_A	1.49007	alpha-amylase	Complex carbon degradation	Carbon
1390	Namaqua	k127_2717872_2	K05343	Bacteria	Chloroflexota	Chloroflexia	Chloroflexales	Herpetosiphonaceae	JKG1	JKG1 sp000526415	0.521527	alpha-amylase	Complex carbon degradation	Carbon
1391	Namaqua	k127_946821_1	K05343	Bacteria	Verrucomicrobiota	Verrucomicrobiae	Chthoniobacterales	UBA10450	AV69	AV69 sp003220075	0.431871	alpha-amylase	Complex carbon degradation	Carbon
1392	Namaqua	k127_166584_2	K05343	Bacteria	Actinomycetota	Thermoleophilia	Solirubrobacterales	Solirubrobacteraceae	Solirubrobacter	Solirubrobacter pauli	2.92434	alpha-amylase	Complex carbon degradation	Carbon
1393	Namaqua	k127_806102_1	K05343	Bacteria	Chloroflexota	Chloroflexia	Thermobaculales	Thermobaculaceae	Thermobaculum	Thermobaculum terrenum	1.43733	alpha-amylase	Complex carbon degradation	Carbon
1394	Namaqua	k127_1952822_1	K05343	Bacteria	Pseudomonadota	Alphaproteobacteria	Rhizobiales	Afifellaceae	A52C2	A52C2 sp900110915	0.35629	alpha-amylase	Complex carbon degradation	Carbon
1395	Namaqua	k127_2430764_1	K05343	Bacteria	Pseudomonadota	Gammaproteobacteria	Burkholderiales	Palsa-1005	PALSA-1003	PALSA-1003 sp003153475	0.237042	alpha-amylase	Complex carbon degradation	Carbon
1396	Namaqua	k127_1793552_1	K05343	Bacteria	Actinomycetota	Actinomycetia	Mycobacteriales	Cryptosporangiaceae	Cryptosporangium	Cryptosporangium aurantiacum	1.07547	alpha-amylase	Complex carbon degradation	Carbon
1397	Namaqua	k127_2572106_1	K05343	Bacteria	Pseudomonadota	Gammaproteobacteria	Nitrosococcales	Nitrosococcaceae	Nitrosococcus	Nitrosococcus wardiae	0.317326	alpha-amylase	Complex carbon degradation	Carbon
1398	Namaqua	k127_830546_2	K05343	Bacteria	Actinomycetota	Thermoleophilia	Solirubrobacterales	Solirubrobacteraceae	VAWY01	VAWY01 sp005888335	0.797738	alpha-amylase	Complex carbon degradation	Carbon
1399	Namaqua	k127_1933899_1	K05343	Bacteria	Pseudomonadota	Alphaproteobacteria	Rhizobiales	Methyloligellaceae	Methyloceanibacter	Methyloceanibacter marginalis	0.186051	alpha-amylase	Complex carbon degradation	Carbon
1400	Namaqua	k127_150039_1	K05343	Bacteria	Actinomycetota	Actinomycetia	Actinomycetales	Dermatophilaceae	Ornithinimicrobium	Ornithinimicrobium pekingense	0.311118	alpha-amylase	Complex carbon degradation	Carbon
1401	Namaqua	k127_3358536_1	K05343	Bacteria	Gemmatimonadota	Gemmatimonadetes	SG8-23	SKRI01	SKRI01	SKRI01 sp007118565	0.965241	alpha-amylase	Complex carbon degradation	Carbon
1402	Namaqua	k127_3124406_2	K05343	Bacteria	Acidobacteriota	Blastocatellia	Pyrinomonadales	Pyrinomonadaceae	QHXN01	QHXN01 sp003222975	0.424887	alpha-amylase	Complex carbon degradation	Carbon
1403	Namaqua	k127_1787518_1	K05343	Bacteria	Pseudomonadota	Alphaproteobacteria	Rhizobiales	Beijerinckiaceae	Microvirga	Microvirga pakistanensis	0.225151	alpha-amylase	Complex carbon degradation	Carbon
1404	Namaqua	k127_2351864_1	K05343	Bacteria	Chloroflexota	Chloroflexia	Thermobaculales	Thermobaculaceae	Thermobaculum	Thermobaculum terrenum	0.594535	alpha-amylase	Complex carbon degradation	Carbon
1405	Namaqua	k127_856944_1	K05343	Bacteria	Myxococcota	Myxococcia	Myxococcales	Myxococcaceae	Myxococcus	Myxococcus fulvus	0.268261	alpha-amylase	Complex carbon degradation	Carbon
1406	Namaqua	k127_1707558_2	K05343	Bacteria	Actinomycetota	Acidimicrobiia	Acidimicrobiales	SIRW01	SIRW01	SIRW01 sp004366205	0.452535	alpha-amylase	Complex carbon degradation	Carbon
1407	Namaqua	k127_1567881_1	K05343	Bacteria	Acidobacteriota	Blastocatellia	Pyrinomonadales	Pyrinomonadaceae	QHXN01	QHXN01 sp003222975	0.642308	alpha-amylase	Complex carbon degradation	Carbon
1408	Namaqua	k127_1510234_1	K05343	Bacteria	Pseudomonadota	Alphaproteobacteria	Rhizobiales	Kaistiaceae	Bauldia	Bauldia litoralis	0.231261	alpha-amylase	Complex carbon degradation	Carbon
1409	Namaqua	k127_1464502_1	K05343	Bacteria	Actinomycetota	Actinomycetia	Mycobacteriales	SCTD01	SCTD01	SCTD01 sp004299215	1.07571	alpha-amylase	Complex carbon degradation	Carbon
1410	Namaqua	k127_790978_2	K05343	Bacteria	Pseudomonadota	Alphaproteobacteria	Dongiales	Dongiaceae	SYSU-D60014	SYSU-D60014 sp003576685	0.256011	alpha-amylase	Complex carbon degradation	Carbon
1411	Namaqua	k127_1526211_1	K05343	Bacteria	Actinomycetota	Rubrobacteria	Rubrobacterales	Rubrobacteraceae	SIRX01	SIRX01 sp004563715	0.200519	alpha-amylase	Complex carbon degradation	Carbon
1412	Namaqua	k127_423487_2	K05343	Bacteria	Actinomycetota	Acidimicrobiia	Acidimicrobiales	GCA-2861595	GCA-2861595	GCA-2861595 sp002861595	1.12322	alpha-amylase	Complex carbon degradation	Carbon
1413	Namaqua	k127_1493938_1	K05343	Bacteria	Chloroflexota	Chloroflexia	Chloroflexales	Herpetosiphonaceae	JKG1	JKG1 sp000526415	0.324645	alpha-amylase	Complex carbon degradation	Carbon
1414	Namaqua	k127_330597_1	K05343	Bacteria	Actinomycetota	Actinomycetia	Actinomycetales	Micrococcaceae	Arthrobacter_D	Arthrobacter_D agilis_B	0.23193	alpha-amylase	Complex carbon degradation	Carbon
1415	Namaqua	k127_2132265_1	K05343	Bacteria	Bacteroidota	Bacteroidia	Chitinophagales	Chitinophagaceae	Cnuella	Cnuella sp004347775	0.198797	alpha-amylase	Complex carbon degradation	Carbon
1416	Namaqua	k127_3023889_1	K05343	Bacteria	Acidobacteriota	Blastocatellia	Pyrinomonadales	Pyrinomonadaceae	QHXN01	QHXN01 sp003222975	0.178189	alpha-amylase	Complex carbon degradation	Carbon
1417	Namaqua	k127_404326_1	K05343	Bacteria	Actinomycetota	Actinomycetia	Euzebyales	Egibacteraceae	Egibacter	Egibacter rhizosphaerae	0.405944	alpha-amylase	Complex carbon degradation	Carbon
1418	Namaqua	k127_2747049_2	K05343	Bacteria	Actinomycetota	Thermoleophilia	Solirubrobacterales	Solirubrobacteraceae	VAWY01	VAWY01 sp005888335	0.663154	alpha-amylase	Complex carbon degradation	Carbon
1419	Namaqua	k127_1018726_1	K05343	Bacteria	Gemmatimonadota	Gemmatimonadetes	SG8-23	UBA6960	CSSed11-55	CSSed11-55 sp003562075	0.199434	alpha-amylase	Complex carbon degradation	Carbon
1420	Namaqua	k127_2955521_1	K05343	Bacteria	Actinomycetota	Acidimicrobiia	Acidimicrobiales	AC-14	AC-25	AC-25 sp005888395	1.30933	alpha-amylase	Complex carbon degradation	Carbon
1421	Namaqua	k127_1305726_2	K05343	Bacteria	Pseudomonadota	Alphaproteobacteria	Sphingomonadales	Sphingomonadaceae	Sphingobium	Sphingobium sp002953135	0.345687	alpha-amylase	Complex carbon degradation	Carbon
1422	Namaqua	k127_708636_1	K05343	Bacteria	Chloroflexota	Chloroflexia	Thermobaculales	Thermobaculaceae	Thermobaculum	Thermobaculum terrenum	0.945168	alpha-amylase	Complex carbon degradation	Carbon
1423	Namaqua	k127_903511_1	K05343	Bacteria	Actinomycetota	Actinomycetia	Mycobacteriales	Geodermatophilaceae	Geodermatophilus	Geodermatophilus obscurus	1.10099	alpha-amylase	Complex carbon degradation	Carbon
1424	Namaqua	k127_570242_1	K05343	Bacteria	Pseudomonadota	Alphaproteobacteria	Sphingomonadales	Sphingomonadaceae	Allosphingosinicella	Allosphingosinicella sp003347635	0.330656	alpha-amylase	Complex carbon degradation	Carbon
1425	Namaqua	k127_1800340_1	K05343	Bacteria	Actinomycetota	Actinomycetia	Mycobacteriales	SCTD01	SCTD01	SCTD01 sp004299215	1.98709	alpha-amylase	Complex carbon degradation	Carbon
1426	Namaqua	k127_1462186_3	K05343	Bacteria	Actinomycetota	Acidimicrobiia	Acidimicrobiales	GCA-2861595	GCA-2861595	GCA-2861595 sp002861595	2.76549	alpha-amylase	Complex carbon degradation	Carbon
1427	Namaqua	k127_1305512_1	K05343	Bacteria	Pseudomonadota	Alphaproteobacteria	Dongiales	Dongiaceae	SYSU-D60014	SYSU-D60014 sp003576685	0.452251	alpha-amylase	Complex carbon degradation	Carbon
1428	Namaqua	k127_2943606_1	K05343	Bacteria	Pseudomonadota	Alphaproteobacteria	Sphingomonadales	Sphingomonadaceae	Allosphingosinicella	Allosphingosinicella sp004151485	0.3041	alpha-amylase	Complex carbon degradation	Carbon
1429	Namaqua	k127_3187362_2	K05343	Bacteria	Actinomycetota	Acidimicrobiia	Acidimicrobiales	GCA-2861595	GCA-2861595	GCA-2861595 sp002861595	2.20095	alpha-amylase	Complex carbon degradation	Carbon
1430	Namaqua	k127_1653601_1	K05343	Bacteria	Actinomycetota	Thermoleophilia	Solirubrobacterales	Solirubrobacteraceae	Solirubrobacter	Solirubrobacter soli	0.240683	alpha-amylase	Complex carbon degradation	Carbon
1431	Namaqua	k127_155072_1	K05343	Bacteria	Actinomycetota	Acidimicrobiia	Acidimicrobiales	SIRW01	SIRW01	SIRW01 sp004366205	1.85683	alpha-amylase	Complex carbon degradation	Carbon
1432	Namaqua	k127_2885301_1	K05343	Bacteria	Pseudomonadota	Alphaproteobacteria	Rhizobiales	Beijerinckiaceae	Enterovirga	Enterovirga rhinocerotis	0.287186	alpha-amylase	Complex carbon degradation	Carbon
1433	Namaqua	k127_156997_1	K05343	Bacteria	Chloroflexota	UBA6077	UBA6077	UBA6077	UBA6077	UBA6077 sp002436065	0.317873	alpha-amylase	Complex carbon degradation	Carbon
1434	Namaqua	k127_456726_2	K05343	Bacteria	Actinomycetota	Thermoleophilia	Gaiellales	Gaiellaceae	PALSA-600	PALSA-600 sp003136795	0.71151	alpha-amylase	Complex carbon degradation	Carbon
1435	Namaqua	k127_925133_1	K05343	Bacteria	Pseudomonadota	Alphaproteobacteria	Rhizobiales	Kaistiaceae	Bauldia	Bauldia litoralis	0.409049	alpha-amylase	Complex carbon degradation	Carbon
1436	Namaqua	k127_2326039_2	K05343	Bacteria	Actinomycetota	Actinomycetia	Actinomycetales	Kineococcaceae	Kineococcus	Kineococcus xinjiangensis	0.359971	alpha-amylase	Complex carbon degradation	Carbon
1437	Namaqua	k127_1815489_1	K05343	Bacteria	Verrucomicrobiota	Verrucomicrobiae	Chthoniobacterales	UBA10450	AV80	AV80 sp003134785	0.478981	alpha-amylase	Complex carbon degradation	Carbon
1438	Namaqua	k127_1437055_1	K05343	Bacteria	Eremiobacterota	Eremiobacteria	UBP12	UBA5184	BOG-1502	BOG-1502 sp003134035	0.190724	alpha-amylase	Complex carbon degradation	Carbon
1439	Namaqua	k127_2605613_1	K05343	Bacteria	Actinomycetota	Actinomycetia	Mycobacteriales	Micromonosporaceae	Micromonospora	Micromonospora rosaria	0.665169	alpha-amylase	Complex carbon degradation	Carbon
1440	Namaqua	k127_901375_1	K05343	Bacteria	Actinomycetota	Actinomycetia	Mycobacteriales	Micromonosporaceae	Micromonospora	Micromonospora sp002285795	3.77169	alpha-amylase	Complex carbon degradation	Carbon
1441	Namaqua	k127_2878142_1	K05343	Bacteria	Pseudomonadota	Alphaproteobacteria	Rhizobiales	Methyloligellaceae	Methyloceanibacter	Methyloceanibacter marginalis	0.365521	alpha-amylase	Complex carbon degradation	Carbon
1442	Namaqua	k127_3170733_1	K05343	Bacteria	Actinomycetota	Actinomycetia	Mycobacteriales	Geodermatophilaceae	Blastococcus	Blastococcus saxobsidens_A	0.898941	alpha-amylase	Complex carbon degradation	Carbon
1443	Namaqua	k127_2896431_1	K05343	Bacteria	Actinomycetota	Actinomycetia	Mycobacteriales	SCTD01	SCTD01	SCTD01 sp004299215	2.8114	alpha-amylase	Complex carbon degradation	Carbon
1444	Namaqua	k127_874084_2	K05343	Bacteria	Actinomycetota	Acidimicrobiia	Acidimicrobiales	AC-35	AC-35	AC-35 sp005884125	0.636995	alpha-amylase	Complex carbon degradation	Carbon
1445	Namaqua	k127_2254009_1	K05343	Bacteria	Actinomycetota	Actinomycetia	Mycobacteriales	Micromonosporaceae	Micromonospora	Micromonospora sp002285795	0.785465	alpha-amylase	Complex carbon degradation	Carbon
1446	Namaqua	k127_792661_1	K05343	Bacteria	Pseudomonadota	Alphaproteobacteria	Rhizobiales	Beijerinckiaceae	Microvirga	Microvirga sp000745135	0.250901	alpha-amylase	Complex carbon degradation	Carbon
1447	Namaqua	k127_149428_1	K05343	Bacteria	Verrucomicrobiota	Verrucomicrobiae	Chthoniobacterales	UBA10450	AV55	AV55 sp003218815	0.41	alpha-amylase	Complex carbon degradation	Carbon
1448	Namaqua	k127_1129665_1	K05343	Bacteria	Actinomycetota	Acidimicrobiia	Acidimicrobiales	Palsa-688	PALSA-693	PALSA-693 sp003156595	1.68473	alpha-amylase	Complex carbon degradation	Carbon
1449	Namaqua	k127_2385657_1	K05343	Bacteria	Actinomycetota	Actinomycetia	Mycobacteriales	Frankiaceae	Frankia	Frankia asymbiotica	0.949597	alpha-amylase	Complex carbon degradation	Carbon
1450	Namaqua	k127_583953_1	K05343	Bacteria	Actinomycetota	Actinomycetia	Mycobacteriales	Geodermatophilaceae	Geodermatophilus	Geodermatophilus poikilotrophus	0.560123	alpha-amylase	Complex carbon degradation	Carbon
1451	Namaqua	k127_1872723_1	K05343	Bacteria	Actinomycetota	Actinomycetia	Mycobacteriales	Micromonosporaceae	Micromonospora	Micromonospora krabiensis	0.589828	alpha-amylase	Complex carbon degradation	Carbon
1452	Namaqua	k127_341851_1	K05343	Bacteria	Pseudomonadota	Alphaproteobacteria	Rhizobiales	Beijerinckiaceae	Microvirga	Microvirga sp000739015	0.268294	alpha-amylase	Complex carbon degradation	Carbon
1453	Namaqua	k127_1686135_1	K05343	Bacteria	Bacteroidota	Bacteroidia	Cytophagales	Spirosomaceae	Spirosoma	Spirosoma sp003259005	0.184739	alpha-amylase	Complex carbon degradation	Carbon
1454	Namaqua	k127_2736261_1	K05343	Bacteria	Actinomycetota	Thermoleophilia	Solirubrobacterales	Solirubrobacteraceae	Solirubrobacter	Solirubrobacter soli	0.981579	alpha-amylase	Complex carbon degradation	Carbon
1455	Namaqua	k127_1454076_1	K05343	Bacteria	Actinomycetota	Thermoleophilia	Solirubrobacterales	Solirubrobacteraceae	Solirubrobacter	Solirubrobacter sp000425945	0.311717	alpha-amylase	Complex carbon degradation	Carbon
1456	Namaqua	k127_186397_1	K05343	Bacteria	Chloroflexota	Chloroflexia	Chloroflexales	Herpetosiphonaceae	JKG1	JKG1 sp000526415	0.233234	alpha-amylase	Complex carbon degradation	Carbon
1457	Namaqua	k127_2529476_1	K05343	Bacteria	Acidobacteriota	Blastocatellia	Pyrinomonadales	Pyrinomonadaceae	3-1-20CM-3-53-8	3-1-20CM-3-53-8 sp001920415	0.164613	alpha-amylase	Complex carbon degradation	Carbon
1458	Namaqua	k127_1802885_1	K05343	Bacteria	Actinomycetota	Thermoleophilia	Solirubrobacterales	Solirubrobacteraceae	Solirubrobacter	Solirubrobacter soli	0.359414	alpha-amylase	Complex carbon degradation	Carbon
1459	Namaqua	k127_174437_1	K05343	Bacteria	Pseudomonadota	Alphaproteobacteria	Sphingomonadales	Sphingomonadaceae	Sphingobium	Sphingobium sp002953135	0.186247	alpha-amylase	Complex carbon degradation	Carbon
1460	Namaqua	k127_1119370_1	K05343	Bacteria	Actinomycetota	Acidimicrobiia	Acidimicrobiales	SIRW01	SIRW01	SIRW01 sp004366205	0.610035	alpha-amylase	Complex carbon degradation	Carbon
1461	Namaqua	k127_2472597_1	K05343	Bacteria	Bacteroidota	Bacteroidia	Chitinophagales	Chitinophagaceae	Segetibacter	Segetibacter sp004354985	0.21751	alpha-amylase	Complex carbon degradation	Carbon
1462	Namaqua	k127_1952114_1	K05343	Bacteria	Actinomycetota	Actinomycetia	Acidothermales	Acidothermaceae	Acidothermus	Acidothermus cellulolyticus	0.883908	alpha-amylase	Complex carbon degradation	Carbon
1463	Namaqua	k127_2786864_1	K05343	Bacteria	Chloroflexota	Chloroflexia	Chloroflexales	Herpetosiphonaceae	JKG1	JKG1 sp000526415	0.190819	alpha-amylase	Complex carbon degradation	Carbon
1464	Namaqua	k127_2662411_2	K05343	Bacteria	Chloroflexota	Chloroflexia	Chloroflexales	Herpetosiphonaceae	JKG1	JKG1 sp000526415	0.371585	alpha-amylase	Complex carbon degradation	Carbon
1465	Namaqua	k127_703597_1	K05343	Bacteria	Actinomycetota	Rubrobacteria	Rubrobacterales	Rubrobacteraceae	SIRX01	SIRX01 sp004563715	0.392221	alpha-amylase	Complex carbon degradation	Carbon
1466	Namaqua	k127_2064350_1	K05343	Bacteria	Acidobacteriota	Blastocatellia	Pyrinomonadales	Pyrinomonadaceae	QHXN01	QHXN01 sp003222975	0.359971	alpha-amylase	Complex carbon degradation	Carbon
1467	Namaqua	k127_2992208_1	K05343	Bacteria	Deinococcota	Deinococci	Deinococcales	Deinococcaceae	Deinococcus	Deinococcus koreensis	0.157031	alpha-amylase	Complex carbon degradation	Carbon
1468	Namaqua	k127_2589576_1	K05343	Bacteria	Actinomycetota	Rubrobacteria	Rubrobacterales	Rubrobacteraceae	Rubrobacter_B	Rubrobacter_B xylanophilus	0.251671	alpha-amylase	Complex carbon degradation	Carbon
1469	Namaqua	k127_2160094_1	K05343	Bacteria	Actinomycetota	Actinomycetia	Mycobacteriales	Geodermatophilaceae	Blastococcus_A	Blastococcus_A sp003319125	0.611047	alpha-amylase	Complex carbon degradation	Carbon
1470	Namaqua	k127_144054_1	K05343	Bacteria	Bacteroidota	Bacteroidia	Cytophagales	Spirosomaceae	Larkinella	Larkinella sp004366505	0.171415	alpha-amylase	Complex carbon degradation	Carbon
1471	Namaqua	k127_917358_1	K05343	Bacteria	Pseudomonadota	Alphaproteobacteria	Parvibaculales	Parvibaculaceae	Parvibaculum	Parvibaculum lavamentivorans	0.17001	alpha-amylase	Complex carbon degradation	Carbon
1472	Namaqua	k127_3314221_1	K05343	Bacteria	Actinomycetota	Rubrobacteria	Rubrobacterales	Rubrobacteraceae	Rubrobacter_B	Rubrobacter_B xylanophilus_A	0.297314	alpha-amylase	Complex carbon degradation	Carbon
1473	Namaqua	k127_2957242_1	K05343	Bacteria	Pseudomonadota	Gammaproteobacteria	Burkholderiales	SG8-41	2-12-FULL-62-58	2-12-FULL-62-58 sp001772005	0.238013	alpha-amylase	Complex carbon degradation	Carbon
1474	Namaqua	k127_1903126_1	K05343	Bacteria	Actinomycetota	Thermoleophilia	Solirubrobacterales	Solirubrobacteraceae	VAWY01	VAWY01 sp005888335	0.338268	alpha-amylase	Complex carbon degradation	Carbon
1475	Namaqua	k127_2985212_4	K05343	Bacteria	Acidobacteriota	Blastocatellia	Pyrinomonadales	Pyrinomonadaceae	QHXN01	QHXN01 sp003222975	1.05605	alpha-amylase	Complex carbon degradation	Carbon
1476	Namaqua	k127_836611_1	K05343	Bacteria	Chloroflexota	Chloroflexia	Chloroflexales	Herpetosiphonaceae	JKG1	JKG1 sp000526415	0.184739	alpha-amylase	Complex carbon degradation	Carbon
1477	Namaqua	k127_942991_1	K05343	Bacteria	Actinomycetota	Thermoleophilia	Solirubrobacterales	Solirubrobacteraceae	Solirubrobacter	Solirubrobacter soli	0.503342	alpha-amylase	Complex carbon degradation	Carbon
1478	Namaqua	k127_411619_1	K05343	Bacteria	Gemmatimonadota	Gemmatimonadetes	SG8-23	SKRI01	SKRI01	SKRI01 sp007118565	0.224229	alpha-amylase	Complex carbon degradation	Carbon
1479	Namaqua	k127_1945569_1	K05343	Bacteria	Gemmatimonadota	Gemmatimonadetes	SG8-23	SKRI01	SKRI01	SKRI01 sp007118565	0.767515	alpha-amylase	Complex carbon degradation	Carbon
1480	Namaqua	k127_1282668_3	K05343	Bacteria	Actinomycetota	Actinomycetia	Mycobacteriales	Pseudonocardiaceae	GCA-003244245	GCA-003244245 sp003244245	0.324292	alpha-amylase	Complex carbon degradation	Carbon
1481	Namaqua	k127_2992171_1	K05343	Bacteria	Verrucomicrobiota	Verrucomicrobiae	Chthoniobacterales	UBA10450	AV55	AV55 sp003218815	0.338072	alpha-amylase	Complex carbon degradation	Carbon
1482	Namaqua	k127_339022_1	K05343	Bacteria	Gemmatimonadota	Gemmatimonadetes	SG8-23	SKRI01	SKRI01	SKRI01 sp007118565	0.264781	alpha-amylase	Complex carbon degradation	Carbon
1483	Namaqua	k127_1155976_1	K05343	Bacteria	Actinomycetota	Acidimicrobiia	Acidimicrobiales	GCA-2861595	GCA-2861595	GCA-2861595 sp002861595	0.164888	alpha-amylase	Complex carbon degradation	Carbon
1484	Namaqua	k127_2262943_3	K05343	Bacteria	Actinomycetota	Thermoleophilia	Solirubrobacterales	Solirubrobacteraceae	Solirubrobacter	Solirubrobacter pauli	1.0596	alpha-amylase	Complex carbon degradation	Carbon
1485	Namaqua	k127_286154_1	K05343	Bacteria	Actinomycetota	Actinomycetia	Mycobacteriales	Geodermatophilaceae	Modestobacter	Modestobacter caceresii	0.459913	alpha-amylase	Complex carbon degradation	Carbon
1486	Namaqua	k127_1498232_1	K05343	Bacteria	Actinomycetota	Thermoleophilia	Solirubrobacterales	Solirubrobacteraceae	Solirubrobacter	Solirubrobacter soli	0.541887	alpha-amylase	Complex carbon degradation	Carbon
1487	Namaqua	k127_2196548_1	K05343	Bacteria	Actinomycetota	Actinomycetia	Actinomycetales	Micrococcaceae	Kocuria	Kocuria flava	0.301368	alpha-amylase	Complex carbon degradation	Carbon
1488	Namaqua	k127_1207787_1	K05343	Bacteria	Bacteroidota	Bacteroidia	Chitinophagales	Chitinophagaceae	Flavisolibacter	Flavisolibacter sp003628535	0.219837	alpha-amylase	Complex carbon degradation	Carbon
1489	Namaqua	k127_1635084_1	K05343	Bacteria	Pseudomonadota	Alphaproteobacteria	Rhizobiales	Beijerinckiaceae	Microvirga	Microvirga subterranea	0.19403	alpha-amylase	Complex carbon degradation	Carbon
1490	Namaqua	k127_167423_1	K05343	Bacteria	Actinomycetota	Thermoleophilia	Solirubrobacterales	Solirubrobacteraceae	Solirubrobacter	Solirubrobacter sp000425945	0.338241	alpha-amylase	Complex carbon degradation	Carbon
1491	Namaqua	k127_2067529_1	K05343	Bacteria	Desulfobacterota	Desulfovibrionia	Desulfovibrionales	Desulfovibrionaceae	Solidesulfovibrio	Solidesulfovibrio magneticus_B	0.394176	alpha-amylase	Complex carbon degradation	Carbon
1492	Namaqua	k127_1088283_1	K05343	Bacteria	Gemmatimonadota	Gemmatimonadetes	SG8-23	SKRI01	SKRI01	SKRI01 sp007118565	0.607765	alpha-amylase	Complex carbon degradation	Carbon
1493	Namaqua	k127_1653630_1	K05343	Bacteria	Actinomycetota	Thermoleophilia	Solirubrobacterales	Solirubrobacteraceae	Patulibacter	Patulibacter americanus	0.871319	alpha-amylase	Complex carbon degradation	Carbon
1494	Namaqua	k127_1137761_1	K05343	Bacteria	Actinomycetota	Actinomycetia	Mycobacteriales	Geodermatophilaceae	Geodermatophilus	Geodermatophilus telluris	1.32932	alpha-amylase	Complex carbon degradation	Carbon
1495	Namaqua	k127_2800029_1	K05343	Bacteria	Pseudomonadota	Alphaproteobacteria	Rhizobiales	Rhizobiaceae	UBA1059	UBA1059 sp002316345	0.271719	alpha-amylase	Complex carbon degradation	Carbon
1496	Namaqua	k127_2543085_2	K05349	Bacteria	Acidobacteriota	Blastocatellia	Pyrinomonadales	Pyrinomonadaceae	PSRF01	PSRF01 sp003175865	0.560267	beta-glucosidase	Complex carbon degradation	Carbon
1497	Namaqua	k127_1235727_7	K05349	Bacteria	Myxococcota	Myxococcia	Myxococcales	Myxococcaceae	Archangium	Archangium gephyra	0.394692	beta-glucosidase	Complex carbon degradation	Carbon
1498	Namaqua	k127_2619723_3	K05349	Bacteria	Pseudomonadota	Alphaproteobacteria	Sphingomonadales	Sphingomonadaceae	Allosphingosinicella	Allosphingosinicella sp004564275	0.416857	beta-glucosidase	Complex carbon degradation	Carbon
1499	Namaqua	k127_272598_3	K05349	Bacteria	Pseudomonadota	Alphaproteobacteria	Sphingomonadales	Sphingomonadaceae	Allosphingosinicella	Allosphingosinicella sp004564275	3.16277	beta-glucosidase	Complex carbon degradation	Carbon
1500	Namaqua	k127_2536172_1	K05349	Bacteria	Chloroflexota	Chloroflexia	Chloroflexales	Roseiflexaceae	Roseiflexus	Roseiflexus castenholzii	0.740368	beta-glucosidase	Complex carbon degradation	Carbon
1501	Namaqua	k127_2229421_2	K05349	Bacteria	Pseudomonadota	Alphaproteobacteria	Sphingomonadales	Sphingomonadaceae	Allosphingosinicella	Allosphingosinicella sp004564275	0.510978	beta-glucosidase	Complex carbon degradation	Carbon
1502	Namaqua	k127_65679_12	K05349	Bacteria	Pseudomonadota	Alphaproteobacteria	Sphingomonadales	Sphingomonadaceae	Allosphingosinicella	Allosphingosinicella sp004151485	2.97568	beta-glucosidase	Complex carbon degradation	Carbon
1503	Namaqua	k127_2509689_2	K05349	Bacteria	Pseudomonadota	Alphaproteobacteria	Sphingomonadales	Sphingomonadaceae	Allosphingosinicella	Allosphingosinicella sp004564275	0.623795	beta-glucosidase	Complex carbon degradation	Carbon
1504	Namaqua	k127_1187373_2	K05349	Bacteria	Pseudomonadota	Alphaproteobacteria	Sphingomonadales	Sphingomonadaceae	Allosphingosinicella	Allosphingosinicella sp004564275	0.567448	beta-glucosidase	Complex carbon degradation	Carbon
1505	Namaqua	k127_2706227_1	K05349	Bacteria	Chloroflexota	Chloroflexia	Chloroflexales	Roseiflexaceae	Roseiflexus	Roseiflexus sp000016665	0.321028	beta-glucosidase	Complex carbon degradation	Carbon
1506	Namaqua	k127_2764519_1	K05349	Bacteria	Pseudomonadota	Alphaproteobacteria	Sphingomonadales	Sphingomonadaceae	Allosphingosinicella	Allosphingosinicella sp005882415	0.363539	beta-glucosidase	Complex carbon degradation	Carbon
1507	Namaqua	k127_1607501_2	K05349	Bacteria	Chloroflexota	Anaerolineae	Anaerolineales	Anaerolineaceae	Anaerolinea	Anaerolinea thermolimosa	0.706337	beta-glucosidase	Complex carbon degradation	Carbon
1508	Namaqua	k127_65679_10	K05349	Bacteria	Pseudomonadota	Alphaproteobacteria	Sphingomonadales	Sphingomonadaceae	Sphingomonas_I	Sphingomonas_I crusticola	3.17922	beta-glucosidase	Complex carbon degradation	Carbon
1509	Namaqua	k127_508156_24	K05349	Bacteria	Pseudomonadota	Alphaproteobacteria	Sphingomonadales	Sphingomonadaceae	Sphingomonas_A	Sphingomonas_A ginsengisoli	3.52763	beta-glucosidase	Complex carbon degradation	Carbon
1510	Namaqua	k127_1253442_1	K05349	Bacteria	Pseudomonadota	Alphaproteobacteria	Sphingomonadales	Sphingomonadaceae	Sphingomonas	Sphingomonas caeni	0.560909	beta-glucosidase	Complex carbon degradation	Carbon
1511	Namaqua	k127_2543085_3	K05349	Bacteria	Bacteroidota	Bacteroidia	Cytophagales	Hymenobacteraceae	Pontibacter	Pontibacter sp003347595	0.799521	beta-glucosidase	Complex carbon degradation	Carbon
1512	Namaqua	k127_2348926_2	K05349	Bacteria	Acidobacteriota	Blastocatellia	Pyrinomonadales	Pyrinomonadaceae	QHXN01	QHXN01 sp003222975	0.633976	beta-glucosidase	Complex carbon degradation	Carbon
1513	Namaqua	k127_2839609_1	K05349	Bacteria	Gemmatimonadota	Gemmatimonadetes	Gemmatimonadales	Gemmatimonadaceae	UBA4720	UBA4720 sp003134685	0.739128	beta-glucosidase	Complex carbon degradation	Carbon
1514	Namaqua	k127_1371310_1	K05349	Bacteria	Chloroflexota	Chloroflexia	Chloroflexales	Herpetosiphonaceae	JKG1	JKG1 sp000526415	0.479811	beta-glucosidase	Complex carbon degradation	Carbon
1515	Namaqua	k127_743804_2	K05349	Bacteria	Chloroflexota	Anaerolineae	Anaerolineales	Anaerolineaceae	Anaerolinea	Anaerolinea thermolimosa	0.402337	beta-glucosidase	Complex carbon degradation	Carbon
1516	Namaqua	k127_2592223_2	K05349	Bacteria	Acidobacteriota	Acidobacteriae	UBA7540	UBA7540	UBA7540	UBA7540 sp002478145	0.973995	beta-glucosidase	Complex carbon degradation	Carbon
1517	Namaqua	k127_1102334_5	K05349	Bacteria	Pseudomonadota	Alphaproteobacteria	Sphingomonadales	Sphingomonadaceae	Allosphingosinicella	Allosphingosinicella sp005882415	0.539271	beta-glucosidase	Complex carbon degradation	Carbon
1518	Namaqua	k127_3364080_1	K05349	Bacteria	Pseudomonadota	Alphaproteobacteria	Sphingomonadales	Sphingomonadaceae	Allosphingosinicella	Allosphingosinicella sp004564275	0.400903	beta-glucosidase	Complex carbon degradation	Carbon
1519	Namaqua	k127_2855157_2	K05349	Bacteria	Pseudomonadota	Alphaproteobacteria	Sphingomonadales	Sphingomonadaceae	Novosphingobium	Novosphingobium mathurense	0.26974	beta-glucosidase	Complex carbon degradation	Carbon
1520	Namaqua	k127_1675167_5	K05349	Bacteria	Pseudomonadota	Alphaproteobacteria	Sphingomonadales	Sphingomonadaceae	Allosphingosinicella	Allosphingosinicella sp004564275	0.310412	beta-glucosidase	Complex carbon degradation	Carbon
1521	Namaqua	k127_1379050_1	K05349	Bacteria	Acidobacteriota	Acidobacteriae	Acidobacteriales	Koribacteraceae	Gp1-AA124	Gp1-AA124 sp003225595	0.453284	beta-glucosidase	Complex carbon degradation	Carbon
1522	Namaqua	k127_1487018_3	K05349	Bacteria	Firmicutes	Bacilli	Paenibacillales	Paenibacillaceae	Paenibacillus	Paenibacillus sp001426865	0.322286	beta-glucosidase	Complex carbon degradation	Carbon
1523	Namaqua	k127_759737_17	K05349	Bacteria	Pseudomonadota	Alphaproteobacteria	Sphingomonadales	Sphingomonadaceae	Sphingomonas	Sphingomonas sp002288825	3.4325	beta-glucosidase	Complex carbon degradation	Carbon
1524	Namaqua	k127_82168_1	K05349	Bacteria	Myxococcota	Myxococcia	Myxococcales	Myxococcaceae	Archangium	Archangium violaceum	0.354832	beta-glucosidase	Complex carbon degradation	Carbon
1525	Namaqua	k127_334885_1	K05349	Bacteria	Pseudomonadota	Alphaproteobacteria	Sphingomonadales	Sphingomonadaceae	Sphingomonas	Sphingomonas sp002288825	0.515532	beta-glucosidase	Complex carbon degradation	Carbon
1526	Namaqua	k127_590889_1	K05349	Bacteria	Pseudomonadota	Alphaproteobacteria	Sphingomonadales	Sphingomonadaceae	Allosphingosinicella	Allosphingosinicella sp003347635	0.234806	beta-glucosidase	Complex carbon degradation	Carbon
1527	Namaqua	k127_330878_1	K05349	Bacteria	Pseudomonadota	Alphaproteobacteria	Sphingomonadales	Sphingomonadaceae	Allosphingosinicella	Allosphingosinicella sp005882415	0.582209	beta-glucosidase	Complex carbon degradation	Carbon
1528	Namaqua	k127_2899516_1	K05349	Bacteria	Pseudomonadota	Alphaproteobacteria	Sphingomonadales	Sphingomonadaceae	Allosphingosinicella	Allosphingosinicella sp003012735	0.310886	beta-glucosidase	Complex carbon degradation	Carbon
1529	Namaqua	k127_763273_1	K05349	Bacteria	Pseudomonadota	Alphaproteobacteria	Sphingomonadales	Sphingomonadaceae	Allosphingosinicella	Allosphingosinicella sp004564275	0.327924	beta-glucosidase	Complex carbon degradation	Carbon
1530	Namaqua	k127_2359170_1	K05349	Bacteria	Bacteroidota	Rhodothermia	Rhodothermales	Rubricoccaceae	Rubricoccus	Rubricoccus marinus	0.358793	beta-glucosidase	Complex carbon degradation	Carbon
1531	Namaqua	k127_357700_1	K05349	Bacteria	Chloroflexota	Chloroflexia	Chloroflexales	Chloroflexaceae	OHK40	OHK40 sp004367505	0.419145	beta-glucosidase	Complex carbon degradation	Carbon
1532	Namaqua	k127_1433862_5	K05349	Bacteria	Pseudomonadota	Alphaproteobacteria	Sphingomonadales	Sphingomonadaceae	Allosphingosinicella	Allosphingosinicella sp004564275	0.449756	beta-glucosidase	Complex carbon degradation	Carbon
1533	Namaqua	k127_859098_1	K05349	Bacteria	Pseudomonadota	Gammaproteobacteria	Burkholderiales	Burkholderiaceae	Curvibacter	Curvibacter lanceolatus	0.459872	beta-glucosidase	Complex carbon degradation	Carbon
1534	Namaqua	k127_296141_1	K05349	Bacteria	Acidobacteriota	Acidobacteriae	Bryobacterales	Bryobacteraceae	Sulfopaludibacter	Sulfopaludibacter sp900290315	0.17811	beta-glucosidase	Complex carbon degradation	Carbon
1535	Namaqua	k127_779171_1	K05349	Bacteria	Pseudomonadota	Alphaproteobacteria	Sphingomonadales	Sphingomonadaceae	Sphingomonas_A	Sphingomonas_A sp003970925	0.213094	beta-glucosidase	Complex carbon degradation	Carbon
1536	Namaqua	k127_112624_1	K05349	Bacteria	Pseudomonadota	Alphaproteobacteria	Caulobacterales	Caulobacteraceae	Brevundimonas	Brevundimonas sp002002865	0.240418	beta-glucosidase	Complex carbon degradation	Carbon
1537	Namaqua	k127_1127758_1	K05349	Bacteria	Actinomycetota	Actinomycetia	Actinomycetales	Microbacteriaceae	Amnibacterium	Amnibacterium kyonggiense	0.2625	beta-glucosidase	Complex carbon degradation	Carbon
1538	Namaqua	k127_3088965_1	K05349	Bacteria	Pseudomonadota	Alphaproteobacteria	Sphingomonadales	Sphingomonadaceae	Sphingomonas	Sphingomonas caeni	0.241981	beta-glucosidase	Complex carbon degradation	Carbon
1539	Namaqua	k127_2041533_1	K05349	Bacteria	Actinomycetota	Thermoleophilia	Solirubrobacterales	Solirubrobacteraceae	Solirubrobacter	Solirubrobacter soli	0.301777	beta-glucosidase	Complex carbon degradation	Carbon
1540	Namaqua	k127_2944909_1	K05349	Bacteria	Gemmatimonadota	Gemmatimonadetes	Gemmatimonadales	Gemmatimonadaceae	UBA4720	UBA4720 sp003134685	0.213173	beta-glucosidase	Complex carbon degradation	Carbon
1541	Namaqua	k127_2034286_1	K05349	Bacteria	Pseudomonadota	Alphaproteobacteria	Sphingomonadales	Sphingomonadaceae	Allosphingosinicella	Allosphingosinicella sp004564275	0.349161	beta-glucosidase	Complex carbon degradation	Carbon
1542	Namaqua	k127_1919482_1	K05349	Bacteria	Pseudomonadota	Alphaproteobacteria	Sphingomonadales	Sphingomonadaceae	Allosphingosinicella	Allosphingosinicella sp004151485	0.478278	beta-glucosidase	Complex carbon degradation	Carbon
1543	Namaqua	k127_1450862_1	K05349	Bacteria	Chloroflexota	Ktedonobacteria	Ktedonobacterales	Ktedonobacteraceae	UBA11361	UBA11361 sp005881495	0.24702	beta-glucosidase	Complex carbon degradation	Carbon
1544	Namaqua	k127_1737535_1	K05349	Bacteria	Actinomycetota	Actinomycetia	Actinomycetales	Cellulomonadaceae	Cellulomonas	Cellulomonas sp003851725	0.305835	beta-glucosidase	Complex carbon degradation	Carbon
1545	Namaqua	k127_572258_1	K05349	Bacteria	Chloroflexota	Anaerolineae	Anaerolineales	EnvOPS12	UBA5195	UBA5195 sp003130845	0.410558	beta-glucosidase	Complex carbon degradation	Carbon
1546	Namaqua	k127_1484189_1	K05349	Bacteria	Actinomycetota	Rubrobacteria	Rubrobacterales	Rubrobacteraceae	Rubrobacter_C	Rubrobacter_C taiwanensis	0.238975	beta-glucosidase	Complex carbon degradation	Carbon
1547	Namaqua	k127_3115189_1	K05349	Bacteria	Pseudomonadota	Alphaproteobacteria	Sphingomonadales	Sphingomonadaceae	Allosphingosinicella	Allosphingosinicella sp004564275	0.258605	beta-glucosidase	Complex carbon degradation	Carbon
1548	Namaqua	k127_761529_1	K05349	Bacteria	Actinomycetota	Actinomycetia	Streptomycetales	Streptomycetaceae	Streptomyces	Streptomyces sp003814935	0.493147	beta-glucosidase	Complex carbon degradation	Carbon
1549	Namaqua	k127_17326_1	K05349	Bacteria	Chloroflexota	Chloroflexia	Chloroflexales	Chloroflexaceae	OHK40	OHK40 sp004367505	0.287502	beta-glucosidase	Complex carbon degradation	Carbon
1550	Namaqua	k127_1689584_1	K05349	Bacteria	Pseudomonadota	Alphaproteobacteria	Sphingomonadales	Sphingomonadaceae	Allosphingosinicella	Allosphingosinicella sp004564275	0.320687	beta-glucosidase	Complex carbon degradation	Carbon
1551	Namaqua	k127_2771572_3	K05349	Bacteria	Pseudomonadota	Alphaproteobacteria	Caulobacterales	Caulobacteraceae	Brevundimonas	Brevundimonas sp002002865	0.369645	beta-glucosidase	Complex carbon degradation	Carbon
1552	Namaqua	k127_3334682_1	K05349	Bacteria	Actinomycetota	Thermoleophilia	Solirubrobacterales	Solirubrobacteraceae	Solirubrobacter	Solirubrobacter sp000425945	0.316811	beta-glucosidase	Complex carbon degradation	Carbon
1553	Namaqua	k127_2942836_4	K05349	Bacteria	Pseudomonadota	Alphaproteobacteria	Sphingomonadales	Sphingomonadaceae	Allosphingosinicella	Allosphingosinicella sp004564275	0.361141	beta-glucosidase	Complex carbon degradation	Carbon
1554	Namaqua	k127_610993_3	K05349	Bacteria	Pseudomonadota	Alphaproteobacteria	Sphingomonadales	Sphingomonadaceae	Sphingomonas_A	Sphingomonas_A ginsengisoli	0.664103	beta-glucosidase	Complex carbon degradation	Carbon
1555	Namaqua	k127_3359680_1	K05349	Bacteria	Actinomycetota	Actinomycetia	Mycobacteriales	Geodermatophilaceae	Geodermatophilus	Geodermatophilus africanus	0.284451	beta-glucosidase	Complex carbon degradation	Carbon
1556	Namaqua	k127_842458_1	K05349	Bacteria	Chloroflexota	Ktedonobacteria	Ktedonobacterales	Ktedonobacteraceae	UBA11361	UBA11361 sp005881495	0.305895	beta-glucosidase	Complex carbon degradation	Carbon
1557	Namaqua	k127_1319934_1	K05349	Bacteria	Chloroflexota	Chloroflexia	Chloroflexales	Roseiflexaceae	Roseiflexus	Roseiflexus castenholzii	0.235919	beta-glucosidase	Complex carbon degradation	Carbon
1558	Namaqua	k127_1691760_1	K05349	Bacteria	Actinomycetota	Actinomycetia	Propionibacteriales	Propionibacteriaceae	Friedmanniella	Friedmanniella luteola	0.208759	beta-glucosidase	Complex carbon degradation	Carbon
1559	Namaqua	k127_920575_1	K05349	Bacteria	Chloroflexota	Anaerolineae	Anaerolineales	UBA6663	UBA6663	UBA6663 sp002455335	0.413705	beta-glucosidase	Complex carbon degradation	Carbon
1560	Namaqua	k127_1179362_1	K05349	Bacteria	Pseudomonadota	Alphaproteobacteria	Sphingomonadales	Sphingomonadaceae	Allosphingosinicella	Allosphingosinicella sp004564275	0.256126	beta-glucosidase	Complex carbon degradation	Carbon
1561	Namaqua	k127_1075894_1	K05349	Bacteria	Actinomycetota	Actinomycetia	Mycobacteriales	SCTD01	SCTD01	SCTD01 sp004299215	0.261849	beta-glucosidase	Complex carbon degradation	Carbon
1562	Namaqua	k127_419567_1	K05349	Bacteria	Acidobacteriota	Blastocatellia	Pyrinomonadales	Pyrinomonadaceae	Pyrinomonas	Pyrinomonas methylaliphatogenes	0.667277	beta-glucosidase	Complex carbon degradation	Carbon
1563	Namaqua	k127_1550241_2	K05349	Bacteria	Deinococcota	Deinococci	Deinococcales	Deinococcaceae	Deinococcus_A	Deinococcus_A pimensis	0.368593	beta-glucosidase	Complex carbon degradation	Carbon
1564	Namaqua	k127_2619005_1	K05349	Bacteria	Chloroflexota	Chloroflexia	Chloroflexales	Roseiflexaceae	Roseiflexus	Roseiflexus sp000016665	0.329661	beta-glucosidase	Complex carbon degradation	Carbon
1565	Namaqua	k127_396416_1	K05349	Bacteria	Acidobacteriota	Blastocatellia	Pyrinomonadales	Pyrinomonadaceae	QHXN01	QHXN01 sp003222975	0.364445	beta-glucosidase	Complex carbon degradation	Carbon
1566	Namaqua	k127_1689756_1	K05349	Bacteria	Actinomycetota	Acidimicrobiia	Acidimicrobiales	AC-14	AC-14	AC-14 sp005888325	0.381272	beta-glucosidase	Complex carbon degradation	Carbon
1567	Namaqua	k127_2904398_1	K05349	Bacteria	Deinococcota	Deinococci	Deinococcales	Deinococcaceae	Deinococcus	Deinococcus planocerae	0.23351	beta-glucosidase	Complex carbon degradation	Carbon
1568	Namaqua	k127_1840420_1	K05349	Bacteria	Chloroflexota	Anaerolineae	Anaerolineales	UBA6663	UBA6663	UBA6663 sp002455335	0.433841	beta-glucosidase	Complex carbon degradation	Carbon
1569	Namaqua	k127_1551907_1	K05349	Bacteria	Pseudomonadota	Alphaproteobacteria	Sphingomonadales	Sphingomonadaceae	Sphingomonas_A	Sphingomonas_A sp003097155	0.246536	beta-glucosidase	Complex carbon degradation	Carbon
1570	Namaqua	k127_2582526_2	K05349	Bacteria	Chloroflexota	UBA6077	UBA6077	CF-72	CF-72	CF-72 sp005883405	0.566699	beta-glucosidase	Complex carbon degradation	Carbon
1571	Namaqua	k127_3147008_3	K05349	Bacteria	Chloroflexota	UBA6077	UBA6077	CF-72	CF-72	CF-72 sp005883405	0.507851	beta-glucosidase	Complex carbon degradation	Carbon
1572	Namaqua	k127_2746494_1	K05349	Bacteria	Pseudomonadota	Alphaproteobacteria	Rhizobiales	Beijerinckiaceae	Microvirga	Microvirga aerophila	0.190724	beta-glucosidase	Complex carbon degradation	Carbon
1573	Namaqua	k127_3148847_1	K05349	Bacteria	Deinococcota	Deinococci	Deinococcales	Deinococcaceae	Deinococcus	Deinococcus reticulitermitis	0.312447	beta-glucosidase	Complex carbon degradation	Carbon
1574	Namaqua	k127_858798_2	K05349	Bacteria	Pseudomonadota	Alphaproteobacteria	Sphingomonadales	Sphingomonadaceae	Allosphingosinicella	Allosphingosinicella sp003347635	0.250418	beta-glucosidase	Complex carbon degradation	Carbon
1575	Namaqua	k127_985756_1	K05349	Bacteria	Acidobacteriota	Blastocatellia	Pyrinomonadales	Pyrinomonadaceae	PSRF01	PSRF01 sp003175865	0.3039	beta-glucosidase	Complex carbon degradation	Carbon
1576	Namaqua	k127_2533237_1	K05349	Bacteria	Actinomycetota	Acidimicrobiia	Acidimicrobiales	Ilumatobacteraceae	UBA668	UBA668 sp005778215	0.253974	beta-glucosidase	Complex carbon degradation	Carbon
1577	Namaqua	k127_1112_1	K05349	Bacteria	Pseudomonadota	Alphaproteobacteria	Sphingomonadales	Sphingomonadaceae	Sphingomonas	Sphingomonas sp000712135	0.264901	beta-glucosidase	Complex carbon degradation	Carbon
1578	Namaqua	k127_1612690_1	K05349	Bacteria	Actinomycetota	Actinomycetia	Actinomycetales	Cellulomonadaceae	Cellulomonas	Cellulomonas sp003851725	0.272194	beta-glucosidase	Complex carbon degradation	Carbon
1579	Namaqua	k127_2752153_1	K05349	Bacteria	Chloroflexota	Chloroflexia	Chloroflexales	Roseiflexaceae	Roseiflexus	Roseiflexus sp000016665	0.315266	beta-glucosidase	Complex carbon degradation	Carbon
1580	Namaqua	k127_398237_1	K05349	Bacteria	Actinomycetota	Actinomycetia	Actinomycetales	Micrococcaceae	Arthrobacter_D	Arthrobacter_D sp001428435	0.329116	beta-glucosidase	Complex carbon degradation	Carbon
1581	Namaqua	k127_2144292_1	K05349	Bacteria	Pseudomonadota	Alphaproteobacteria	Sphingomonadales	Sphingomonadaceae	Allosphingosinicella	Allosphingosinicella sp003347635	0.339925	beta-glucosidase	Complex carbon degradation	Carbon
1582	Namaqua	k127_2406483_1	K05349	Bacteria	Acidobacteriota	Blastocatellia	Pyrinomonadales	Pyrinomonadaceae	UBA11740	UBA11740 sp003487805	0.333766	beta-glucosidase	Complex carbon degradation	Carbon
1583	Namaqua	k127_2861984_1	K05349	Bacteria	Chloroflexota	Ktedonobacteria	Ktedonobacterales	Ktedonobacteraceae	SCAWS-G2	SCAWS-G2 sp004208415	0.16673	beta-glucosidase	Complex carbon degradation	Carbon
1584	Namaqua	k127_1451320_1	K05349	Bacteria	Pseudomonadota	Alphaproteobacteria	Sphingomonadales	Sphingomonadaceae	Sphingomonas	Sphingomonas sp000803065	0.344679	beta-glucosidase	Complex carbon degradation	Carbon
1585	Namaqua	k127_1064274_1	K05349	Bacteria	Acidobacteriota	Blastocatellia	Pyrinomonadales	Pyrinomonadaceae	UBA11740	UBA11740 sp003487805	0.434896	beta-glucosidase	Complex carbon degradation	Carbon
1586	Namaqua	k127_2222210_1	K05349	Bacteria	Chloroflexota	Chloroflexia	Chloroflexales	Chloroflexaceae	OHK40	OHK40 sp004367505	0.392221	beta-glucosidase	Complex carbon degradation	Carbon
1587	Namaqua	k127_2258326_1	K05349	Bacteria	Actinomycetota	Acidimicrobiia	Acidimicrobiales	AC-14	AC-14	AC-14 sp005888325	0.320042	beta-glucosidase	Complex carbon degradation	Carbon
1588	Namaqua	k127_569203_1	K05349	Bacteria	Pseudomonadota	Alphaproteobacteria	Sphingomonadales	Sphingomonadaceae	Allosphingosinicella	Allosphingosinicella sp005882415	1.69386	beta-glucosidase	Complex carbon degradation	Carbon
1589	Namaqua	k127_1554979_1	K05349	Bacteria	Actinomycetota	Actinomycetia	Mycobacteriales	Geodermatophilaceae	Blastococcus	Blastococcus sp003319185	0.206895	beta-glucosidase	Complex carbon degradation	Carbon
1590	Namaqua	k127_1476445_2	K05349	Bacteria	Pseudomonadota	Alphaproteobacteria	Sphingomonadales	Sphingomonadaceae	Allosphingosinicella	Allosphingosinicella sp003012735	0.246618	beta-glucosidase	Complex carbon degradation	Carbon
1591	Namaqua	k127_3204236_1	K05349	Bacteria	Chloroflexota	Chloroflexia	Chloroflexales	Herpetosiphonaceae	JKG1	JKG1 sp000526415	0.308911	beta-glucosidase	Complex carbon degradation	Carbon
1592	Namaqua	k127_1865144_1	K05350	Bacteria	Chloroflexota	Chloroflexia	Chloroflexales	Herpetosiphonaceae	JKG1	JKG1 sp000526415	0.335853	beta-glucosidase	Complex carbon degradation	Carbon
1593	Namaqua	k127_853825_1	K05350	Bacteria	Chloroflexota	Chloroflexia	Chloroflexales	Herpetosiphonaceae	JKG1	JKG1 sp000526415	0.176015	beta-glucosidase	Complex carbon degradation	Carbon
1594	Namaqua	k127_187142_2	K05350	Bacteria	Actinomycetota	Actinomycetia	Mycobacteriales	Geodermatophilaceae	Modestobacter	Modestobacter sp000620205	0.294362	beta-glucosidase	Complex carbon degradation	Carbon
1595	Namaqua	k127_1121827_4	K05350	Bacteria	Bipolaricaulota	Bipolaricaulia	Bipolaricaulales	Bipolaricaulaceae	T3SED10-47	T3SED10-47 sp003566155	0.604379	beta-glucosidase	Complex carbon degradation	Carbon
1596	Namaqua	k127_937393_1	K05350	Bacteria	Actinomycetota	Actinomycetia	Actinomycetales	Quadrisphaeraceae	Quadrisphaera	Quadrisphaera sp900101335	0.208338	beta-glucosidase	Complex carbon degradation	Carbon
1597	Namaqua	k127_1503901_1	K05989	Bacteria	Actinomycetota	Actinomycetia	Actinomycetales	Micrococcaceae	Pseudarthrobacter	Pseudarthrobacter sp006151685	0.262389	alpha-L-rhamnosidase	Complex carbon degradation	Carbon
1598	Namaqua	k127_1505649_1	K05989	Bacteria	Chloroflexota	Ktedonobacteria	Ktedonobacterales	Ktedonobacteraceae	UBA11361	UBA11361 sp005881495	0.485635	alpha-L-rhamnosidase	Complex carbon degradation	Carbon
1599	Namaqua	k127_1032033_3	K05989	Bacteria	Methylomirabilota	Methylomirabilia	Rokubacteriales	GWA2-73-35	AR8	AR8 sp003220195	1.19223	alpha-L-rhamnosidase	Complex carbon degradation	Carbon
1600	Namaqua	k127_2817435_1	K05989	Bacteria	Chloroflexota	Chloroflexia	Thermobaculales	Thermobaculaceae	Thermobaculum	Thermobaculum terrenum	0.375746	alpha-L-rhamnosidase	Complex carbon degradation	Carbon
1601	Namaqua	k127_3041727_1	K05989	Bacteria	Chloroflexota	Ktedonobacteria	Ktedonobacterales	Ktedonobacteraceae	UBA11361	UBA11361 sp005881495	0.487787	alpha-L-rhamnosidase	Complex carbon degradation	Carbon
1602	Namaqua	k127_1449011_1	K05989	Bacteria	Chloroflexota	Ktedonobacteria	Ktedonobacterales	Ktedonobacteraceae	UBA11361	UBA11361 sp005881495	0.447548	alpha-L-rhamnosidase	Complex carbon degradation	Carbon
1603	Namaqua	k127_2552994_1	K05989	Bacteria	Actinomycetota	Actinomycetia	Streptomycetales	Streptomycetaceae	Streptacidiphilus	Streptacidiphilus sp004365705	0.447061	alpha-L-rhamnosidase	Complex carbon degradation	Carbon
1604	Namaqua	k127_284691_1	K05989	Bacteria	Chloroflexota	Ktedonobacteria	Ktedonobacterales	Ktedonobacteraceae	UBA11361	UBA11361 sp005881495	0.28355	alpha-L-rhamnosidase	Complex carbon degradation	Carbon
1605	Namaqua	k127_595903_1	K05989	Bacteria	Chloroflexota	Ktedonobacteria	Ktedonobacterales	Ktedonobacteraceae	UBA11361	UBA11361 sp005881495	0.124947	alpha-L-rhamnosidase	Complex carbon degradation	Carbon
1606	Namaqua	k127_1865553_1	K05989	Bacteria	Chloroflexota	Ktedonobacteria	Ktedonobacterales	Ktedonobacteraceae	UBA11361	UBA11361 sp005881495	0.327185	alpha-L-rhamnosidase	Complex carbon degradation	Carbon
1607	Namaqua	k127_1111902_1	K05989	Bacteria	Chloroflexota	Ktedonobacteria	Ktedonobacterales	Ktedonobacteraceae	UBA11361	UBA11361 sp005881495	0.274516	alpha-L-rhamnosidase	Complex carbon degradation	Carbon
1608	Namaqua	k127_2722861_1	K05989	Bacteria	Chloroflexota	Ktedonobacteria	Ktedonobacterales	Ktedonobacteraceae	UBA11361	UBA11361 sp005881495	0.165684	alpha-L-rhamnosidase	Complex carbon degradation	Carbon
1609	Namaqua	k127_3154477_1	K05989	Bacteria	Bacteroidota	Bacteroidia	Bacteroidales	Bacteroidaceae	Bacteroides	Bacteroides intestinalis	0.175612	alpha-L-rhamnosidase	Complex carbon degradation	Carbon
1610	Namaqua	k127_2626835_1	K05989	Bacteria	Chloroflexota	Ktedonobacteria	Ktedonobacterales	Ktedonobacteraceae	UBA11361	UBA11361 sp005881495	0.39479	alpha-L-rhamnosidase	Complex carbon degradation	Carbon
1611	Namaqua	k127_3309979_1	K05989	Bacteria	Chloroflexota	Ktedonobacteria	Ktedonobacterales	Ktedonobacteraceae	UBA11361	UBA11361 sp005881495	0.712979	alpha-L-rhamnosidase	Complex carbon degradation	Carbon
1612	Namaqua	k127_2372500_1	K05989	Bacteria	Chloroflexota	Ktedonobacteria	Ktedonobacterales	Ktedonobacteraceae	UBA11361	UBA11361 sp005881495	0.553098	alpha-L-rhamnosidase	Complex carbon degradation	Carbon
1613	Namaqua	k127_1586888_1	K05989	Bacteria	Chloroflexota	Ktedonobacteria	Ktedonobacterales	Ktedonobacteraceae	UBA11361	UBA11361 sp005881495	0.210812	alpha-L-rhamnosidase	Complex carbon degradation	Carbon
1614	Namaqua	k127_1095113_1	K05989	Bacteria	Chloroflexota	Ktedonobacteria	Ktedonobacterales	Ktedonobacteraceae	UBA11361	UBA11361 sp005881495	0.287425	alpha-L-rhamnosidase	Complex carbon degradation	Carbon
1615	Namaqua	k127_1613876_1	K05989	Bacteria	Chloroflexota	Ktedonobacteria	Ktedonobacterales	Ktedonobacteraceae	UBA11361	UBA11361 sp005881495	0.382289	alpha-L-rhamnosidase	Complex carbon degradation	Carbon
1616	Namaqua	k127_2093210_1	K05989	Bacteria	Acidobacteriota	Aminicenantia	Aminicenantales	Aminicenantaceae	SOIA01	SOIA01 sp004378665	0.178693	alpha-L-rhamnosidase	Complex carbon degradation	Carbon
1617	Namaqua	k127_926526_1	K05989	Bacteria	Chloroflexota	Anaerolineae	Anaerolineales	Anaerolineaceae	Anaerolinea	Anaerolinea thermolimosa	0.298285	alpha-L-rhamnosidase	Complex carbon degradation	Carbon
1618	Namaqua	k127_926561_1	K05989	Bacteria	Chloroflexota	Ktedonobacteria	Ktedonobacterales	Ktedonobacteraceae	UBA11361	UBA11361 sp005881495	0.40791	alpha-L-rhamnosidase	Complex carbon degradation	Carbon
1619	Namaqua	k127_805088_1	K05989	Bacteria	Chloroflexota	Ktedonobacteria	Ktedonobacterales	Ktedonobacteraceae	UBA11361	UBA11361 sp005881495	0.15713	alpha-L-rhamnosidase	Complex carbon degradation	Carbon
1620	Namaqua	k127_3026312_1	K05989	Bacteria	Firmicutes	Bacilli	Thermoactinomycetales	Novibacillaceae	Novibacillus	Novibacillus thermophilus	0.218969	alpha-L-rhamnosidase	Complex carbon degradation	Carbon
1621	Namaqua	k127_2491044_1	K05989	Bacteria	Bacteroidota	Bacteroidia	Chitinophagales	Chitinophagaceae	Pseudobacter	Pseudobacter sp003555545	0.273105	alpha-L-rhamnosidase	Complex carbon degradation	Carbon
1622	Namaqua	k127_509094_1	K05989	Bacteria	Actinomycetota	Actinomycetia	Mycobacteriales	SCTD01	SCTD01	SCTD01 sp004299215	0.171888	alpha-L-rhamnosidase	Complex carbon degradation	Carbon
1623	Namaqua	k127_1626237_1	K05989	Bacteria	Chloroflexota	Ktedonobacteria	Ktedonobacterales	Ktedonobacteraceae	UBA11361	UBA11361 sp005881495	0.427653	alpha-L-rhamnosidase	Complex carbon degradation	Carbon
1624	Namaqua	k127_184622_1	K05989	Bacteria	Chloroflexota	Chloroflexia	Chloroflexales	Roseiflexaceae	Kouleothrix	Kouleothrix aurantiaca	0.241858	alpha-L-rhamnosidase	Complex carbon degradation	Carbon
1625	Namaqua	k127_1255059_1	K05989	Bacteria	Chloroflexota	Anaerolineae	Anaerolineales	Anaerolineaceae	Anaerolinea	Anaerolinea thermolimosa	0.277109	alpha-L-rhamnosidase	Complex carbon degradation	Carbon
1626	Namaqua	k127_1270950_1	K05989	Bacteria	Chloroflexota	Ktedonobacteria	Ktedonobacterales	Ktedonobacteraceae	UBA11361	UBA11361 sp005881495	0.451862	alpha-L-rhamnosidase	Complex carbon degradation	Carbon
1627	Namaqua	k127_70958_1	K05989	Bacteria	Chloroflexota	Ktedonobacteria	Ktedonobacterales	Ktedonobacteraceae	UBA11361	UBA11361 sp005881495	0.214564	alpha-L-rhamnosidase	Complex carbon degradation	Carbon
1628	Namaqua	k127_917848_1	K05989	Bacteria	Chloroflexota	Ktedonobacteria	Ktedonobacterales	Ktedonobacteraceae	UBA11361	UBA11361 sp005881495	0.587159	alpha-L-rhamnosidase	Complex carbon degradation	Carbon
1629	Namaqua	k127_2844805_1	K05989	Bacteria	Chloroflexota	Chloroflexia	Chloroflexales	Roseiflexaceae	Kouleothrix	Kouleothrix aurantiaca	0.296303	alpha-L-rhamnosidase	Complex carbon degradation	Carbon
1630	Namaqua	k127_2732175_1	K05989	Bacteria	Chloroflexota	Chloroflexia	Chloroflexales	Roseiflexaceae	Kouleothrix	Kouleothrix aurantiaca	0.160784	alpha-L-rhamnosidase	Complex carbon degradation	Carbon
1631	Namaqua	k127_1376222_2	K05989	Bacteria	Chloroflexota	Ktedonobacteria	Ktedonobacterales	Ktedonobacteraceae	UBA11361	UBA11361 sp005881495	0.403476	alpha-L-rhamnosidase	Complex carbon degradation	Carbon
1632	Namaqua	k127_922116_1	K05989	Bacteria	Actinomycetota	Actinomycetia	Streptomycetales	Streptomycetaceae	Streptomyces	Streptomyces sp003814935	0.301368	alpha-L-rhamnosidase	Complex carbon degradation	Carbon
1633	Namaqua	k127_2583937_1	K05989	Bacteria	Chloroflexota	Ktedonobacteria	Ktedonobacterales	Ktedonobacteraceae	UBA11361	UBA11361 sp005881495	0.177515	alpha-L-rhamnosidase	Complex carbon degradation	Carbon
1634	Namaqua	k127_2439051_1	K05989	Bacteria	Chloroflexota	Ktedonobacteria	Ktedonobacterales	Ktedonobacteraceae	UBA11361	UBA11361 sp005881495	0.143662	alpha-L-rhamnosidase	Complex carbon degradation	Carbon
1635	Namaqua	k127_3315079_1	K05989	Bacteria	Chloroflexota	Chloroflexia	Chloroflexales	Chloroflexaceae	OHK40	OHK40 sp004367505	0.182245	alpha-L-rhamnosidase	Complex carbon degradation	Carbon
1636	Namaqua	k127_788373_1	K05989	Bacteria	Chloroflexota	Ktedonobacteria	Ktedonobacterales	Ktedonobacteraceae	UBA11361	UBA11361 sp005881495	0.295193	alpha-L-rhamnosidase	Complex carbon degradation	Carbon
1637	Namaqua	k127_1785183_1	K05989	Bacteria	Pseudomonadota	Alphaproteobacteria	Sphingomonadales	Sphingomonadaceae	Allosphingosinicella	Allosphingosinicella sp004564275	0.306679	alpha-L-rhamnosidase	Complex carbon degradation	Carbon
1638	Namaqua	k127_2942484_1	K05989	Bacteria	Chloroflexota	Chloroflexia	Chloroflexales	Roseiflexaceae	Kouleothrix	Kouleothrix aurantiaca	0.236079	alpha-L-rhamnosidase	Complex carbon degradation	Carbon
1639	Namaqua	k127_928978_1	K05989	Bacteria	Chloroflexota	Chloroflexia	Chloroflexales	Roseiflexaceae	Kouleothrix	Kouleothrix aurantiaca	0.393698	alpha-L-rhamnosidase	Complex carbon degradation	Carbon
1640	Namaqua	k127_1648098_1	K05989	Bacteria	Actinomycetota	Actinomycetia	Actinomycetales	Beutenbergiaceae	T3246-1	T3246-1 sp004353825	0.263659	alpha-L-rhamnosidase	Complex carbon degradation	Carbon
1641	Namaqua	k127_363007_2	K05989	Bacteria	Chloroflexota	Chloroflexia	Chloroflexales	Roseiflexaceae	Kouleothrix	Kouleothrix aurantiaca	0.495112	alpha-L-rhamnosidase	Complex carbon degradation	Carbon
1642	Namaqua	k127_91037_3	K05989	Bacteria	Chloroflexota	Ktedonobacteria	Ktedonobacterales	Ktedonobacteraceae	UBA11361	UBA11361 sp005881495	0.664874	alpha-L-rhamnosidase	Complex carbon degradation	Carbon
1643	Namaqua	k127_2276684_1	K05989	Bacteria	Bacteroidota	Bacteroidia	Chitinophagales	Chitinophagaceae	Segetibacter	Segetibacter sp004354985	0.180358	alpha-L-rhamnosidase	Complex carbon degradation	Carbon
1644	Namaqua	k127_2075405_1	K05989	Bacteria	Firmicutes	Bacilli	Thermoactinomycetales	Novibacillaceae	Novibacillus	Novibacillus thermophilus	0.150684	alpha-L-rhamnosidase	Complex carbon degradation	Carbon
1645	Namaqua	k127_382703_1	K05989	Bacteria	Chloroflexota	Ktedonobacteria	Ktedonobacterales	Ktedonobacteraceae	UBA11361	UBA11361 sp005881495	0.225448	alpha-L-rhamnosidase	Complex carbon degradation	Carbon
1646	Namaqua	k127_665787_1	K05989	Bacteria	Chloroflexota	Ktedonobacteria	Ktedonobacterales	Ktedonobacteraceae	UBA11361	UBA11361 sp005881495	0.281586	alpha-L-rhamnosidase	Complex carbon degradation	Carbon
1647	Namaqua	k127_1941522_1	K05989	Bacteria	Actinomycetota	Actinomycetia	Mycobacteriales	Pseudonocardiaceae	Pseudonocardia	Pseudonocardia cypriaca	0.128398	alpha-L-rhamnosidase	Complex carbon degradation	Carbon
1648	Namaqua	k127_2611860_1	K05989	Bacteria	Chloroflexota	Ktedonobacteria	Ktedonobacterales	Ktedonobacteraceae	UBA11361	UBA11361 sp005881495	0.175278	alpha-L-rhamnosidase	Complex carbon degradation	Carbon
1649	Namaqua	k127_3201176_1	K05989	Bacteria	Chloroflexota	Ktedonobacteria	Ktedonobacterales	Ktedonobacteraceae	UBA11361	UBA11361 sp005881495	0.215626	alpha-L-rhamnosidase	Complex carbon degradation	Carbon
1650	Namaqua	k127_2744240_1	K05989	Bacteria	Pseudomonadota	Alphaproteobacteria	Sphingomonadales	Sphingomonadaceae	Allosphingosinicella	Allosphingosinicella sp004564275	0.243733	alpha-L-rhamnosidase	Complex carbon degradation	Carbon
1651	Namaqua	k127_1973161_1	K05989	Bacteria	Bacteroidota	Bacteroidia	Chitinophagales	Chitinophagaceae	Segetibacter	Segetibacter sp004354985	0.295063	alpha-L-rhamnosidase	Complex carbon degradation	Carbon
1652	Namaqua	k127_256813_1	K05989	Bacteria	Chloroflexota	Ktedonobacteria	Ktedonobacterales	Ktedonobacteraceae	UBA11361	UBA11361 sp005881495	0.213018	alpha-L-rhamnosidase	Complex carbon degradation	Carbon
1653	Namaqua	k127_843522_1	K05989	Bacteria	Firmicutes	Bacilli	Thermoactinomycetales	Novibacillaceae	Novibacillus	Novibacillus thermophilus	0.10514	alpha-L-rhamnosidase	Complex carbon degradation	Carbon
1654	Namaqua	k127_2604165_1	K05989	Bacteria	Bacteroidota	Bacteroidia	Chitinophagales	Chitinophagaceae	Segetibacter	Segetibacter koreensis	0.291673	alpha-L-rhamnosidase	Complex carbon degradation	Carbon
1655	Namaqua	k127_1089009_1	K05989	Bacteria	Chloroflexota	Ktedonobacteria	Ktedonobacterales	Ktedonobacteraceae	UBA11361	UBA11361 sp001919995	0.446088	alpha-L-rhamnosidase	Complex carbon degradation	Carbon
1656	Namaqua	k127_3041253_1	K05989	Bacteria	Actinomycetota	Actinomycetia	Streptomycetales	Streptomycetaceae	Streptacidiphilus	Streptacidiphilus sp004365705	0.276549	alpha-L-rhamnosidase	Complex carbon degradation	Carbon
1657	Namaqua	k127_2020480_1	K05989	Bacteria	Chloroflexota	Anaerolineae	Caldilineales	Caldilineaceae	Caldilinea	Caldilinea sp003451595	0.126987	alpha-L-rhamnosidase	Complex carbon degradation	Carbon
1658	Namaqua	k127_852379_1	K05989	Bacteria	Pseudomonadota	Alphaproteobacteria	Rhodobacterales	Rhodobacteraceae	Rubellimicrobium	Rubellimicrobium sp006152115	0.213387	alpha-L-rhamnosidase	Complex carbon degradation	Carbon
1659	Namaqua	k127_824484_1	K05989	Bacteria	Chloroflexota	Chloroflexia	Thermobaculales	Thermobaculaceae	Thermobaculum	Thermobaculum terrenum	0.151238	alpha-L-rhamnosidase	Complex carbon degradation	Carbon
1660	Namaqua	k127_2141416_1	K05989	Bacteria	Acidobacteriota	Aminicenantia	Aminicenantales	Aminicenantaceae	SOIA01	SOIA01 sp004378665	0.143043	alpha-L-rhamnosidase	Complex carbon degradation	Carbon
1661	Namaqua	k127_684782_1	K05989	Bacteria	Chloroflexota	Chloroflexia	Chloroflexales	Chloroflexaceae	OHK40	OHK40 sp004367505	0.150454	alpha-L-rhamnosidase	Complex carbon degradation	Carbon
1662	Namaqua	k127_2233053_1	K05989	Bacteria	Armatimonadota	Chthonomonadetes	Chthonomonadales	Chthonomonadaceae	Chthonomonas	Chthonomonas calidirosea	0.624593	alpha-L-rhamnosidase	Complex carbon degradation	Carbon
1663	Namaqua	k127_1068968_1	K05989	Bacteria	Chloroflexota	Ktedonobacteria	Ktedonobacterales	Ktedonobacteraceae	UBA11361	UBA11361 sp005881495	0.457153	alpha-L-rhamnosidase	Complex carbon degradation	Carbon
1664	Namaqua	k127_81016_1	K05989	Bacteria	Chloroflexota	Ktedonobacteria	Ktedonobacterales	Ktedonobacteraceae	UBA11361	UBA11361 sp005881495	0.288454	alpha-L-rhamnosidase	Complex carbon degradation	Carbon
1665	Namaqua	k127_33506_1	K05989	Bacteria	Actinomycetota	Actinomycetia	Mycobacteriales	Geodermatophilaceae	Blastococcus	Blastococcus sp000620185	0.18957	alpha-L-rhamnosidase	Complex carbon degradation	Carbon
1666	Namaqua	k127_1254992_1	K05989	Bacteria	Acidobacteriota	Aminicenantia	Aminicenantales	Aminicenantaceae	SOIA01	SOIA01 sp004378665	0.210739	alpha-L-rhamnosidase	Complex carbon degradation	Carbon
1667	Namaqua	k127_2487263_1	K05989	Bacteria	Chloroflexota	Chloroflexia	Chloroflexales	Roseiflexaceae	Kouleothrix	Kouleothrix aurantiaca	0.184822	alpha-L-rhamnosidase	Complex carbon degradation	Carbon
1668	Namaqua	k127_3301354_1	K05989	Bacteria	Pseudomonadota	Alphaproteobacteria	Rhodobacterales	Rhodobacteraceae	Rubellimicrobium	Rubellimicrobium sp006152115	0.239609	alpha-L-rhamnosidase	Complex carbon degradation	Carbon
1669	Namaqua	k127_55004_1	K05989	Bacteria	Actinomycetota	Actinomycetia	Mycobacteriales	Pseudonocardiaceae	Pseudonocardia	Pseudonocardia cypriaca	0.171888	alpha-L-rhamnosidase	Complex carbon degradation	Carbon
1670	Namaqua	k127_504789_1	K05989	Bacteria	Actinomycetota	Actinomycetia	Propionibacteriales	Propionibacteriaceae	Friedmanniella	Friedmanniella luteola	0.0842282	alpha-L-rhamnosidase	Complex carbon degradation	Carbon
1671	Namaqua	k127_1212058_1	K05989	Bacteria	Actinomycetota	Actinomycetia	Streptomycetales	Streptomycetaceae	Streptacidiphilus	Streptacidiphilus sp004365705	0.225811	alpha-L-rhamnosidase	Complex carbon degradation	Carbon
1672	Namaqua	k127_1645991_1	K05989	Bacteria	Chloroflexota	Ktedonobacteria	Ktedonobacterales	Ktedonobacteraceae	UBA11361	UBA11361 sp005881495	0.1962	alpha-L-rhamnosidase	Complex carbon degradation	Carbon
1673	Namaqua	k127_254812_1	K05989	Bacteria	Chloroflexota	Chloroflexia	Chloroflexales	Roseiflexaceae	Kouleothrix	Kouleothrix aurantiaca	0.149039	alpha-L-rhamnosidase	Complex carbon degradation	Carbon
1674	Namaqua	k127_326118_1	K05989	Bacteria	Chloroflexota	Ktedonobacteria	Ktedonobacterales	Ktedonobacteraceae	UBA11361	UBA11361 sp005881495	0.11334	alpha-L-rhamnosidase	Complex carbon degradation	Carbon
1675	Namaqua	k127_2362312_1	K05989	Bacteria	Actinomycetota	Actinomycetia	Mycobacteriales	SCTD01	SCTD01	SCTD01 sp004299215	0.172843	alpha-L-rhamnosidase	Complex carbon degradation	Carbon
1676	Namaqua	k127_34323_1	K05989	Bacteria	Chloroflexota	UBA5177	UBA5177	UBA5177	QHBP01	QHBP01 sp003244175	0.158531	alpha-L-rhamnosidase	Complex carbon degradation	Carbon
1677	Namaqua	k127_120003_1	K05989	Bacteria	Chloroflexota	Ktedonobacteria	Ktedonobacterales	Ktedonobacteraceae	UBA11361	UBA11361 sp005881495	0.669959	alpha-L-rhamnosidase	Complex carbon degradation	Carbon
1678	Namaqua	k127_612149_1	K05989	Bacteria	Pseudomonadota	Alphaproteobacteria	Sphingomonadales	Sphingomonadaceae	Allosphingosinicella	Allosphingosinicella sp004564275	0.369957	alpha-L-rhamnosidase	Complex carbon degradation	Carbon
1679	Namaqua	k127_3088493_1	K05989	Bacteria	Actinomycetota	Actinomycetia	Actinomycetales	Microbacteriaceae	Clavibacter	Clavibacter sp003067705	0.0955187	alpha-L-rhamnosidase	Complex carbon degradation	Carbon
1680	Namaqua	k127_284859_1	K05989	Bacteria	Chloroflexota	Ktedonobacteria	Ktedonobacterales	Ktedonobacteraceae	UBA11361	UBA11361 sp005881495	0.399295	alpha-L-rhamnosidase	Complex carbon degradation	Carbon
1681	Namaqua	k127_845301_1	K05989	Bacteria	Pseudomonadota	Alphaproteobacteria	Sphingomonadales	Sphingomonadaceae	Allosphingosinicella	Allosphingosinicella sp004564275	0.440483	alpha-L-rhamnosidase	Complex carbon degradation	Carbon
1682	Namaqua	k127_1321153_1	K05989	Bacteria	Planctomycetota	Phycisphaerae	Sedimentisphaerales	Anaerohalophaeraceae	RBG-13-46-10	RBG-13-46-10 sp001824645	0.0957286	alpha-L-rhamnosidase	Complex carbon degradation	Carbon
1683	Namaqua	k127_795744_1	K05989	Bacteria	Actinomycetota	Actinomycetia	Streptomycetales	Streptomycetaceae	Streptomyces	Streptomyces sp003248315	0.118521	alpha-L-rhamnosidase	Complex carbon degradation	Carbon
1684	Namaqua	k127_2991235_1	K05989	Bacteria	Chloroflexota	Ktedonobacteria	Ktedonobacterales	Ktedonobacteraceae	UBA11361	UBA11361 sp005881495	0.298077	alpha-L-rhamnosidase	Complex carbon degradation	Carbon
1685	Namaqua	k127_1949731_1	K05989	Bacteria	Actinomycetota	Actinomycetia	Streptomycetales	Streptomycetaceae	Streptomyces	Streptomyces sp002300165	0.148151	alpha-L-rhamnosidase	Complex carbon degradation	Carbon
1686	Namaqua	k127_1640189_1	K05989	Bacteria	Acidobacteriota	UBA6911	UBA6911	RPQK01	RPQK01	RPQK01 sp003819755	0.177782	alpha-L-rhamnosidase	Complex carbon degradation	Carbon
1687	Namaqua	k127_2403613_1	K05989	Bacteria	Actinomycetota	Actinomycetia	Mycobacteriales	Micromonosporaceae	Micromonospora	Micromonospora sp001905095	0.188556	alpha-L-rhamnosidase	Complex carbon degradation	Carbon
1688	Namaqua	k127_147691_1	K05989	Bacteria	Verrucomicrobiota	Kiritimatiellae	UBA8416	YA12-FULL-48-11	YA12-FULL-48-11	YA12-FULL-48-11 sp001804885	0.122007	alpha-L-rhamnosidase	Complex carbon degradation	Carbon
1689	Namaqua	k127_494529_1	K05989	Bacteria	Chloroflexota	Ktedonobacteria	Ktedonobacterales	Ktedonobacteraceae	UBA11361	UBA11361 sp005881495	0.252258	alpha-L-rhamnosidase	Complex carbon degradation	Carbon
1690	Namaqua	k127_1093538_1	K05989	Bacteria	Pseudomonadota	Alphaproteobacteria	Rhodobacterales	Rhodobacteraceae	Rubellimicrobium	Rubellimicrobium sp006152115	0.146252	alpha-L-rhamnosidase	Complex carbon degradation	Carbon
1691	Namaqua	k127_3265733_1	K05989	Bacteria	Chloroflexota	Ktedonobacteria	Ktedonobacterales	Ktedonobacteraceae	UBA11361	UBA11361 sp005881495	0.235067	alpha-L-rhamnosidase	Complex carbon degradation	Carbon
1692	Namaqua	k127_1216277_1	K05989	Bacteria	Chloroflexota	Ktedonobacteria	Ktedonobacterales	Ktedonobacteraceae	UBA11361	UBA11361 sp005881495	0.175278	alpha-L-rhamnosidase	Complex carbon degradation	Carbon
1693	Namaqua	k127_1383730_1	K05989	Bacteria	Chloroflexota	Ktedonobacteria	Ktedonobacterales	Ktedonobacteraceae	UBA11361	UBA11361 sp005881495	0.133814	alpha-L-rhamnosidase	Complex carbon degradation	Carbon
1694	Namaqua	k127_1172753_1	K05989	Bacteria	Chloroflexota	Ktedonobacteria	Ktedonobacterales	Ktedonobacteraceae	UBA11361	UBA11361 sp005881495	0.149797	alpha-L-rhamnosidase	Complex carbon degradation	Carbon
1695	Namaqua	k127_1738934_1	K05989	Bacteria	Chloroflexota	Ktedonobacteria	Ktedonobacterales	Ktedonobacteraceae	UBA11361	UBA11361 sp005881495	0.124759	alpha-L-rhamnosidase	Complex carbon degradation	Carbon
1696	Namaqua	k127_1092938_1	K05989	Bacteria	Actinomycetota	Actinomycetia	Propionibacteriales	Propionibacteriaceae	Propionicimonas	Propionicimonas sp001603275	0.11465	alpha-L-rhamnosidase	Complex carbon degradation	Carbon
1697	Namaqua	k127_1815302_1	K05989	Bacteria	Verrucomicrobiota	Verrucomicrobiae	Pedosphaerales	Pedosphaeraceae	UBA8199	UBA8199 sp001604645	0.154593	alpha-L-rhamnosidase	Complex carbon degradation	Carbon
1698	Namaqua	k127_1159645_1	K05989	Bacteria	Chloroflexota	Ktedonobacteria	Ktedonobacterales	Ktedonobacteraceae	UBA11361	UBA11361 sp005881495	0.0921831	alpha-L-rhamnosidase	Complex carbon degradation	Carbon
1699	Namaqua	k127_919161_1	K05989	Bacteria	Bacteroidota	Bacteroidia	Chitinophagales	Chitinophagaceae	Segetibacter	Segetibacter sp004354985	0.143538	alpha-L-rhamnosidase	Complex carbon degradation	Carbon
1700	Namaqua	k127_1928032_1	K05989	Bacteria	Chloroflexota	Ktedonobacteria	Ktedonobacterales	Ktedonobacteraceae	UBA11361	UBA11361 sp005881495	0.242429	alpha-L-rhamnosidase	Complex carbon degradation	Carbon
1701	Namaqua	k127_2540638_1	K05989	Bacteria	Verrucomicrobiota	Verrucomicrobiae	Pedosphaerales	UBA1319	UBA1319	UBA1319 sp002306985	0.130448	alpha-L-rhamnosidase	Complex carbon degradation	Carbon
1702	Namaqua	k127_666166_1	K05989	Bacteria	Bacteroidota	Bacteroidia	Chitinophagales	Chitinophagaceae	Flavisolibacter	Flavisolibacter sp003628535	0.114076	alpha-L-rhamnosidase	Complex carbon degradation	Carbon
1703	Namaqua	k127_2390159_1	K05989	Bacteria	Bacteroidota	Bacteroidia	Sphingobacteriales	Sphingobacteriaceae	Pedobacter	Pedobacter sp003054115	0.219006	alpha-L-rhamnosidase	Complex carbon degradation	Carbon
1704	Namaqua	k127_3149009_1	K05989	Bacteria	Bacteroidota	Bacteroidia	Cytophagales	Cyclobacteriaceae	Chryseolinea	Chryseolinea sp003589925	0.153638	alpha-L-rhamnosidase	Complex carbon degradation	Carbon
1705	Namaqua	k127_1708391_1	K05989	Bacteria	Actinomycetota	Thermoleophilia	Solirubrobacterales	Solirubrobacteraceae	Solirubrobacter	Solirubrobacter soli	0.194449	alpha-L-rhamnosidase	Complex carbon degradation	Carbon
1706	Namaqua	k127_1652098_1	K05989	Bacteria	Bacteroidota	Bacteroidia	Chitinophagales	Chitinophagaceae	Pseudobacter	Pseudobacter sp003555545	0.15696	alpha-L-rhamnosidase	Complex carbon degradation	Carbon
1707	Namaqua	k127_3209187_1	K05989	Bacteria	Actinomycetota	Actinomycetia	Actinomycetales	Micrococcaceae	Pseudarthrobacter	Pseudarthrobacter sp001663775	0.122007	alpha-L-rhamnosidase	Complex carbon degradation	Carbon
1708	Namaqua	k127_1786461_1	K05989	Bacteria	Pseudomonadota	Alphaproteobacteria	Sphingomonadales	Sphingomonadaceae	Allosphingosinicella	Allosphingosinicella sp004564275	0.187295	alpha-L-rhamnosidase	Complex carbon degradation	Carbon
1709	Namaqua	k127_1048860_1	K05989	Bacteria	Dormibacterota	Dormibacteria	Dormibacterales	Dormibacteraceae	CF-161	CF-161 sp005880175	0.128827	alpha-L-rhamnosidase	Complex carbon degradation	Carbon
1710	Namaqua	k127_3131391_1	K05989	Bacteria	Bacteroidota	Bacteroidia	Chitinophagales	Chitinophagaceae	Segetibacter	Segetibacter sp004354985	0.108451	alpha-L-rhamnosidase	Complex carbon degradation	Carbon
1711	Namaqua	k127_3223560_1	K05989	Bacteria	Bacteroidota	Bacteroidia	Chitinophagales	Chitinophagaceae	Segetibacter	Segetibacter sp004354985	0.16593	alpha-L-rhamnosidase	Complex carbon degradation	Carbon
1712	Namaqua	k127_3014516_1	K05989	Bacteria	Chloroflexota	Ktedonobacteria	Ktedonobacterales	Ktedonobacteraceae	UBA11361	UBA11361 sp005881495	0.270537	alpha-L-rhamnosidase	Complex carbon degradation	Carbon
1713	Namaqua	k127_605823_1	K05989	Bacteria	Chloroflexota	Chloroflexia	Chloroflexales	Roseiflexaceae	Roseiflexus	Roseiflexus castenholzii	0.217448	alpha-L-rhamnosidase	Complex carbon degradation	Carbon
1714	Namaqua	k127_1619624_1	K05989	Bacteria	Actinomycetota	Actinomycetia	Streptosporangiales	Streptosporangiaceae	Nonomuraea	Nonomuraea sp006334985	0.0751493	alpha-L-rhamnosidase	Complex carbon degradation	Carbon
1715	Namaqua	k127_3044356_1	K05989	Bacteria	Chloroflexota	Anaerolineae	Caldilineales	Caldilineaceae	Caldilinea	Caldilinea sp002391565	0.171415	alpha-L-rhamnosidase	Complex carbon degradation	Carbon
1716	Namaqua	k127_3005769_1	K05989	Bacteria	Actinomycetota	Actinomycetia	Streptosporangiales	Streptosporangiaceae	Nonomuraea	Nonomuraea parvosata	0.0686794	alpha-L-rhamnosidase	Complex carbon degradation	Carbon
1717	Namaqua	k127_2761702_1	K05989	Bacteria	Bacteroidota	Bacteroidia	Chitinophagales	Chitinophagaceae	Cnuella	Cnuella sp004347775	0.166535	alpha-L-rhamnosidase	Complex carbon degradation	Carbon
1718	Namaqua	k127_1226363_1	K05989	Bacteria	Actinomycetota	Actinomycetia	Streptomycetales	Streptomycetaceae	Streptomyces	Streptomyces sp001514305	0.0924766	alpha-L-rhamnosidase	Complex carbon degradation	Carbon
1719	Namaqua	k127_1881305_1	K05989	Bacteria	Actinomycetota	Actinomycetia	Mycobacteriales	SCTD01	SCTD01	SCTD01 sp004299215	0.101797	alpha-L-rhamnosidase	Complex carbon degradation	Carbon
1720	Namaqua	k127_2104581_1	K05989	Bacteria	Bacteroidota	Bacteroidia	Chitinophagales	Chitinophagaceae	Sediminibacterium	Sediminibacterium sp004294135	0.116524	alpha-L-rhamnosidase	Complex carbon degradation	Carbon
1721	Namaqua	k127_701535_1	K05989	Bacteria	Pseudomonadota	Alphaproteobacteria	Sphingomonadales	Sphingomonadaceae	Allosphingosinicella	Allosphingosinicella sp004564275	0.26623	alpha-L-rhamnosidase	Complex carbon degradation	Carbon
1722	Namaqua	k127_1718275_1	K05989	Bacteria	Chloroflexota	Ktedonobacteria	Ktedonobacterales	Ktedonobacteraceae	UBA11361	UBA11361 sp005881495	0.224696	alpha-L-rhamnosidase	Complex carbon degradation	Carbon
1723	Namaqua	k127_1173523_1	K05989	Bacteria	Actinomycetota	Actinomycetia	Actinomycetales	Micrococcaceae	Pseudarthrobacter	Pseudarthrobacter sp006715305	0.124093	alpha-L-rhamnosidase	Complex carbon degradation	Carbon
1724	Namaqua	k127_302868_1	K05989	Bacteria	Planctomycetota	Phycisphaerae	Sedimentisphaerales	Anaerohalophaeraceae	SG8-4	SG8-4 sp005223045	0.149217	alpha-L-rhamnosidase	Complex carbon degradation	Carbon
1725	Namaqua	k127_1644979_1	K05989	Bacteria	Armatimonadota	Chthonomonadetes	Chthonomonadales	Chthonomonadaceae	Chthonomonas	Chthonomonas calidirosea	0.348104	alpha-L-rhamnosidase	Complex carbon degradation	Carbon
1726	Namaqua	k127_679184_1	K05989	Bacteria	Chloroflexota	Anaerolineae	Anaerolineales	Anaerolineaceae	Anaerolinea	Anaerolinea thermolimosa	0.259265	alpha-L-rhamnosidase	Complex carbon degradation	Carbon
1727	Namaqua	k127_2379067_1	K05989	Bacteria	Actinomycetota	Actinomycetia	Mycobacteriales	Geodermatophilaceae	Geodermatophilus	Geodermatophilus aquaeductus	0.14684	alpha-L-rhamnosidase	Complex carbon degradation	Carbon
1728	Namaqua	k127_1270502_1	K05989	Bacteria	Actinomycetota	Actinomycetia	Actinomycetales	Cellulomonadaceae	Cellulomonas	Cellulomonas sp001898175	0.183783	alpha-L-rhamnosidase	Complex carbon degradation	Carbon
1729	Namaqua	k127_1135815_1	K05989	Bacteria	Chloroflexota	Ktedonobacteria	Ktedonobacterales	Ktedonobacteraceae	UBA11361	UBA11361 sp005881495	0.146985	alpha-L-rhamnosidase	Complex carbon degradation	Carbon
1730	Namaqua	k127_1826365_1	K05989	Bacteria	Bacteroidota	Bacteroidia	Chitinophagales	Chitinophagaceae	Sediminibacterium	Sediminibacterium sp004294135	0.18742	alpha-L-rhamnosidase	Complex carbon degradation	Carbon
1731	Namaqua	k127_2119138_1	K05989	Bacteria	Acidobacteriota	Aminicenantia	Aminicenantales	Aminicenantaceae	SOIA01	SOIA01 sp004378665	0.182522	alpha-L-rhamnosidase	Complex carbon degradation	Carbon
1732	Namaqua	k127_1511849_1	K05989	Bacteria	Chloroflexota	Ktedonobacteria	Ktedonobacterales	Ktedonobacteraceae	UBA11361	UBA11361 sp005881495	0.198031	alpha-L-rhamnosidase	Complex carbon degradation	Carbon
1733	Namaqua	k127_906088_1	K05989	Bacteria	Bacteroidota	Bacteroidia	Chitinophagales	Chitinophagaceae	VBAS01	VBAS01 sp005882975	0.143043	alpha-L-rhamnosidase	Complex carbon degradation	Carbon
1734	Namaqua	k127_2191867_1	K05989	Bacteria	Chloroflexota	Ktedonobacteria	Ktedonobacterales	Ktedonobacteraceae	Dictyobacter	Dictyobacter aurantiacus	0.222227	alpha-L-rhamnosidase	Complex carbon degradation	Carbon
1735	Namaqua	k127_2194243_1	K05989	Bacteria	Verrucomicrobiota	Verrucomicrobiae	Palsa-1439	Palsa-1439	Palsa-1439	Palsa-1439 sp003152315	0.102679	alpha-L-rhamnosidase	Complex carbon degradation	Carbon
1736	Namaqua	k127_1316774_1	K05989	Bacteria	Actinomycetota	Actinomycetia	Jiangellales	Jiangellaceae	Jiangella	Jiangella sp003579925	0.134296	alpha-L-rhamnosidase	Complex carbon degradation	Carbon
1737	Namaqua	k127_1698392_1	K05989	Bacteria	Verrucomicrobiota	Verrucomicrobiae	Pedosphaerales	Pedosphaeraceae	UBA6082	UBA6082 sp002428665	0.112877	alpha-L-rhamnosidase	Complex carbon degradation	Carbon
1738	Namaqua	k127_1064159_1	K05989	Bacteria	Chloroflexota	Anaerolineae	Caldilineales	Caldilineaceae	Caldilinea	Caldilinea sp003451595	0.203345	alpha-L-rhamnosidase	Complex carbon degradation	Carbon
1739	Namaqua	k127_3042697_1	K05989	Bacteria	Chloroflexota	Ktedonobacteria	Ktedonobacterales	Ktedonobacteraceae	UBA11361	UBA11361 sp005881495	0.284993	alpha-L-rhamnosidase	Complex carbon degradation	Carbon
1740	Namaqua	k127_3291119_1	K05989	Bacteria	Actinomycetota	Actinomycetia	Actinomycetales	Microbacteriaceae	Curtobacterium	Curtobacterium sp000333375	0.172843	alpha-L-rhamnosidase	Complex carbon degradation	Carbon
1741	Namaqua	k127_2577348_1	K05989	Bacteria	Bacteroidota	Bacteroidia	Chitinophagales	Chitinophagaceae	Sediminibacterium	Sediminibacterium sp004294135	0.105822	alpha-L-rhamnosidase	Complex carbon degradation	Carbon
1742	Namaqua	k127_1904921_1	K05989	Bacteria	Chloroflexota	Anaerolineae	Caldilineales	Caldilineaceae	Caldilinea	Caldilinea sp003451595	0.236079	alpha-L-rhamnosidase	Complex carbon degradation	Carbon
1743	Namaqua	k127_1356751_1	K05989	Bacteria	Verrucomicrobiota	Verrucomicrobiae	Pedosphaerales	Pedosphaeraceae	UBA8199	UBA8199 sp003527065	0.189789	alpha-L-rhamnosidase	Complex carbon degradation	Carbon
1744	Namaqua	k127_116135_1	K05989	Bacteria	Chloroflexota	Chloroflexia	Chloroflexales	Roseiflexaceae	Kouleothrix	Kouleothrix aurantiaca	0.0691373	alpha-L-rhamnosidase	Complex carbon degradation	Carbon
1745	Namaqua	k127_2953147_1	K05989	Bacteria	Chloroflexota	Ktedonobacteria	Ktedonobacterales	Ktedonobacteraceae	UBA11361	UBA11361 sp005881495	0.238838	alpha-L-rhamnosidase	Complex carbon degradation	Carbon
1746	Namaqua	k127_28401_1	K05989	Bacteria	Chloroflexota	Chloroflexia	54-19	54-19	54-19	54-19 sp001898225	0.185742	alpha-L-rhamnosidase	Complex carbon degradation	Carbon
1747	Namaqua	k127_2263287_1	K05989	Bacteria	Chloroflexota	Ktedonobacteria	Ktedonobacterales	Ktedonobacteraceae	UBA11361	UBA11361 sp001920235	0.163415	alpha-L-rhamnosidase	Complex carbon degradation	Carbon
1748	Namaqua	k127_216531_1	K05989	Bacteria	Actinomycetota	Actinomycetia	Streptomycetales	Streptomycetaceae	Streptomyces	Streptomyces sp003851625	0.162966	alpha-L-rhamnosidase	Complex carbon degradation	Carbon
1749	Namaqua	k127_2400180_1	K05989	Bacteria	Armatimonadota	BOG-944	Capsulimonadales	Capsulimonadaceae	Capsulimonas	Capsulimonas corticalis	0.0775371	alpha-L-rhamnosidase	Complex carbon degradation	Carbon
1750	Namaqua	k127_3063059_1	K07405	Bacteria	Planctomycetota	Phycisphaerae	UBA1161	UBA1161	PALSA-1353	PALSA-1353 sp003153655	0.187295	alpha-amylase	Complex carbon degradation	Carbon
1751	Namaqua	k127_2328045_1	K07405	Bacteria	Planctomycetota	Phycisphaerae	UBA1161	UBA1161	PALSA-1353	PALSA-1353 sp003153655	0.208359	alpha-amylase	Complex carbon degradation	Carbon
1752	Namaqua	k127_2377628_1	K12308	Bacteria	Firmicutes	Bacilli	Thermoactinomycetales	Thermoactinomycetaceae	Desmospora	Desmospora activa	0.473183	beta-galactosidase	Complex carbon degradation	Carbon
1753	Namaqua	k127_2232456_2	K12308	Bacteria	Armatimonadota	BOG-944	Capsulimonadales	Capsulimonadaceae	Capsulimonas	Capsulimonas corticalis	0.728501	beta-galactosidase	Complex carbon degradation	Carbon
1754	Namaqua	k127_1245181_1	K12308	Bacteria	Chloroflexota	Chloroflexia	54-19	54-19	54-19	54-19 sp001898225	0.301419	beta-galactosidase	Complex carbon degradation	Carbon
1755	Namaqua	k127_2582865_5	K12308	Bacteria	Firmicutes	Bacilli	Bacillales	Bacillaceae_A	Bacillus_AZ	Bacillus_AZ foraminis	0.642347	beta-galactosidase	Complex carbon degradation	Carbon
1756	Namaqua	k127_1263523_1	K12373	Bacteria	Acidobacteriota	Blastocatellia	Pyrinomonadales	Pyrinomonadaceae	QHXQ01	QHXQ01 sp003223935	0.472413	hexosaminidase	Complex carbon degradation	Carbon
1757	Namaqua	k127_969547_1	K12373	Bacteria	Acidobacteriota	Vicinamibacteria	Vicinamibacterales	2-12-FULL-66-21	2-12-FULL-66-21	2-12-FULL-66-21 sp001767455	0.200721	hexosaminidase	Complex carbon degradation	Carbon
1758	Namaqua	k127_2333260_2	K12373	Bacteria	Pseudomonadota	Alphaproteobacteria	Sphingomonadales	Sphingomonadaceae	Allosphingosinicella	Allosphingosinicella sp004135585	0.527605	hexosaminidase	Complex carbon degradation	Carbon
1759	Namaqua	k127_1620437_2	K12373	Bacteria	Acidobacteriota	Acidobacteriae	Acidobacteriales	Koribacteraceae	Bog-209	Bog-209 sp003139995	0.504682	hexosaminidase	Complex carbon degradation	Carbon
1760	Namaqua	k127_1044552_1	K12373	Bacteria	Acidobacteriota	Blastocatellia	Pyrinomonadales	Pyrinomonadaceae	QHXN01	QHXN01 sp003222975	0.746353	hexosaminidase	Complex carbon degradation	Carbon
1761	Namaqua	k127_1957416_1	K12373	Bacteria	Acidobacteriota	Blastocatellia	Pyrinomonadales	Pyrinomonadaceae	QHXM01	QHXM01 sp003222945	0.362346	hexosaminidase	Complex carbon degradation	Carbon
1762	Namaqua	k127_1011307_1	K12373	Bacteria	Gemmatimonadota	Gemmatimonadetes	Gemmatimonadales	GWC2-71-9	AG41	AG41 sp003222035	0.140959	hexosaminidase	Complex carbon degradation	Carbon
1763	Namaqua	k127_1630985_1	K12373	Bacteria	Actinomycetota	Actinomycetia	Propionibacteriales	Kribbellaceae	Kribbella	Kribbella pittospori	0.287043	hexosaminidase	Complex carbon degradation	Carbon
1764	Namaqua	k127_2517912_1	K12373	Bacteria	Gemmatimonadota	Gemmatimonadetes	Gemmatimonadales	Gemmatimonadaceae	SCN-70-22	SCN-70-22 sp001724275	0.238176	hexosaminidase	Complex carbon degradation	Carbon
1765	Namaqua	k127_1098337_1	K12373	Bacteria	Gemmatimonadota	Gemmatimonadetes	Gemmatimonadales	Gemmatimonadaceae	AG11	AG11 sp003223455	0.299059	hexosaminidase	Complex carbon degradation	Carbon
1766	Namaqua	k127_2511279_1	K12373	Bacteria	Acidobacteriota	Vicinamibacteria	Vicinamibacterales	UBA823	UBA2161	UBA2161 sp002730525	0.185579	hexosaminidase	Complex carbon degradation	Carbon
1767	Namaqua	k127_323851_1	K12373	Bacteria	Bacteroidota	Bacteroidia	Chitinophagales	Chitinophagaceae	Segetibacter	Segetibacter koreensis	0.130311	hexosaminidase	Complex carbon degradation	Carbon
1768	Namaqua	k127_420562_1	K12373	Bacteria	Acidobacteriota	Blastocatellia	Pyrinomonadales	Pyrinomonadaceae	QHXM01	QHXM01 sp003222945	0.142225	hexosaminidase	Complex carbon degradation	Carbon
1769	Namaqua	k127_932713_1	K12373	Bacteria	Bacteroidota	Bacteroidia	Cytophagales	Hymenobacteraceae	Pontibacter	Pontibacter sp005491705	0.144917	hexosaminidase	Complex carbon degradation	Carbon
1770	Namaqua	k127_76626_1	K12373	Bacteria	Acidobacteriota	Blastocatellia	Pyrinomonadales	Pyrinomonadaceae	QHXM01	QHXM01 sp003222945	0.11142	hexosaminidase	Complex carbon degradation	Carbon
1771	Namaqua	k127_1904779_4	K12373	Bacteria	Acidobacteriota	Blastocatellia	Pyrinomonadales	Pyrinomonadaceae	QHXN01	QHXN01 sp003222975	0.510941	hexosaminidase	Complex carbon degradation	Carbon
1772	Namaqua	k127_1571922_1	K12373	Bacteria	Acidobacteriota	Blastocatellia	Pyrinomonadales	Pyrinomonadaceae	QHXN01	QHXN01 sp003222975	0.255898	hexosaminidase	Complex carbon degradation	Carbon
1773	Namaqua	k127_671973_1	K12373	Bacteria	Acidobacteriota	Blastocatellia	Pyrinomonadales	Pyrinomonadaceae	QHXM01	QHXM01 sp003222945	0.306246	hexosaminidase	Complex carbon degradation	Carbon
1774	Namaqua	k127_849091_1	K12373	Bacteria	Gemmatimonadota	Gemmatimonadetes	Gemmatimonadales	Gemmatimonadaceae	SCN-70-22	SCN-70-22 sp001724275	0.221882	hexosaminidase	Complex carbon degradation	Carbon
1775	Namaqua	k127_3242177_1	K12373	Bacteria	Bacteroidota	Bacteroidia	Cytophagales	Hymenobacteraceae	Hymenobacter	Hymenobacter coccineus	0.192048	hexosaminidase	Complex carbon degradation	Carbon
1776	Namaqua	k127_3075082_1	K12373	Bacteria	Acidobacteriota	Blastocatellia	Pyrinomonadales	Pyrinomonadaceae	QHXM01	QHXM01 sp003222945	0.328824	hexosaminidase	Complex carbon degradation	Carbon
1777	Namaqua	k127_2518730_1	K12373	Bacteria	Actinomycetota	Actinomycetia	Actinomycetales	Actinomycetaceae	Oceanitalea	Oceanitalea nanhaiensis	0.204622	hexosaminidase	Complex carbon degradation	Carbon
1778	Namaqua	k127_1496663_1	K12373	Bacteria	Acidobacteriota	Blastocatellia	Pyrinomonadales	Pyrinomonadaceae	UBA11741	UBA11741 sp002427845	0.160577	hexosaminidase	Complex carbon degradation	Carbon
1779	Namaqua	k127_1036095_1	K12373	Bacteria	Gemmatimonadota	Gemmatimonadetes	Gemmatimonadales	Gemmatimonadaceae	SCN-70-22	SCN-70-22 sp001724275	0.0762544	hexosaminidase	Complex carbon degradation	Carbon
1780	Namaqua	k127_2656597_1	K12373	Bacteria	Bacteroidota	Bacteroidia	Chitinophagales	Chitinophagaceae	Flavisolibacter	Flavisolibacter sp003628535	0.143043	hexosaminidase	Complex carbon degradation	Carbon
1781	Namaqua	k127_522428_1	K12373	Bacteria	Chloroflexota	UBA6077	UBA6077	CF-72	CF-72	CF-72 sp005883405	0.472634	hexosaminidase	Complex carbon degradation	Carbon
1782	Namaqua	k127_84284_1	K12373	Bacteria	Bacteroidota	Bacteroidia	Chitinophagales	Chitinophagaceae	Segetibacter	Segetibacter sp002050375	0.0987675	hexosaminidase	Complex carbon degradation	Carbon
1783	Namaqua	k127_2853768_1	K12373	Bacteria	Acidobacteriota	Vicinamibacteria	Vicinamibacterales	2-12-FULL-66-21	2-12-FULL-66-21	2-12-FULL-66-21 sp001767455	0.251078	hexosaminidase	Complex carbon degradation	Carbon
1784	Namaqua	k127_3358919_1	K12373	Bacteria	Acidobacteriota	Blastocatellia	Pyrinomonadales	Pyrinomonadaceae	QHXN01	QHXN01 sp003222975	0.221308	hexosaminidase	Complex carbon degradation	Carbon
1785	Namaqua	k127_2400842_1	K12373	Bacteria	Gemmatimonadota	Gemmatimonadetes	Gemmatimonadales	Gemmatimonadaceae	UBA4720	UBA4720 sp003223425	0.101176	hexosaminidase	Complex carbon degradation	Carbon
1786	Namaqua	k127_2697028_1	K12373	Bacteria	Acidobacteriota	Blastocatellia	Pyrinomonadales	Pyrinomonadaceae	Pyrinomonas	Pyrinomonas methylaliphatogenes	0.238747	hexosaminidase	Complex carbon degradation	Carbon
1787	Namaqua	k127_2231822_1	K12373	Bacteria	Bacteroidota	Bacteroidia	Chitinophagales	Chitinophagaceae	Flavisolibacter	Flavisolibacter sp003628535	0.0864216	hexosaminidase	Complex carbon degradation	Carbon
1788	Namaqua	k127_1569186_1	K12373	Bacteria	Bacteroidota	Bacteroidia	Sphingobacteriales	Sphingobacteriaceae	Pedobacter_C	Pedobacter_C sp003130405	0.126987	hexosaminidase	Complex carbon degradation	Carbon
1789	Namaqua	k127_66735_1	K12373	Bacteria	Chloroflexota	Chloroflexia	Chloroflexales	Roseiflexaceae	Roseiflexus	Roseiflexus sp000016665	0.278316	hexosaminidase	Complex carbon degradation	Carbon
1790	Namaqua	k127_321415_1	K12373	Bacteria	Verrucomicrobiota	Verrucomicrobiae	Opitutales	Opitutaceae	Opitutus	Opitutus terrae	0.242233	hexosaminidase	Complex carbon degradation	Carbon
1791	Namaqua	k127_2271454_1	K12373	Bacteria	Bacteroidota	Bacteroidia	Chitinophagales	Chitinophagaceae	Flavisolibacter	Flavisolibacter sp003628535	0.139118	hexosaminidase	Complex carbon degradation	Carbon
1792	Namaqua	k127_1154455_1	K12373	Bacteria	Bacteroidota	Bacteroidia	Cytophagales	Hymenobacteraceae	Adhaeribacter	Adhaeribacter sp003340495	0.13169	hexosaminidase	Complex carbon degradation	Carbon
1793	Namaqua	k127_1637313_1	K12373	Bacteria	Chloroflexota	Chloroflexia	Chloroflexales	Roseiflexaceae	Roseiflexus	Roseiflexus sp000016665	0.397865	hexosaminidase	Complex carbon degradation	Carbon
1794	Namaqua	k127_185067_1	K12373	Bacteria	Acidobacteriota	Blastocatellia	Pyrinomonadales	Pyrinomonadaceae	QHXQ01	QHXQ01 sp003223935	0.210215	hexosaminidase	Complex carbon degradation	Carbon
1795	Namaqua	k127_1698201_1	K12373	Bacteria	Acidobacteriota	Blastocatellia	Pyrinomonadales	Pyrinomonadaceae	SXVE01	SXVE01 sp005790265	0.103706	hexosaminidase	Complex carbon degradation	Carbon
1796	Namaqua	k127_3124649_1	K12373	Bacteria	Gemmatimonadota	Gemmatimonadetes	Gemmatimonadales	Gemmatimonadaceae	UBA4720	UBA4720 sp002404375	0.130653	hexosaminidase	Complex carbon degradation	Carbon
1797	Namaqua	k127_1400223_1	K12373	Bacteria	Chloroflexota	Chloroflexia	Chloroflexales	Roseiflexaceae	Roseiflexus	Roseiflexus sp000016665	0.260168	hexosaminidase	Complex carbon degradation	Carbon
1798	Namaqua	k127_1418719_1	K12373	Bacteria	Bacteroidota	Bacteroidia	Chitinophagales	Chitinophagaceae	Flavisolibacter	Flavisolibacter sp003628535	0.135805	hexosaminidase	Complex carbon degradation	Carbon
1799	Namaqua	k127_1484061_1	K12373	Bacteria	Chloroflexota	Chloroflexia	Chloroflexales	Roseiflexaceae	Roseiflexus	Roseiflexus sp000016665	0.33505	hexosaminidase	Complex carbon degradation	Carbon
1800	Namaqua	k127_3194112_1	K12373	Bacteria	Gemmatimonadota	Gemmatimonadetes	Gemmatimonadales	Gemmatimonadaceae	UBA4720	UBA4720 sp003223425	0.265588	hexosaminidase	Complex carbon degradation	Carbon
1801	Namaqua	k127_3201265_1	K12373	Bacteria	Bacteroidota	Bacteroidia	Chitinophagales	Chitinophagaceae	Pseudobacter	Pseudobacter sp003555545	0.193178	hexosaminidase	Complex carbon degradation	Carbon
1802	Namaqua	k127_2167143_2	K12373	Bacteria	Actinomycetota	Actinomycetia	Mycobacteriales	Pseudonocardiaceae	Saccharothrix	Saccharothrix variisporea	0.0953617	hexosaminidase	Complex carbon degradation	Carbon
1803	Namaqua	k127_866524_1	K12373	Bacteria	Gemmatimonadota	Gemmatimonadetes	Gemmatimonadales	Gemmatimonadaceae	AG11	AG11 sp003223455	0.125162	hexosaminidase	Complex carbon degradation	Carbon
1804	Namaqua	k127_244064_1	K12373	Bacteria	Acidobacteriota	Vicinamibacteria	Vicinamibacterales	2-12-FULL-66-21	2-12-FULL-66-21	2-12-FULL-66-21 sp001767455	0.103706	hexosaminidase	Complex carbon degradation	Carbon
1805	Namaqua	k127_3043224_1	K12373	Bacteria	Actinomycetota	Actinomycetia	Mycobacteriales	Micromonosporaceae	Longispora	Longispora albida	0.182522	hexosaminidase	Complex carbon degradation	Carbon
1806	Namaqua	k127_1679993_1	K12373	Bacteria	Acidobacteriota	Blastocatellia	Pyrinomonadales	Pyrinomonadaceae	SXVE01	SXVE01 sp005790265	0.122911	hexosaminidase	Complex carbon degradation	Carbon
1807	Namaqua	k127_1023851_1	K12373	Bacteria	Gemmatimonadota	Gemmatimonadetes	Gemmatimonadales	Gemmatimonadaceae	AG11	AG11 sp003223455	0.244014	hexosaminidase	Complex carbon degradation	Carbon
1808	Namaqua	k127_1694263_1	K12373	Bacteria	Acidobacteriota	Blastocatellia	Pyrinomonadales	Pyrinomonadaceae	OLB17	OLB17 sp003223975	0.105209	hexosaminidase	Complex carbon degradation	Carbon
1809	Namaqua	k127_934162_1	K12373	Bacteria	Acidobacteriota	Blastocatellia	Pyrinomonadales	Pyrinomonadaceae	QHXM01	QHXM01 sp003222945	0.277353	hexosaminidase	Complex carbon degradation	Carbon
1810	Namaqua	k127_2383774_1	K12373	Bacteria	Bacteroidota	Bacteroidia	Chitinophagales	Chitinophagaceae	Segetibacter	Segetibacter sp002050375	0.180358	hexosaminidase	Complex carbon degradation	Carbon
1811	Namaqua	k127_2474304_1	K12373	Bacteria	Bacteroidota	Bacteroidia	Chitinophagales	Chitinophagaceae	Segetibacter	Segetibacter koreensis	0.205829	hexosaminidase	Complex carbon degradation	Carbon
1812	Namaqua	k127_574243_1	K12373	Bacteria	Actinomycetota	Actinomycetia	Actinomycetales	Cellulomonadaceae	Cellulomonas	Cellulomonas sp004168625	0.172843	hexosaminidase	Complex carbon degradation	Carbon
1813	Namaqua	k127_1741740_1	K12373	Bacteria	Bacteroidota	Bacteroidia	Chitinophagales	Chitinophagaceae	Sediminibacterium	Sediminibacterium goheungense	0.317658	hexosaminidase	Complex carbon degradation	Carbon
1814	Namaqua	k127_1999691_1	K12373	Bacteria	Acidobacteriota	Blastocatellia	Pyrinomonadales	Pyrinomonadaceae	QHXM01	QHXM01 sp003222945	0.316391	hexosaminidase	Complex carbon degradation	Carbon
1815	Namaqua	k127_2866523_1	K12373	Bacteria	Bacteroidota	Bacteroidia	Chitinophagales	Chitinophagaceae	Segetibacter	Segetibacter koreensis	0.149486	hexosaminidase	Complex carbon degradation	Carbon
1816	Namaqua	k127_2942540_1	K12373	Bacteria	Actinomycetota	Actinomycetia	Mycobacteriales	Pseudonocardiaceae	Kibdelosporangium	Kibdelosporangium sp000826545	0.219378	hexosaminidase	Complex carbon degradation	Carbon
1817	Namaqua	k127_1411361_1	K12373	Bacteria	Bacteroidota	Bacteroidia	Chitinophagales	Chitinophagaceae	Segetibacter	Segetibacter koreensis	0.15844	hexosaminidase	Complex carbon degradation	Carbon
1818	Namaqua	k127_803379_1	K12373	Bacteria	Acidobacteriota	Blastocatellia	Pyrinomonadales	Pyrinomonadaceae	SXVE01	SXVE01 sp005790265	0.0691373	hexosaminidase	Complex carbon degradation	Carbon
1819	Namaqua	k127_1931346_1	K12373	Bacteria	Pseudomonadota	Alphaproteobacteria	Sphingomonadales	Sphingomonadaceae	Allosphingosinicella	Allosphingosinicella sp004564275	0.0829648	hexosaminidase	Complex carbon degradation	Carbon
1820	Namaqua	k127_2043958_1	K12373	Bacteria	Bacteroidota	Bacteroidia	Chitinophagales	Chitinophagaceae	Segetibacter	Segetibacter koreensis	0.137511	hexosaminidase	Complex carbon degradation	Carbon
1821	Namaqua	k127_1393313_1	K12373	Bacteria	Acidobacteriota	Blastocatellia	Pyrinomonadales	Pyrinomonadaceae	QHXM01	QHXM01 sp003222945	0.346666	hexosaminidase	Complex carbon degradation	Carbon
1822	Namaqua	k127_737602_1	K12373	Bacteria	Bacteroidota	Bacteroidia	Chitinophagales	Chitinophagaceae	Flavisolibacter	Flavisolibacter sp003628535	0.11365	hexosaminidase	Complex carbon degradation	Carbon
1823	Namaqua	k127_3117084_1	K12373	Bacteria	Chloroflexota	Chloroflexia	Chloroflexales	Roseiflexaceae	Roseiflexus	Roseiflexus sp000016665	0.389934	hexosaminidase	Complex carbon degradation	Carbon
1824	Namaqua	k127_2083097_1	K12373	Bacteria	Acidobacteriota	Blastocatellia	Pyrinomonadales	Pyrinomonadaceae	QHXM01	QHXM01 sp003222945	0.204012	hexosaminidase	Complex carbon degradation	Carbon
1825	Namaqua	k127_1267479_1	K12373	Bacteria	Actinomycetota	Actinomycetia	Actinomycetales	Cellulomonadaceae	Cellulomonas	Cellulomonas hominis	0.167475	hexosaminidase	Complex carbon degradation	Carbon
1826	Namaqua	k127_3122093_1	K12373	Bacteria	Acidobacteriota	Vicinamibacteria	Vicinamibacterales	UBA823	UBA11600	UBA11600 sp002714165	0.150634	hexosaminidase	Complex carbon degradation	Carbon
1827	Namaqua	k127_1590878_1	K12373	Bacteria	Bacteroidota	Bacteroidia	Chitinophagales	Chitinophagaceae	Flavisolibacter	Flavisolibacter sp003628535	0.28101	hexosaminidase	Complex carbon degradation	Carbon
1828	Namaqua	k127_550509_1	K12373	Bacteria	Chloroflexota	Chloroflexia	Chloroflexales	Roseiflexaceae	Roseiflexus	Roseiflexus sp000016665	0.518529	hexosaminidase	Complex carbon degradation	Carbon
1829	Namaqua	k127_624509_1	K12373	Bacteria	Chloroflexota	Chloroflexia	Chloroflexales	Roseiflexaceae	Roseiflexus	Roseiflexus sp000016665	0.151028	hexosaminidase	Complex carbon degradation	Carbon
1830	Namaqua	k127_2214871_1	K12373	Bacteria	Gemmatimonadota	Gemmatimonadetes	Gemmatimonadales	Gemmatimonadaceae	AG11	AG11 sp003223455	0.177392	hexosaminidase	Complex carbon degradation	Carbon
1831	Namaqua	k127_2570923_1	K12373	Bacteria	Acidobacteriota	Blastocatellia	Pyrinomonadales	Pyrinomonadaceae	QHXN01	QHXN01 sp003222975	0.106365	hexosaminidase	Complex carbon degradation	Carbon
1832	Namaqua	k127_2704727_2	K12373	Bacteria	Chloroflexota	Chloroflexia	Chloroflexales	Roseiflexaceae	Roseiflexus	Roseiflexus sp000016665	0.326266	hexosaminidase	Complex carbon degradation	Carbon
1833	Namaqua	k127_2113682_1	K12373	Bacteria	Gemmatimonadota	Gemmatimonadetes	Gemmatimonadales	Gemmatimonadaceae	UBA4720	UBA4720 sp002404375	0.142063	hexosaminidase	Complex carbon degradation	Carbon
1834	Namaqua	k127_970079_1	K12373	Bacteria	Actinomycetota	Actinomycetia	Propionibacteriales	Actinopolymorphaceae	Thermasporomyces	Thermasporomyces composti	0.185994	hexosaminidase	Complex carbon degradation	Carbon
1835	Namaqua	k127_247426_1	K12373	Bacteria	Actinomycetota	Actinomycetia	Streptomycetales	Streptomycetaceae	Streptomyces	Streptomyces sp002920575	0.13569	hexosaminidase	Complex carbon degradation	Carbon
1836	Namaqua	k127_2432157_1	K12373	Bacteria	Pseudomonadota	Alphaproteobacteria	Sphingomonadales	Sphingomonadaceae	Allosphingosinicella	Allosphingosinicella sp003012735	0.122007	hexosaminidase	Complex carbon degradation	Carbon
1837	Namaqua	k127_1086608_1	K12373	Bacteria	Actinomycetota	Actinomycetia	Actinomycetales	Cellulomonadaceae	Cellulomonas	Cellulomonas sp004168625	0.116306	hexosaminidase	Complex carbon degradation	Carbon
1838	Namaqua	k127_1620290_1	K12373	Bacteria	Acidobacteriota	Blastocatellia	Pyrinomonadales	Pyrinomonadaceae	QHXM01	QHXM01 sp003222945	0.119661	hexosaminidase	Complex carbon degradation	Carbon
1839	Namaqua	k127_1388937_1	K12373	Bacteria	Acidobacteriota	Blastocatellia	Pyrinomonadales	Pyrinomonadaceae	QHXM01	QHXM01 sp003222945	0.169316	hexosaminidase	Complex carbon degradation	Carbon
1840	Namaqua	k127_2221025_1	K12373	Bacteria	Gemmatimonadota	Gemmatimonadetes	Gemmatimonadales	Gemmatimonadaceae	Gemmatirosa	Gemmatirosa kalamazoonesis	0.184682	hexosaminidase	Complex carbon degradation	Carbon
1841	Namaqua	k127_2255550_1	K12373	Bacteria	Acidobacteriota	Blastocatellia	Pyrinomonadales	Pyrinomonadaceae	GCA-002050365	GCA-002050365 sp002050365	0.182186	hexosaminidase	Complex carbon degradation	Carbon
1842	Namaqua	k127_1841366_1	K12373	Bacteria	Bacteroidota	Bacteroidia	Chitinophagales	Chitinophagaceae	Segetibacter	Segetibacter koreensis	0.138275	hexosaminidase	Complex carbon degradation	Carbon
1843	Namaqua	k127_3338085_1	K12373	Bacteria	Chloroflexota	Chloroflexia	Chloroflexales	Roseiflexaceae	Roseiflexus	Roseiflexus sp000016665	0.587015	hexosaminidase	Complex carbon degradation	Carbon
1844	Namaqua	k127_2150377_1	K12373	Bacteria	Bacteroidota	Bacteroidia	Chitinophagales	Chitinophagaceae	Flavisolibacter	Flavisolibacter sp003628535	0.0829648	hexosaminidase	Complex carbon degradation	Carbon
1845	Namaqua	k127_1881872_1	K12373	Bacteria	Bacteroidota	Bacteroidia	Sphingobacteriales	Sphingobacteriaceae	Mucilaginibacter	Mucilaginibacter yixingensis	0.0813379	hexosaminidase	Complex carbon degradation	Carbon
1846	Namaqua	k127_935678_1	K12373	Bacteria	Actinomycetota	Acidimicrobiia	Acidimicrobiales	AC-35	AC-35	AC-35 sp005884125	0.204146	hexosaminidase	Complex carbon degradation	Carbon
1847	Namaqua	k127_3181325_1	K12373	Bacteria	Bacteroidota	Bacteroidia	Chitinophagales	Chitinophagaceae	Flavisolibacter_B	Flavisolibacter_B tropicus	0.171258	hexosaminidase	Complex carbon degradation	Carbon
1848	Namaqua	k127_1939455_1	K12373	Bacteria	Bacteroidota	Bacteroidia	Cytophagales	Hymenobacteraceae	Adhaeribacter	Adhaeribacter aquaticus	0.0727761	hexosaminidase	Complex carbon degradation	Carbon
1849	Namaqua	k127_2181057_1	K12373	Bacteria	Bacteroidota	Bacteroidia	Chitinophagales	Chitinophagaceae	Flavisolibacter	Flavisolibacter sp003628535	0.174052	hexosaminidase	Complex carbon degradation	Carbon
1850	Namaqua	k127_99392_1	K12373	Bacteria	Actinomycetota	Actinomycetia	Actinomycetales	Microbacteriaceae	Diaminobutyricimonas	Diaminobutyricimonas aerilata	0.0735503	hexosaminidase	Complex carbon degradation	Carbon
1851	Namaqua	k127_108079_1	K12373	Bacteria	Bacteroidota	Bacteroidia	Chitinophagales	Chitinophagaceae	Segetibacter	Segetibacter koreensis	0.107547	hexosaminidase	Complex carbon degradation	Carbon
1852	Namaqua	k127_1547099_1	K12373	Bacteria	Bacteroidota	Bacteroidia	Chitinophagales	Chitinophagaceae	Niastella	Niastella populi	0.169002	hexosaminidase	Complex carbon degradation	Carbon
1853	Namaqua	k127_2468813_1	K12373	Bacteria	Pseudomonadota	Alphaproteobacteria	Sphingomonadales	Sphingomonadaceae	Allosphingosinicella	Allosphingosinicella sp005882415	0.0908373	hexosaminidase	Complex carbon degradation	Carbon
1854	Namaqua	k127_395492_1	K12373	Bacteria	Acidobacteriota	Blastocatellia	Pyrinomonadales	Pyrinomonadaceae	QHXM01	QHXM01 sp003222945	0.130653	hexosaminidase	Complex carbon degradation	Carbon
1855	Namaqua	k127_835821_1	K12373	Bacteria	Acidobacteriota	Blastocatellia	Pyrinomonadales	Pyrinomonadaceae	QHXM01	QHXM01 sp003222945	0.325352	hexosaminidase	Complex carbon degradation	Carbon
1856	Namaqua	k127_2915024_1	K12373	Bacteria	Gemmatimonadota	Gemmatimonadetes	Gemmatimonadales	Gemmatimonadaceae	AG11	AG11 sp003223455	0.129632	hexosaminidase	Complex carbon degradation	Carbon
1857	Namaqua	k127_2588525_1	K12373	Bacteria	Actinomycetota	Actinomycetia	Actinomycetales	Microbacteriaceae	Diaminobutyricimonas	Diaminobutyricimonas aerilata	0.159548	hexosaminidase	Complex carbon degradation	Carbon
1858	Namaqua	k127_2156228_1	K12373	Bacteria	Acidobacteriota	Blastocatellia	Pyrinomonadales	Pyrinomonadaceae	QHXM01	QHXM01 sp003222945	0.310301	hexosaminidase	Complex carbon degradation	Carbon
1859	Namaqua	k127_404898_1	K12373	Bacteria	Acidobacteriota	Blastocatellia	Pyrinomonadales	Pyrinomonadaceae	SXVE01	SXVE01 sp005790265	0.107547	hexosaminidase	Complex carbon degradation	Carbon
1860	Namaqua	k127_2099876_1	K12373	Bacteria	Gemmatimonadota	Gemmatimonadetes	Gemmatimonadales	Gemmatimonadaceae	UBA4720	UBA4720 sp002404375	0.116035	hexosaminidase	Complex carbon degradation	Carbon
1861	Namaqua	k127_3123692_1	K12373	Bacteria	Chloroflexota	Chloroflexia	Chloroflexales	Herpetosiphonaceae	JKG1	JKG1 sp000526415	0.160134	hexosaminidase	Complex carbon degradation	Carbon
1862	Namaqua	k127_3191352_1	K12373	Bacteria	Acidobacteriota	Blastocatellia	Pyrinomonadales	Pyrinomonadaceae	UBA11740	UBA11740 sp003487805	0.0936699	hexosaminidase	Complex carbon degradation	Carbon
1863	Namaqua	k127_247489_1	K12373	Bacteria	Bacteroidota	Bacteroidia	Cytophagales	Hymenobacteraceae	Pontibacter	Pontibacter diazotrophicus	0.187247	hexosaminidase	Complex carbon degradation	Carbon
1864	Namaqua	k127_1204792_1	K12373	Bacteria	Actinomycetota	Acidimicrobiia	Acidimicrobiales	AC-14	AC-14	AC-14 sp005888325	0.246701	hexosaminidase	Complex carbon degradation	Carbon
1865	Namaqua	k127_324661_1	K12373	Bacteria	Bacteroidota	Bacteroidia	Chitinophagales	Chitinophagaceae	Segetibacter	Segetibacter koreensis	0.102679	hexosaminidase	Complex carbon degradation	Carbon
1866	Namaqua	k127_67241_1	K12373	Bacteria	Acidobacteriota	Blastocatellia	Pyrinomonadales	Pyrinomonadaceae	QHXQ01	QHXQ01 sp003223935	0.377113	hexosaminidase	Complex carbon degradation	Carbon
1867	Namaqua	k127_3199261_1	K12373	Bacteria	Pseudomonadota	Alphaproteobacteria	Sphingomonadales	Sphingomonadaceae	Allosphingosinicella	Allosphingosinicella sp005882415	0.179648	hexosaminidase	Complex carbon degradation	Carbon
1868	Namaqua	k127_1061722_1	K12373	Bacteria	Bacteroidota	Bacteroidia	Chitinophagales	Chitinophagaceae	JJ008	JJ008 sp002352145	0.181234	hexosaminidase	Complex carbon degradation	Carbon
1869	Namaqua	k127_129489_1	K12373	Bacteria	Acidobacteriota	Vicinamibacteria	Vicinamibacterales	UBA823	UBA11600	UBA11600 sp002714165	0.148151	hexosaminidase	Complex carbon degradation	Carbon
1870	Namaqua	k127_2148725_1	K12373	Bacteria	Bacteroidota	Bacteroidia	Chitinophagales	Chitinophagaceae	Flavisolibacter	Flavisolibacter sp003628535	0.140618	hexosaminidase	Complex carbon degradation	Carbon
1871	Namaqua	k127_2812042_1	K12373	Bacteria	Gemmatimonadota	Gemmatimonadetes	Gemmatimonadales	Gemmatimonadaceae	2013-60CM-65-52	2013-60CM-65-52 sp002215645	0.240478	hexosaminidase	Complex carbon degradation	Carbon
1872	Namaqua	k127_3339432_2	K12373	Bacteria	Actinomycetota	Acidimicrobiia	Acidimicrobiales	AC-14	AC-14	AC-14 sp005888325	0.14897	hexosaminidase	Complex carbon degradation	Carbon
1873	Namaqua	k127_335883_1	K12373	Bacteria	Chloroflexota	Chloroflexia	Thermomicrobiales	Thermomicrobiaceae	Thermomicrobium	Thermomicrobium sp002898255	0.295193	hexosaminidase	Complex carbon degradation	Carbon
1874	Namaqua	k127_2965000_1	K12373	Bacteria	Bacteroidota	Bacteroidia	Chitinophagales	Chitinophagaceae	Flavisolibacter	Flavisolibacter ginsengisoli	0.0843137	hexosaminidase	Complex carbon degradation	Carbon
1875	Namaqua	k127_1854783_1	K12373	Bacteria	Actinomycetota	Acidimicrobiia	Acidimicrobiales	AC-14	AC-14	AC-14 sp005888325	0.0723529	hexosaminidase	Complex carbon degradation	Carbon
1876	Namaqua	k127_1129919_1	K12373	Bacteria	Gemmatimonadota	Gemmatimonadetes	Gemmatimonadales	Gemmatimonadaceae	UBA4720	UBA4720 sp003223425	0.155206	hexosaminidase	Complex carbon degradation	Carbon
1877	Namaqua	k127_934982_1	K12373	Bacteria	Verrucomicrobiota	Verrucomicrobiae	Opitutales	T3Sed10-336	T3Sed10-336	T3Sed10-336 sp003566375	0.0839239	hexosaminidase	Complex carbon degradation	Carbon
1878	Namaqua	k127_714612_1	K12373	Bacteria	Bacteroidota	Bacteroidia	Cytophagales	Spirosomaceae	Larkinella	Larkinella soli	0.102006	hexosaminidase	Complex carbon degradation	Carbon
1879	Namaqua	k127_323418_1	K12373	Bacteria	Bacteroidota	Bacteroidia	Chitinophagales	Chitinophagaceae	Segetibacter	Segetibacter sp002050375	0.171165	hexosaminidase	Complex carbon degradation	Carbon
1880	Namaqua	k127_3057461_1	K12373	Bacteria	Gemmatimonadota	Gemmatimonadetes	Gemmatimonadales	Gemmatimonadaceae	SCN-70-22	SCN-70-22 sp001724275	0.214564	hexosaminidase	Complex carbon degradation	Carbon
1881	Namaqua	k127_1234448_1	K12373	Bacteria	Bacteroidota	Rhodothermia	Rhodothermales	MEBICO9517	MEBICO9517	MEBICO9517 sp003285105	0.132391	hexosaminidase	Complex carbon degradation	Carbon
1882	Namaqua	k127_109577_1	K12373	Bacteria	Bacteroidota	Bacteroidia	Chitinophagales	Chitinophagaceae	UBA2791	UBA2791 sp002352105	0.169086	hexosaminidase	Complex carbon degradation	Carbon
1883	Namaqua	k127_3309335_1	K12373	Bacteria	Gemmatimonadota	Gemmatimonadetes	Gemmatimonadales	Gemmatimonadaceae	Gemmatirosa	Gemmatirosa kalamazoonesis	0.132391	hexosaminidase	Complex carbon degradation	Carbon
1884	Namaqua	k127_55059_1	K12373	Bacteria	Gemmatimonadota	Gemmatimonadetes	Gemmatimonadales	Gemmatimonadaceae	UBA4720	UBA4720 sp003134685	0.14684	hexosaminidase	Complex carbon degradation	Carbon
1885	Namaqua	k127_946452_1	K12373	Bacteria	Actinomycetota	Actinomycetia	Propionibacteriales	Propionibacteriaceae	Friedmanniella	Friedmanniella luteola	0.306609	hexosaminidase	Complex carbon degradation	Carbon
1886	Namaqua	k127_2676418_1	K12373	Bacteria	Bacteroidota	Bacteroidia	Chitinophagales	Chitinophagaceae	JJ008	JJ008 sp002352145	0.0768192	hexosaminidase	Complex carbon degradation	Carbon
1887	Namaqua	k127_2339786_1	K15921	Bacteria	Bacteroidota	Bacteroidia	Chitinophagales	Chitinophagaceae	Segetibacter	Segetibacter sp004354985	0.163209	arabinosidase	Complex carbon degradation	Carbon
1888	Namaqua	k127_214098_2	K15921	Bacteria	Pseudomonadota	Alphaproteobacteria	Sphingomonadales	Sphingomonadaceae	Sphingomonas	Sphingomonas soli	0.345687	arabinosidase	Complex carbon degradation	Carbon
1889	Namaqua	k127_3316365_1	K15921	Bacteria	Pseudomonadota	Alphaproteobacteria	Sphingomonadales	Sphingomonadaceae	Sphingomonas	Sphingomonas sp000712135	0.380354	arabinosidase	Complex carbon degradation	Carbon
1890	Namaqua	k127_318857_3	K15921	Bacteria	Pseudomonadota	Alphaproteobacteria	Sphingomonadales	Sphingomonadaceae	Croceibacterium	Croceibacterium sp001427865	0.540816	arabinosidase	Complex carbon degradation	Carbon
1891	Namaqua	k127_1790194_3	K15921	Bacteria	Pseudomonadota	Alphaproteobacteria	Sphingomonadales	Sphingomonadaceae	Allosphingosinicella	Allosphingosinicella sp004564275	0.512893	arabinosidase	Complex carbon degradation	Carbon
1892	Namaqua	k127_1635586_1	K15921	Bacteria	Pseudomonadota	Alphaproteobacteria	Sphingomonadales	Sphingomonadaceae	Croceibacterium	Croceibacterium sp001427865	0.126471	arabinosidase	Complex carbon degradation	Carbon
1893	Namaqua	k127_2853693_1	K15921	Bacteria	Bacteroidota	Bacteroidia	Cytophagales	Hymenobacteraceae	Rufibacter	Rufibacter sp003721515	0.108027	arabinosidase	Complex carbon degradation	Carbon
1894	Namaqua	k127_1889865_1	K15921	Bacteria	Pseudomonadota	Alphaproteobacteria	Rhodobacterales	Rhodobacteraceae	Rubellimicrobium	Rubellimicrobium roseum	0.122367	arabinosidase	Complex carbon degradation	Carbon
1895	Namaqua	k127_1510936_1	K15921	Bacteria	Pseudomonadota	Gammaproteobacteria	Enterobacterales	Alteromonadaceae	Pararheinheimera	Pararheinheimera mesophila	0.189513	arabinosidase	Complex carbon degradation	Carbon
1896	Namaqua	k127_2548634_2	K15921	Bacteria	Pseudomonadota	Alphaproteobacteria	Rhodobacterales	Rhodobacteraceae	Rubellimicrobium	Rubellimicrobium roseum	0.293625	arabinosidase	Complex carbon degradation	Carbon
1897	Namaqua	k127_1975656_4	K15921	Bacteria	Chloroflexota	Ktedonobacteria	Ktedonobacterales	Ktedonobacteraceae	Thermosporothrix	Thermosporothrix hazakensis	0.557007	arabinosidase	Complex carbon degradation	Carbon
1898	Namaqua	k127_353953_2	K15921	Bacteria	Chloroflexota	Ktedonobacteria	Ktedonobacterales	Ktedonobacteraceae	Thermosporothrix	Thermosporothrix hazakensis	0.239917	arabinosidase	Complex carbon degradation	Carbon
1899	Namaqua	k127_2387843_1	K15921	Bacteria	Verrucomicrobiota	Verrucomicrobiae	Pedosphaerales	UBA1319	UBA1319	UBA1319 sp002306985	0.253974	arabinosidase	Complex carbon degradation	Carbon
1900	Namaqua	k127_1732820_1	K15921	Bacteria	Pseudomonadota	Gammaproteobacteria	Enterobacterales	Alteromonadaceae	Pararheinheimera	Pararheinheimera sp001275035	0.151481	arabinosidase	Complex carbon degradation	Carbon
1901	Namaqua	k127_409610_1	K15921	Bacteria	Pseudomonadota	Alphaproteobacteria	Sphingomonadales	Sphingomonadaceae	Allosphingosinicella	Allosphingosinicella sp004564275	0.349325	arabinosidase	Complex carbon degradation	Carbon
1902	Namaqua	k127_2327705_2	K15921	Bacteria	Pseudomonadota	Alphaproteobacteria	Caulobacterales	Caulobacteraceae	Asticcacaulis	Asticcacaulis sp002342035	0.135495	arabinosidase	Complex carbon degradation	Carbon
1903	Namaqua	k127_1659722_2	K15921	Bacteria	Pseudomonadota	Alphaproteobacteria	Azospirillales	Azospirillaceae	Niveispirillum	Niveispirillum cyanobacteriorum	0.241645	arabinosidase	Complex carbon degradation	Carbon
1904	Namaqua	k127_888579_1	K15921	Bacteria	Pseudomonadota	Alphaproteobacteria	Sphingomonadales	Sphingomonadaceae	Novosphingobium	Novosphingobium sp001298105	0.26338	arabinosidase	Complex carbon degradation	Carbon
1905	Namaqua	k127_1336215_1	K15921	Bacteria	Pseudomonadota	Alphaproteobacteria	Sphingomonadales	Sphingomonadaceae	Allosphingosinicella	Allosphingosinicella sp004564275	0.252148	arabinosidase	Complex carbon degradation	Carbon
1906	Namaqua	k127_1672476_3	K15921	Bacteria	Pseudomonadota	Alphaproteobacteria	Sphingomonadales	Sphingomonadaceae	Sphingomonas	Sphingomonas sp001557215	0.97046	arabinosidase	Complex carbon degradation	Carbon
1907	Namaqua	k127_1854833_2	K19355	Bacteria	Actinomycetota	Actinomycetia	Streptosporangiales	Streptosporangiaceae	Herbidospora	Herbidospora cretacea	0.405806	mannan endo-1,4-beta-mannosidase	Complex carbon degradation	Carbon
1908	Namaqua	k127_1237376_1	K19355	Bacteria	Pseudomonadota	Alphaproteobacteria	Sphingomonadales	Sphingomonadaceae	Sphingomonas_A	Sphingomonas_A sp003097155	0.555901	mannan endo-1,4-beta-mannosidase	Complex carbon degradation	Carbon
1909	Namaqua	k127_764164_3	K19355	Bacteria	Pseudomonadota	Alphaproteobacteria	Sphingomonadales	Sphingomonadaceae	Allosphingosinicella	Allosphingosinicella sp004564275	0.657193	mannan endo-1,4-beta-mannosidase	Complex carbon degradation	Carbon
1910	Namaqua	k127_1516697_1	K19355	Bacteria	Pseudomonadota	Alphaproteobacteria	Sphingomonadales	Sphingomonadaceae	Allosphingosinicella	Allosphingosinicella sp004564275	0.280819	mannan endo-1,4-beta-mannosidase	Complex carbon degradation	Carbon
1911	Namaqua	k127_2126960_1	K19355	Bacteria	Acidobacteriota	Blastocatellia	Pyrinomonadales	Pyrinomonadaceae	QHXM01	QHXM01 sp003222945	0.287407	mannan endo-1,4-beta-mannosidase	Complex carbon degradation	Carbon
1912	Namaqua	k127_1358141_3	K19355	Bacteria	Pseudomonadota	Alphaproteobacteria	Sphingomonadales	Sphingomonadaceae	Sphingomonas_A	Sphingomonas_A sp003097155	3.37161	mannan endo-1,4-beta-mannosidase	Complex carbon degradation	Carbon
1913	Namaqua	k127_2364793_1	K19355	Bacteria	Acidobacteriota	Blastocatellia	Pyrinomonadales	Pyrinomonadaceae	SXVE01	SXVE01 sp005790265	0.504234	mannan endo-1,4-beta-mannosidase	Complex carbon degradation	Carbon
1914	Namaqua	k127_2932583_1	K19355	Bacteria	Actinomycetota	Actinomycetia	Streptosporangiales	Streptosporangiaceae	Herbidospora	Herbidospora cretacea	0.479278	mannan endo-1,4-beta-mannosidase	Complex carbon degradation	Carbon
1915	Namaqua	k127_480748_1	K19355	Bacteria	Pseudomonadota	Alphaproteobacteria	Sphingomonadales	Sphingomonadaceae	Allosphingosinicella	Allosphingosinicella sp003347635	0.318189	mannan endo-1,4-beta-mannosidase	Complex carbon degradation	Carbon
1916	Namaqua	k127_1111810_1	K19355	Bacteria	Actinomycetota	Actinomycetia	Streptosporangiales	Streptosporangiaceae	Streptosporangium	Streptosporangium minutum	0.388897	mannan endo-1,4-beta-mannosidase	Complex carbon degradation	Carbon
1917	Namaqua	k127_1143167_1	K19355	Bacteria	Firmicutes	Bacilli	Bacillales	Bacillaceae	Bacillus	Bacillus swezeyi	0.250435	mannan endo-1,4-beta-mannosidase	Complex carbon degradation	Carbon
1918	Namaqua	k127_2367522_1	K19355	Bacteria	Actinomycetota	Actinomycetia	Mycobacteriales	Micromonosporaceae	Micromonospora	Micromonospora auratinigra	0.221954	mannan endo-1,4-beta-mannosidase	Complex carbon degradation	Carbon
1919	Namaqua	k127_2048541_1	K19355	Bacteria	Actinomycetota	Actinomycetia	Mycobacteriales	Micromonosporaceae	Micromonospora	Micromonospora sp003030345	0.310563	mannan endo-1,4-beta-mannosidase	Complex carbon degradation	Carbon
1920	Namaqua	k127_2230285_1	K19355	Bacteria	Pseudomonadota	Alphaproteobacteria	Sphingomonadales	Sphingomonadaceae	Allosphingosinicella	Allosphingosinicella sp004564275	0.402623	mannan endo-1,4-beta-mannosidase	Complex carbon degradation	Carbon
1921	Namaqua	k127_227174_1	K19355	Bacteria	Pseudomonadota	Alphaproteobacteria	Sphingomonadales	Sphingomonadaceae	Allosphingosinicella	Allosphingosinicella sp003347635	0.282238	mannan endo-1,4-beta-mannosidase	Complex carbon degradation	Carbon
1922	Namaqua	k127_1526689_1	K19355	Bacteria	Pseudomonadota	Alphaproteobacteria	Sphingomonadales	Sphingomonadaceae	Allosphingosinicella	Allosphingosinicella sp003012735	0.2187	mannan endo-1,4-beta-mannosidase	Complex carbon degradation	Carbon
1923	Namaqua	k127_841590_1	K19355	Bacteria	Acidobacteriota	Blastocatellia	Pyrinomonadales	Pyrinomonadaceae	SXVE01	SXVE01 sp005790265	0.207412	mannan endo-1,4-beta-mannosidase	Complex carbon degradation	Carbon
1924	Namaqua	k127_1139190_1	K19355	Bacteria	Pseudomonadota	Alphaproteobacteria	Sphingomonadales	Sphingomonadaceae	Allosphingosinicella	Allosphingosinicella sp004135585	0.239025	mannan endo-1,4-beta-mannosidase	Complex carbon degradation	Carbon
1925	Namaqua	k127_966423_2	K19355	Bacteria	Actinomycetota	Actinomycetia	Streptosporangiales	Streptosporangiaceae	Streptosporangium	Streptosporangium minutum	0.246242	mannan endo-1,4-beta-mannosidase	Complex carbon degradation	Carbon
1926	Namaqua	k127_2728077_2	K19355	Bacteria	Pseudomonadota	Alphaproteobacteria	Sphingomonadales	Sphingomonadaceae	Allosphingosinicella	Allosphingosinicella sp003012735	0.371243	mannan endo-1,4-beta-mannosidase	Complex carbon degradation	Carbon
1927	Namaqua	k127_2119648_1	K19355	Bacteria	Pseudomonadota	Alphaproteobacteria	Sphingomonadales	Sphingomonadaceae	Allosphingosinicella	Allosphingosinicella sp003347635	0.214564	mannan endo-1,4-beta-mannosidase	Complex carbon degradation	Carbon
1928	Namaqua	k127_3043317_1	K19355	Bacteria	Pseudomonadota	Alphaproteobacteria	Sphingomonadales	Sphingomonadaceae	Allosphingosinicella	Allosphingosinicella sp003012735	0.156711	mannan endo-1,4-beta-mannosidase	Complex carbon degradation	Carbon
1929	Namaqua	k127_992168_1	K19355	Bacteria	Pseudomonadota	Alphaproteobacteria	Sphingomonadales	Sphingomonadaceae	Sphingomonas_A	Sphingomonas_A sp003097155	0.340285	mannan endo-1,4-beta-mannosidase	Complex carbon degradation	Carbon
1930	Namaqua	k127_2864109_2	K19355	Bacteria	Bacteroidota	Rhodothermia	Rhodothermales	Rubricoccaceae	Rubricoccus	Rubricoccus marinus	0.342123	mannan endo-1,4-beta-mannosidase	Complex carbon degradation	Carbon
1931	Namaqua	k127_323213_1	K19355	Bacteria	Acidobacteriota	Blastocatellia	Pyrinomonadales	Pyrinomonadaceae	UBA11741	UBA11741 sp002427845	0.125704	mannan endo-1,4-beta-mannosidase	Complex carbon degradation	Carbon
1932	Namaqua	k127_1595589_1	K19355	Bacteria	Pseudomonadota	Alphaproteobacteria	Sphingomonadales	Sphingomonadaceae	Allosphingosinicella	Allosphingosinicella sp004564275	0.186139	mannan endo-1,4-beta-mannosidase	Complex carbon degradation	Carbon
1933	Namaqua	k127_2985637_4	K19355	Bacteria	Actinomycetota	Actinomycetia	Mycobacteriales	Frankiaceae	Frankia	Frankia asymbiotica	0.463778	mannan endo-1,4-beta-mannosidase	Complex carbon degradation	Carbon
1934	Namaqua	k127_1444514_1	K19355	Bacteria	Pseudomonadota	Alphaproteobacteria	Sphingomonadales	Sphingomonadaceae	Allosphingosinicella	Allosphingosinicella sp003347635	0.180358	mannan endo-1,4-beta-mannosidase	Complex carbon degradation	Carbon
1935	Namaqua	k127_872122_1	K19355	Bacteria	Pseudomonadota	Alphaproteobacteria	Sphingomonadales	Sphingomonadaceae	Sphingomonas_A	Sphingomonas_A sp003097155	0.154353	mannan endo-1,4-beta-mannosidase	Complex carbon degradation	Carbon
1936	Namaqua	k127_602574_1	K19355	Bacteria	Actinomycetota	Actinomycetia	Mycobacteriales	Micromonosporaceae	Micromonospora	Micromonospora sp003751085	0.0813379	mannan endo-1,4-beta-mannosidase	Complex carbon degradation	Carbon
1937	Namaqua	k127_945403_1	K19355	Bacteria	Pseudomonadota	Alphaproteobacteria	Rhizobiales	Rhizobiaceae	Rhizobium	Rhizobium leguminosarum	0.233338	mannan endo-1,4-beta-mannosidase	Complex carbon degradation	Carbon
1938	Namaqua	k127_2474096_1	K19355	Bacteria	Pseudomonadota	Alphaproteobacteria	Sphingomonadales	Sphingomonadaceae	Allosphingosinicella	Allosphingosinicella sp003012735	0.248894	mannan endo-1,4-beta-mannosidase	Complex carbon degradation	Carbon
1939	Namaqua	k127_717227_1	K19355	Bacteria	Acidobacteriota	Blastocatellia	Pyrinomonadales	Pyrinomonadaceae	GCA-002050365	GCA-002050365 sp002050365	0.119891	mannan endo-1,4-beta-mannosidase	Complex carbon degradation	Carbon
1940	Namaqua	k127_1987699_1	K19355	Bacteria	Actinomycetota	Actinomycetia	Streptomycetales	Streptomycetaceae	Kitasatospora	Kitasatospora cineracea	0.246574	mannan endo-1,4-beta-mannosidase	Complex carbon degradation	Carbon
1941	Namaqua	k127_751090_1	K19355	Bacteria	Chloroflexota	Ktedonobacteria	Ktedonobacterales	Ktedonobacteraceae	Dictyobacter	Dictyobacter kobayashii	0.175278	mannan endo-1,4-beta-mannosidase	Complex carbon degradation	Carbon
1942	Namaqua	k127_672523_1	K19355	Bacteria	Acidobacteriota	Blastocatellia	Pyrinomonadales	Pyrinomonadaceae	GCA-002050365	GCA-002050365 sp002050365	0.152336	mannan endo-1,4-beta-mannosidase	Complex carbon degradation	Carbon
1943	Namaqua	k127_2370458_1	K19355	Bacteria	Acidobacteriota	Blastocatellia	Pyrinomonadales	Pyrinomonadaceae	QHXM01	QHXM01 sp003222945	0.186139	mannan endo-1,4-beta-mannosidase	Complex carbon degradation	Carbon
1944	Namaqua	k127_1485155_1	K19355	Bacteria	Pseudomonadota	Alphaproteobacteria	Sphingomonadales	Sphingomonadaceae	Allosphingosinicella	Allosphingosinicella sp003012735	0.38119	mannan endo-1,4-beta-mannosidase	Complex carbon degradation	Carbon
1945	Namaqua	k127_3229842_2	K19355	Bacteria	Actinomycetota	Acidimicrobiia	Acidimicrobiales	RAAP-2	Bog-473	Bog-473 sp003160635	1.45786	mannan endo-1,4-beta-mannosidase	Complex carbon degradation	Carbon
1946	Namaqua	k127_3362127_1	K19355	Bacteria	Pseudomonadota	Alphaproteobacteria	Sphingomonadales	Sphingomonadaceae	Sphingomonas_A	Sphingomonas_A sp003097155	0.217655	mannan endo-1,4-beta-mannosidase	Complex carbon degradation	Carbon
1947	Namaqua	k127_1835406_1	K19355	Bacteria	Actinomycetota	Actinomycetia	Mycobacteriales	Micromonosporaceae	Micromonospora	Micromonospora endophytica	0.16593	mannan endo-1,4-beta-mannosidase	Complex carbon degradation	Carbon
1948	Namaqua	k127_1451647_2	K19355	Bacteria	Actinomycetota	Actinomycetia	Streptosporangiales	Streptosporangiaceae	Herbidospora	Herbidospora cretacea	0.235441	mannan endo-1,4-beta-mannosidase	Complex carbon degradation	Carbon
1949	Namaqua	k127_1768676_1	K19355	Bacteria	Pseudomonadota	Alphaproteobacteria	Sphingomonadales	Sphingomonadaceae	Allosphingosinicella	Allosphingosinicella sp003012735	0.246082	mannan endo-1,4-beta-mannosidase	Complex carbon degradation	Carbon
1950	Namaqua	k127_182948_1	K19355	Bacteria	Chloroflexota	Ktedonobacteria	Ktedonobacterales	Ktedonobacteraceae	SCAWS-G2	SCAWS-G2 sp004208415	0.159548	mannan endo-1,4-beta-mannosidase	Complex carbon degradation	Carbon
1951	Namaqua	k127_2836060_1	K19355	Bacteria	Pseudomonadota	Alphaproteobacteria	Sphingomonadales	Sphingomonadaceae	Allosphingosinicella	Allosphingosinicella sp003347635	0.164987	mannan endo-1,4-beta-mannosidase	Complex carbon degradation	Carbon
1952	Namaqua	k127_516094_1	K19355	Bacteria	Acidobacteriota	Blastocatellia	Pyrinomonadales	Pyrinomonadaceae	GCA-002050365	GCA-002050365 sp002050365	0.135805	mannan endo-1,4-beta-mannosidase	Complex carbon degradation	Carbon
1953	Namaqua	k127_1151217_1	K19355	Bacteria	Pseudomonadota	Alphaproteobacteria	Sphingomonadales	Sphingomonadaceae	Allosphingosinicella	Allosphingosinicella sp003012735	0.216054	mannan endo-1,4-beta-mannosidase	Complex carbon degradation	Carbon
1954	Namaqua	k127_131130_1	K19355	Bacteria	Pseudomonadota	Alphaproteobacteria	Sphingomonadales	Sphingomonadaceae	Allosphingosinicella	Allosphingosinicella sp003347635	0.185955	mannan endo-1,4-beta-mannosidase	Complex carbon degradation	Carbon
1955	Namaqua	k127_3051247_1	K19355	Bacteria	Acidobacteriota	Blastocatellia	Pyrinomonadales	Pyrinomonadaceae	3-1-20CM-3-53-8	3-1-20CM-3-53-8 sp001920415	0.0957286	mannan endo-1,4-beta-mannosidase	Complex carbon degradation	Carbon
1956	Namaqua	k127_1524747_1	K19355	Bacteria	Acidobacteriota	Blastocatellia	Pyrinomonadales	Pyrinomonadaceae	GCA-002050365	GCA-002050365 sp002050365	0.15844	mannan endo-1,4-beta-mannosidase	Complex carbon degradation	Carbon
1957	Namaqua	k127_1255577_2	K19355	Bacteria	Actinomycetota	Acidimicrobiia	Acidimicrobiales	UBA8190	PALSA-743	PALSA-743 sp003151955	0.596105	mannan endo-1,4-beta-mannosidase	Complex carbon degradation	Carbon
1958	Namaqua	k127_3023154_2	K19355	Bacteria	Actinomycetota	Acidimicrobiia	Acidimicrobiales	UBA8190	PALSA-743	PALSA-743 sp003151955	0.655848	mannan endo-1,4-beta-mannosidase	Complex carbon degradation	Carbon
1959	Namaqua	k127_844745_1	K19355	Bacteria	Pseudomonadota	Alphaproteobacteria	Sphingomonadales	Sphingomonadaceae	Allosphingosinicella	Allosphingosinicella sp003347635	0.150541	mannan endo-1,4-beta-mannosidase	Complex carbon degradation	Carbon
1960	Namaqua	k127_1491508_1	K19355	Bacteria	Pseudomonadota	Alphaproteobacteria	Sphingomonadales	Sphingomonadaceae	Allosphingosinicella	Allosphingosinicella sp003347635	0.284683	mannan endo-1,4-beta-mannosidase	Complex carbon degradation	Carbon
1961	Namaqua	k127_3100927_1	K19355	Bacteria	Pseudomonadota	Alphaproteobacteria	Sphingomonadales	Sphingomonadaceae	Allosphingosinicella	Allosphingosinicella sp004135585	0.242716	mannan endo-1,4-beta-mannosidase	Complex carbon degradation	Carbon
1962	Namaqua	k127_163160_1	K19355	Bacteria	Pseudomonadota	Alphaproteobacteria	Sphingomonadales	Sphingomonadaceae	Allosphingosinicella	Allosphingosinicella sp003012735	0.293597	mannan endo-1,4-beta-mannosidase	Complex carbon degradation	Carbon
1963	Namaqua	k127_2467145_2	K19355	Bacteria	Pseudomonadota	Alphaproteobacteria	Sphingomonadales	Sphingomonadaceae	Allosphingosinicella	Allosphingosinicella sp003347635	0.361119	mannan endo-1,4-beta-mannosidase	Complex carbon degradation	Carbon
1964	Namaqua	k127_1078660_1	K19355	Bacteria	Pseudomonadota	Alphaproteobacteria	Sphingomonadales	Sphingomonadaceae	Allosphingosinicella	Allosphingosinicella sp003012735	0.364372	mannan endo-1,4-beta-mannosidase	Complex carbon degradation	Carbon
1965	Namaqua	k127_1345037_1	K19355	Bacteria	Pseudomonadota	Alphaproteobacteria	Sphingomonadales	Sphingomonadaceae	Sphingomonas_A	Sphingomonas_A sp003097155	0.140835	mannan endo-1,4-beta-mannosidase	Complex carbon degradation	Carbon
1966	Namaqua	k127_664613_1	K19355	Bacteria	Pseudomonadota	Alphaproteobacteria	Sphingomonadales	Sphingomonadaceae	Sphingomonas_A	Sphingomonas_A sp003097155	0.279491	mannan endo-1,4-beta-mannosidase	Complex carbon degradation	Carbon
1967	Namaqua	k127_588249_1	K19355	Bacteria	Pseudomonadota	Alphaproteobacteria	Sphingomonadales	Sphingomonadaceae	Sphingomonas_A	Sphingomonas_A sp003097155	0.293597	mannan endo-1,4-beta-mannosidase	Complex carbon degradation	Carbon
1968	Namaqua	k127_1762434_1	K19355	Bacteria	Pseudomonadota	Alphaproteobacteria	Sphingomonadales	Sphingomonadaceae	Allosphingosinicella	Allosphingosinicella sp004564275	0.157528	mannan endo-1,4-beta-mannosidase	Complex carbon degradation	Carbon
1969	Namaqua	k127_2697307_1	K19355	Bacteria	Acidobacteriota	Blastocatellia	Pyrinomonadales	Pyrinomonadaceae	GCA-002050365	GCA-002050365 sp002050365	0.175088	mannan endo-1,4-beta-mannosidase	Complex carbon degradation	Carbon
1970	Namaqua	k127_1705779_1	K19355	Bacteria	Armatimonadota	Abditibacteria	Abditibacteriales	Abditibacteriaceae	Abditibacterium	Abditibacterium utsteinense	0.117403	mannan endo-1,4-beta-mannosidase	Complex carbon degradation	Carbon
1971	Namaqua	k127_1741022_1	K19355	Bacteria	Pseudomonadota	Alphaproteobacteria	Sphingomonadales	Sphingomonadaceae	Allosphingosinicella	Allosphingosinicella sp003012735	0.167109	mannan endo-1,4-beta-mannosidase	Complex carbon degradation	Carbon
1972	Namaqua	k127_375183_1	K19355	Bacteria	Pseudomonadota	Alphaproteobacteria	Sphingomonadales	Sphingomonadaceae	Sphingomonas_A	Sphingomonas_A sp003097155	0.313074	mannan endo-1,4-beta-mannosidase	Complex carbon degradation	Carbon
1973	Namaqua	k127_3349761_1	K19355	Bacteria	Pseudomonadota	Alphaproteobacteria	Caulobacterales	Caulobacteraceae	Phenylobacterium	Phenylobacterium deserti	0.439432	mannan endo-1,4-beta-mannosidase	Complex carbon degradation	Carbon
1974	Namaqua	k127_3123943_1	K19355	Bacteria	Pseudomonadota	Alphaproteobacteria	Sphingomonadales	Sphingomonadaceae	Allosphingosinicella	Allosphingosinicella sp004564275	0.513184	mannan endo-1,4-beta-mannosidase	Complex carbon degradation	Carbon
1975	Namaqua	k127_3353981_1	K19355	Bacteria	Acidobacteriota	Acidobacteriae	UBA7541	UBA7541	UBA7541	UBA7541 sp003223215	0.132744	mannan endo-1,4-beta-mannosidase	Complex carbon degradation	Carbon
1976	Namaqua	k127_3100913_1	K19355	Bacteria	Pseudomonadota	Alphaproteobacteria	Sphingomonadales	Sphingomonadaceae	Sphingomonas_A	Sphingomonas_A sp003097155	0.119452	mannan endo-1,4-beta-mannosidase	Complex carbon degradation	Carbon
1977	Namaqua	k127_2444486_1	K19355	Bacteria	Pseudomonadota	Alphaproteobacteria	Sphingomonadales	Sphingomonadaceae	Sphingomonas_A	Sphingomonas_A sp003097155	0.0974418	mannan endo-1,4-beta-mannosidase	Complex carbon degradation	Carbon
1978	Namaqua	k127_2093351_1	K19355	Bacteria	Chloroflexota	Chloroflexia	54-19	54-19	54-19	54-19 sp001898225	0.770745	mannan endo-1,4-beta-mannosidase	Complex carbon degradation	Carbon
1979	Namaqua	k127_2156874_1	K19355	Bacteria	Acidobacteriota	Blastocatellia	Pyrinomonadales	Pyrinomonadaceae	GCA-002050365	GCA-002050365 sp002050365	0.296303	mannan endo-1,4-beta-mannosidase	Complex carbon degradation	Carbon
1980	Namaqua	k127_423801_1	K19355	Bacteria	Acidobacteriota	Blastocatellia	Pyrinomonadales	Pyrinomonadaceae	UBA11741	UBA11741 sp002427845	0.225894	mannan endo-1,4-beta-mannosidase	Complex carbon degradation	Carbon
1981	Namaqua	k127_1099138_1	K19355	Bacteria	Acidobacteriota	Blastocatellia	Pyrinomonadales	Pyrinomonadaceae	SXVE01	SXVE01 sp005790265	0.107902	mannan endo-1,4-beta-mannosidase	Complex carbon degradation	Carbon
1982	Namaqua	k127_1474658_1	K19355	Bacteria	Pseudomonadota	Alphaproteobacteria	Sphingomonadales	Sphingomonadaceae	Allosphingosinicella	Allosphingosinicella sp004564275	0.211253	mannan endo-1,4-beta-mannosidase	Complex carbon degradation	Carbon
1983	Namaqua	k127_880973_1	K19355	Bacteria	Acidobacteriota	Blastocatellia	Pyrinomonadales	Pyrinomonadaceae	GCA-002050365	GCA-002050365 sp002050365	0.141417	mannan endo-1,4-beta-mannosidase	Complex carbon degradation	Carbon
1984	Namaqua	k127_1836712_1	K19355	Bacteria	Pseudomonadota	Alphaproteobacteria	Sphingomonadales	Sphingomonadaceae	Allosphingosinicella	Allosphingosinicella sp004564275	0.128827	mannan endo-1,4-beta-mannosidase	Complex carbon degradation	Carbon
1985	Namaqua	k127_3177725_1	K19355	Bacteria	Pseudomonadota	Alphaproteobacteria	Caulobacterales	Caulobacteraceae	Caulobacter	Caulobacter sp900114015	0.174296	mannan endo-1,4-beta-mannosidase	Complex carbon degradation	Carbon
1986	Namaqua	k127_2515256_1	K19355	Bacteria	Bacteroidota	Bacteroidia	Chitinophagales	Chitinophagaceae	Flaviaesturariibacter	Flaviaesturariibacter sp004337505	0.16593	mannan endo-1,4-beta-mannosidase	Complex carbon degradation	Carbon
1987	Namaqua	k127_3307430_2	K19355	Bacteria	Pseudomonadota	Alphaproteobacteria	Sphingomonadales	Sphingomonadaceae	Allosphingosinicella	Allosphingosinicella sp003012735	0.248894	mannan endo-1,4-beta-mannosidase	Complex carbon degradation	Carbon
1988	Namaqua	k127_544508_1	K19355	Bacteria	Pseudomonadota	Alphaproteobacteria	Sphingomonadales	Sphingomonadaceae	Sphingomonas_A	Sphingomonas_A sp003097155	0.241981	mannan endo-1,4-beta-mannosidase	Complex carbon degradation	Carbon
1989	Namaqua	k127_1657927_1	K19355	Bacteria	Chloroflexota	Ktedonobacteria	Ktedonobacterales	Ktedonobacteraceae	Dictyobacter	Dictyobacter aurantiacus	0.0871479	mannan endo-1,4-beta-mannosidase	Complex carbon degradation	Carbon
1990	Namaqua	k127_1265639_1	K19355	Bacteria	Pseudomonadota	Alphaproteobacteria	Sphingomonadales	Sphingomonadaceae	Allosphingosinicella	Allosphingosinicella sp003012735	0.203061	mannan endo-1,4-beta-mannosidase	Complex carbon degradation	Carbon
1991	Namaqua	k127_1136667_1	K19355	Bacteria	Actinomycetota	Acidimicrobiia	Acidimicrobiales	RAAP-2	Bog-473	Bog-473 sp003160635	0.186347	mannan endo-1,4-beta-mannosidase	Complex carbon degradation	Carbon
1992	Namaqua	k127_1445398_1	K19355	Bacteria	Pseudomonadota	Alphaproteobacteria	Sphingomonadales	Sphingomonadaceae	Allosphingosinicella	Allosphingosinicella sp004135585	0.172843	mannan endo-1,4-beta-mannosidase	Complex carbon degradation	Carbon
1993	Namaqua	k127_54747_1	K19355	Bacteria	Pseudomonadota	Alphaproteobacteria	Sphingomonadales	Sphingomonadaceae	Sphingomonas_A	Sphingomonas_A sp003097155	0.151765	mannan endo-1,4-beta-mannosidase	Complex carbon degradation	Carbon
1994	Namaqua	k127_2096787_1	K19355	Bacteria	Pseudomonadota	Alphaproteobacteria	Sphingomonadales	Sphingomonadaceae	Allosphingosinicella	Allosphingosinicella sp003012735	0.343566	mannan endo-1,4-beta-mannosidase	Complex carbon degradation	Carbon
1995	Namaqua	k127_2575147_1	K19355	Bacteria	Chloroflexota	Chloroflexia	Chloroflexales	Chloroflexaceae	Chloroploca	Chloroploca sp004138165	0.44045	mannan endo-1,4-beta-mannosidase	Complex carbon degradation	Carbon
1996	Namaqua	k127_19146_1	K19355	Bacteria	Pseudomonadota	Alphaproteobacteria	Sphingomonadales	Sphingomonadaceae	Sphingomonas	Sphingomonas sp003096895	0.221761	mannan endo-1,4-beta-mannosidase	Complex carbon degradation	Carbon
1997	Namaqua	k127_1312362_1	K19355	Bacteria	Acidobacteriota	Blastocatellia	Pyrinomonadales	Pyrinomonadaceae	OLB17	OLB17 sp002483395	0.175278	mannan endo-1,4-beta-mannosidase	Complex carbon degradation	Carbon
[truncated: 5,248 more rows]

## Sheet: stress_response
	Dryland	gene_name	KO	Domain	Phylum	Class	Order	Family	Genus	Species	TPM	Gene	Category_2	Category_1
[truncated: 15,215 more rows]
